# Supplementary material for: Genome-wide dynamic network analysis reveals the potential genes for MeJA-induced growth-to-defense transition
Source: BMC Plant Biol. 2021 Oct 6;21:450. doi: 10.1186/s12870-021-03185-1 (PMC8493714; doi:10.1186/s12870-021-03185-1)
Supplement: Supplementary file 2 — Additional file 2 : Supplementary Table S1. List of DNB genes and their functional descriptions. [file 12870_2021_3185_MOESM2_ESM.xls]

## Sheet: Supplementary Table S1
Table S1. List of DNB genes and their functional descriptions
Gene	Fold Change	Gene description	log2FoldChange	FDR
AT3G15450	157.6	aluminum induced protein with YGL and LRDR motifs	7.30012	2.78444e-13
ACHT5	19.2272	Encodes a member of the thioredoxin family protein. The mRNA is cell-to-cell mobile.	4.26507	5.68545e-13
RZPF34	36.1317	Zinc finger proteins with sequence similarity to RING	5.17519	3.57955e-10
AT1G27290	4.7549	transmembrane protein	2.24942	7.21381e-10
TCH3	5.67709	encodes a calmodulin-like protein, with six potential calcium binding domains. Calcium binding shown by Ca(2+)-specific shift in electrophoretic mobility. Expression induced by touch and darkness. Expression may also be developmentally controlled.	2.50515	3.30812e-09
AT5G19120	11.4247	Eukaryotic aspartyl protease family protein	3.51408	5.62921e-09
GRXC11	7.6945	Encodes a member of the CC-type glutaredoxin (ROXY) family that has been shown to interact with the transcription factor TGA2 and suppress ORA59 promoter activity.	2.94383	1.93087e-08
AT1G78830	17.0874	Curculin-like (mannose-binding) lectin family protein	4.09486	1.99461e-08
AT3G49790	11.0242	Carbohydrate-binding protein	3.46261	1.62675e-07
AT3G15060	2.91601	RAB GTPase homolog A1G	1.54399	1.74468e-07
ERD15	3.77473	Encodes hydrophilic protein lacking Cys residues that is expressed in response to drought stress, light stress and treatment with plant-growth-promoting rhizobacteria.	1.91637	4.63218e-07
TOPP9	4.35139	Encodes a Type One Protein Phosphatase that acts as a nucleocytoplasmic negative regulator of tip growth.	2.12148	5.95596e-07
DRE2	3.00807	Cytokine-induced anti-apoptosis inhibitor 1, Fe-S biogenesi	1.58884	7.33375e-07
AT3G15630	12.7084	plant/protein	3.66771	8.08553e-07
AT3G02070	3.85207	Cysteine proteinases superfamily protein	1.94563	2.91914e-06
PICALM2B	2.09455	ENTH/ANTH/VHS superfamily protein	1.06664	2.97668e-06
CDPK2	7.20905	Encodes a Ca(2+)-dependent, calmodulin-independent protein kinase that is rapidly induced by drought and high-salt stress. Positive regulator of ABA signaling.	2.84981	6.56038e-06
SNAP33	2.71804	membrane localized t-SNARE SNAP25 homologue, probably involved in cytokinesis and cell plate formation The mRNA is cell-to-cell mobile.	1.44257	1.47953e-05
bZIP63	25.8146	BASIC LEUCINE ZIPPER protein which regulates the circadian oscillator gene PRR7 to change the circadian phase in response to sugars.	4.69012	1.87411e-05
AT1G32460	4.6098	hypothetical protein	2.20471	2.01117e-05
HHP2	7.60378	heptahelical transmembrane protein homologous to human adiponectin receptors and progestin receptors	2.92672	5.84722e-05
MAGL6	4.29968	alpha/beta-Hydrolases superfamily protein	2.10423	0.000105318
AT3G06780	2.36093	glycine-rich protein	1.23936	0.000153249
TMAC2	21.7016	Encodes a protein that acts in the nucleus and is an important negative regulator of ABA and salt stress responses.	4.43973	0.000261359
AGB1	1.77851	Encodes the heterotrimeric G-protein beta subunit and is involved in organ shape. A significant fraction of the protein is found in the ER.	0.830666	0.00029968
AT1G50040	28.403	formin-like protein, putative (DUF1005)	4.82797	0.000308511
AT1G03610	2.94987	plant/protein (DUF789)	1.56065	0.000353714
WIP1	2.74744	Member of the wound-induced polypeptide (WIP) family. Positively regulates plant resistance against Pst DC3000 by enhancing PTI responses.	1.45809	0.000355708
PYL5	11.0957	Encodes a member of the PYR (pyrabactin resistance )/PYL(PYR1-like)/RCAR (regulatory components of ABA receptor) family proteins with 14 members. PYR/PYL/RCAR family proteins function as abscisic acid sensors.	3.47193	0.000697144
AT1G51620	4.72339	Protein kinase superfamily protein	2.23982	0.000784743
CINV1	1.84543	CINV1 is an alkaline/neutral invertase that breaks sucrose down into fructose and glucose (GH100). The exact localization of CINV1 remains under investigation but there is evidence that fluorescently-tagged CINV1 localizes to the cytoplasm.	0.883959	0.00115524
PP2-A13	4.52123	phloem protein 2-A13	2.17671	0.00127187
AT4G26750	1.86981	Encodes a protein involved in mediating plant responses to pathogenesis. Loss of function mutations have increased susceptibility to bacterial pathogens and are defective in pathogen induced endocytosis and vesicle trafficking.	0.902891	0.00167749
MC2	3.09104	Encodes a type I metacaspase. AT4G25110 (MC2) antagonistically control programmed cell death in Arabidopsis.	1.62809	0.00402762
SERK5	1.83671	somatic embryogenesis receptor-like kinase 5	0.87712	0.00413998
GDH2	6.39087	Encodes the beta-subunit of the glutamate dehydrogenase. The enzyme is almost exclusively found in the mitochondria of stem and leaf companion cells.	2.67601	0.00697849
PLIP2	9.31933	PLIP2 is a glycerolipid A1 lipase with substrate preference for monogalactosyldiacylglycerol. Expression is induced by ABA.	3.22023	0.00710672
SAP2	4.64913	Eukaryotic aspartyl protease family protein	2.21696	0.00770569
AT5G66790	2.29926	Protein kinase superfamily protein	1.20117	0.0102898
KPI-1	2.11167	Encodes a Kazal-type serine proteinase inhibitor that is highly expressed in seedlings and flowers.	1.07838	0.0104622
AT1G55450	2.18046	S-adenosyl-L-methionine-dependent methyltransferases superfamily protein	1.12463	0.0133143
AT5G27920	3.49989	F-box family protein	1.80731	0.013957
HAT22	2.33986	Encodes homeobox protein HAT22, member of the HD-Zip II family. The mRNA is cell-to-cell mobile.	1.22642	0.0145173
RABH1c	2.78662	RAB GTPase homolog H1C	1.47851	0.0155395
CPK9	2.3816	calmodulin-domain protein kinase CDPK isoform 9 (CPK9)	1.25193	0.0165258
AT3G07195	2.95721	RPM1-interacting protein 4 (RIN4) family protein	1.56424	0.0201698
RGXT2	3.7601	Encodes a protein with UDP-xylose-dependent xylosyltransferase activity, which transfers Xyl onto L-fucose and (albeit less efficiently) L-arabinose. The linkage to L-fucose was shown to be preferentially to the?O-4 position. Analysis of mutant containing	1.91077	0.0235816
ERF043	3.32991	encodes a member of the DREB subfamily A-4 of ERF/AP2 transcription factor family. The protein contains one AP2 domain.	1.73548	0.0289283
ACBP3	5.06831	acyl-CoA-binding protein ACBP3. Localized extracellularly in transiently expressed tobacco BY-2 cells and onion epidermal cells. Binds arachidonyl-CoA with high affinity. Microarray data shows up-regulation of many biotic- and abiotic-stress-related genes	2.34151	0.0323711
GLCAK	1.95857	AtGlcAK is a sugar kinase able to phosphorylate D-GlcA to D-GlcA-1-phosphate in the presence of ATP.	0.969797	0.0327312
PGL1	23.212	Involved in the oxidative pentose-phosphate pathway (OPPP)	4.5368	0.0343791
TOM3	3.13022	Necessary for the efficient multiplication of tobamoviruses. The mRNA is cell-to-cell mobile.	1.64627	0.0440242
CRF6	4.15461	CRF6 encodes one of the six cytokinin response factors. CRF proteins rapidly relocalize to the nucleus in response to cytokinin.	2.05471	0.0470092
CYS4	2.32889	Cystatin/monellin superfamily protein	1.21964	0.0473446
AT4G27350	4.60306	membrane lipoprotein lipid attachment site-like protein, putative (DUF1223)	2.20259	0.0533748
SYP121	2.1868	Encodes a syntaxin localized at the plasma membrane. SYR121/PEN1 is a member of the SNARE superfamily and functions in positioning anchoring of the KAT1 K+ channel protein at the plasma membrane.	1.12882	0.0539156
ARR4	1.9521	Encodes a two-component response regulator. Acts redundantly with ARR3 in the control of circadian period in a cytokinin-independent manner.	0.96503	0.107851
RGP2	2.51331	RGP2 is a UDP-arabinose mutase that catalyzes the interconversion between the pyranose and furanose forms of UDP-L-arabinose. It appears to be required for proper cell wall formation.	1.32959	0.111764
GAL2	4.7005	curculin-like (mannose-binding) lectin family protein, low similarity to Ser/Thr protein kinase (Zea mays).	2.23282	0.114313
ERD14	1.52225	Encodes a dehydrin protein whose expression is induced early on in response to dehydration stress. This gene's expression to cold occurs in two waves, with early induction occurring within 1 h and secondary induction occurring 5 h after the beginning of c	0.606207	0.135478
MBL1	6.80622	curculin-like (mannose-binding) lectin family protein, low similarity to ser/thr protein kinase from Zea mays; contains Pfam lectin (probable mannose binding) domain PF01453 but not the protein kinase domain of the Z. mays protein.	2.76685	0.216306
ROXY7	1.99193	Encodes a member of the CC-type glutaredoxin (ROXY) family that has been shown to interact with the transcription factor TGA2.	0.994166	0.282841
AMT2	2.51573	encodes a high-affinity ammonium transporter, which is expressed in shoot and root. Expression in root and shoot is under nitrogen and carbon dioxide regulation, respectively.	1.33098	0.313447
PIRL1	1.92923	Encodes PIRL1, a member of the Plant Intracellular Ras-group-related LRRs (Leucine rich repeat proteins). PIRLs are a distinct, plant-specific class of intracellular LRRs that likely mediate protein interactions.	0.948027	0.34693
MCCA	1.94631	MCCA is the biotinylated subunit of the dimer MCCase, which is involved in leucine degradation. Both subunits are nuclear coded and the active enzyme is located in the mitochondrion.	0.96074	0.354002
AT1G19310	1.51071	RING/U-box superfamily protein	0.59523	0.557723
GRXS7	2.12614	Encodes a member of the CC-type glutaredoxin (ROXY) family.	1.08824	0.578879
XTH28	1.37245	member of Glycoside Hydrolase Family 16	0.456749	0.579237
UGT76C2	1.77544	Encodes a cytokinin N-glucosyltransferase that is involved in cytokinin homeostasis and cytokinin response in planta through cytokinin N-glucosylation. Expression is induced by ABA, mannitol and drought stress.	0.828177	0.603284
SAG21	3.17544	Encodes AtLEA5 (late embryogenesis abundant like protein). Also known as SENESCENCE-ASSOCIATED GENE 21 (SAG21). Has a role on oxidative stress tolerance. mRNA levels are elevated in response to various stresses.	1.66695	0.604318
ATDOB12	1.76559	hypothetical protein (DUF295)	0.820152	0.651032
AT3G25870	1.66044	hypothetical protein	0.731567	0.665894
EMB975	1.43671	Tetratricopeptide repeat (TPR)-like superfamily protein	0.522773	0.723035
GRXS6	1.46077	Encodes a member of the CC-type glutaredoxin (ROXY) family that has been shown to interact with the transcription factor TGA2 and suppress ORA59 promoter activity.	0.546728	0.753308
AT5G01555	0.615419	Natural antisense transcript overlaps with AT5G08550	-0.70036	0.753651
UGT85A2	1.83848	UDP-glucosyl transferase 85A2	0.878512	0.77334
AT1G60010	0.817189	PADRE protein down-regulated after infection by S. sclerotiorun.	-0.291259	0.854983
GRXS8	0.933554	Encodes a member of the CC-type glutaredoxin (ROXY) family. Represses transcriptional and developmental responses to nitrate.	-0.0991939	0.85739
SGT1A	1.38878	Closely related to SGT1B, may function in SCF(TIR1) mediated protein degradation. AtSGT1a and AtSGT1b are functionally redundant in the resistance to pathogenes.	0.473814	0.901094
ADF2	0.948327	Encodes depolymerizing factor 2.	-0.0765431	0.947544
ASAP1	5.61859	NSE5 subunit of the SMC5/6 complex.	2.49021	0.969393
TGG2	0.981122	Myrosinase (thioglucoside glucohydrolase) gene involved in glucosinoloate metabolism. The mRNA is cell-to-cell mobile.	-0.0274959	0.990913
VPS28-1	2.19049	vacuolar protein sorting-associated protein-like protein	1.13126	0.999954
BTL16	2.34854	RING/U-box superfamily protein	1.23177	0.999997
AT4G33940	2.10697	RING/U-box superfamily protein	1.07517	0.999998
LRX10	5.67886	Pollen expressed protein required for pollen tube growth.Along with other members of the LRX family, itnteracts with RALF4 to control pollen tube growth and integrity.	2.5056	0.999999
SBP1	2.24574	S-ribonuclease binding protein 1	1.16719	0.999999
BPC1	2.82872	BASIC PENTACYSTEINE1 (BPC1) is a regulator of the homeotic Arabidopsis thaliana gene SEEDSTICK (STK), which controls ovule identity.	1.50015	1
AT3G12150	3.86094	alpha/beta hydrolase family protein	1.94895	1
AT1G80510	2.03005	Encodes a close relative of the amino acid transporter ANT1 (AT3G11900).	1.02151	1
AT1G08315	2.06961	ARM repeat superfamily protein	1.04936	1
AT3G01430	2.99461	NHL domain protein	1.58237	1
CDKE	1.88945	significant sequence similarity to plant and animal cyclin-dependent protein kinases, and was classified as an E-type CDK with a SPTAIRE cyclin binding motif in the kinase domain.	0.917968	1
AT5G48970	1.71967	Encodes a mitochondrial thiamin diphosphate carrier.	0.782131	1
AT3G16510	1.95367	Calcium-dependent lipid-binding (CaLB domain) family protein	0.966185	1
EAP3	1.79979	EAP3 is a cytolsolic BTB/POZ-domain protein involved in trafficking of PEN3.	0.84783	1
URH1	1.69369	Encodes a cytoplasmic nucleoside hydrolase. It has the highest levels of activity with uridine followed by xanthosine.	0.760166	1
AT3G60200	2.21675	hypothetical protein	1.14845	1
AT5G13860	1.82218	ELCH-like protein	0.865662	1
RMA1	1.9763	RMA1 encodes a novel 28 kDa protein with a RING finger motif and a C-terminal membrane-anchoring domain that is involved in the secretory pathway. Has E3 ubiquitin ligase activity.	0.982805	1
AT4G38552	2.82794	Natural antisense transcript overlaps with AT4G38550	1.49975	1
AP180	3.28592	ENTH/ANTH/VHS superfamily protein	1.7163	1
MCU1	3.95706	Mitochondrial calcium channel.	1.98443	1
CCT2	1.45079	phosphorylcholine cytidylyltransferase2	0.536843	1
THH1	2.13288	tobamovirus multiplication-like protein (DUF1084)	1.0928	1
AT4G16447	0.550361	hypothetical protein	-0.86155	1
CYCA1	3.20584	Encodes a core cell cycle gene involved in meiosis II during microsporogenesis. Recessive mutants exhibit delayed and asynchronous meiosis in pollen mother cell populations and uncoordinated nuclear division and cytokinesis resulting in dyad microspores.	1.6807	1
AT5G19070	1.66589	SNARE associated Golgi protein family	0.73629	1
AT5G65609	2.01437	hypothetical protein	1.01033	1
AT4G20835	3.39561	hypothetical protein	1.76367	1
AT4G01570	3.58168	Tetratricopeptide repeat (TPR)-like superfamily protein	1.84064	1
AT3G43430	2.6195	RING/U-box superfamily protein	1.38929	1
MAGL1	3.0044	alpha/beta-Hydrolases superfamily protein	1.58708	1
AT2G24240	2.09839	BTB/POZ domain with WD40/YVTN repeat-like protein	1.06928	1
SYP42	1.62857	Encodes a member of SYP4 Gene Family that is a plant ortholog of the Tlg2/syntaxin16 Qa-SNARE. Together with SYP43, it regulates the secretory and vacuolar transport pathways in the post-Golgi network.	0.703603	1
AT2G22790	1.9987	hypothetical protein	0.999059	1
SOS3	2.24744	Encodes a calcium sensor that is essential for K+ nutrition, K+/Na+ selectivity, and salt tolerance.	1.16828	1
AT3G53490	1.56607	valine-tRNA ligase	0.647147	1
AT1G64561	2.0466	hypothetical protein	1.03323	1
A/N-InvD	1.48198	Plant neutral invertase family protein	0.567524	1
AT3G44690	1.84263	hypothetical protein	0.88177	1
AT4G31398	0.55565	Natural antisense transcript overlaps with AT4G31400	-0.847752	1
AT3G49370	1.66819	Calcium-dependent protein kinase (CDPK) family protein	0.738284	1
GAE2	1.5189	UDP-D-glucuronate 4-epimerase The mRNA is cell-to-cell mobile.	0.603029	1
PRA1.B5	1.66829	prenylated RAB acceptor 1.B5	0.738374	1
MYB3R-5	1.6451	Encodes a putative c-MYB-like transcription factor of the MYB3R factor gene family (MYB3R5).	0.718173	1
AT5G04310	1.62657	Pectin lyase-like superfamily protein	0.70183	1
AT3G07215	1.47058	other_RNA	0.556382	1
AT1G34317	0.858165	hypothetical protein	-0.220672	1
AT3G18170	1.54815	Glycosyltransferase family 61 protein	0.630543	1
PIRL3	1.44851	Encodes PIRL3, a member of the Plant Intracellular Ras-group-related LRRs (Leucine rich repeat proteins).	0.534571	1
UBC33	1.24107	ubiquitin-conjugating enzyme 33	0.311579	1
AT1G09877	0.938366	None	-0.0917776	1
MC9	0.769949	Encodes a putative metacaspase. Arabidopsis contains three type I MCP genes (MCP1a-c) and six type II MCP genes (MCP2):	-0.377166	1
AT2G23093	0.732084	Major facilitator superfamily protein	-0.449918	1
AT5G26865	1.26893	AGAMOUS-like MADS-box protein	0.343609	1
RABA2b	0.870223	RAB GTPase homolog A2B	-0.200543	1
AT2G09640	1.20833	Natural antisense transcript overlaps with AT2G45530	0.273014	1
AT5G07080	1.06563	HXXXD-type acyl-transferase family protein	0.0917093	1
AT5G08340	1.32081	Nucleotidylyl transferase superfamily protein	0.401425	1
AT4G22850	0.754585	SNARE associated Golgi protein family	-0.406245	1
NTAQ1	0.771508	Controls the expression of specific defence-response genes, activates the synthesis pathway for the phytoalexin camalexin and influences basal resistance to Pseudomonas syringae pv tomato (Pst).	-0.374246	1
AT3G06570	0.837098	Galactose oxidase/kelch repeat superfamily protein	-0.256532	1
AT2G26110	0.811073	bromodomain protein (DUF761)	-0.302097	1
AT3G58630	1.07771	sequence-specific DNA binding transcription factor	0.107964	1
AT3G13800	0.986719	Metallo-hydrolase/oxidoreductase superfamily protein	-0.0192889	1
