# Supplementary material for: Genome-wide dynamic network analysis reveals the potential genes for MeJA-induced growth-to-defense transition
Source: BMC Plant Biol. 2021 Oct 6;21:450. doi: 10.1186/s12870-021-03185-1 (PMC8493714; doi:10.1186/s12870-021-03185-1)
Supplement: Supplementary file 3 — Additional file 3 : Supplementary Table S2. Functional enrichment for DNB genes. [file 12870_2021_3185_MOESM3_ESM.xls]

## Sheet: Supplementary Table S2
Table S2. Functional enrichment for DNB genes.
Function Category	ID	Description	GeneRatio	p.adjust	Count
GO_BP	GO:0030968	endoplasmic reticulum unfolded protein response	10/106	6.57e-06	10
GO_BP	GO:0006986	response to unfolded protein	10/106	6.57e-06	10
GO_BP	GO:0034620	cellular response to unfolded protein	10/106	6.57e-06	10
GO_BP	GO:0035967	cellular response to topologically incorrect protein	10/106	6.57e-06	10
GO_BP	GO:0071215	cellular response to abscisic acid stimulus	11/106	1.12e-05	11
GO_BP	GO:0097306	cellular response to alcohol	11/106	1.12e-05	11
GO_BP	GO:0009738	abscisic acid-activated signaling pathway	10/106	5.17e-05	10
GO_BP	GO:0010200	response to chitin	12/106	0.000130727	12
GO_BP	GO:0043069	negative regulation of programmed cell death	8/106	0.000136085	8
GO_BP	GO:0009746	response to hexose	8/106	0.000136085	8
GO_BP	GO:0060548	negative regulation of cell death	8/106	0.000136085	8
GO_BP	GO:0010243	response to organonitrogen compound	12/106	0.000136085	12
GO_BP	GO:0035966	response to topologically incorrect protein	11/106	0.000136085	11
GO_BP	GO:0034284	response to monosaccharide	8/106	0.000136085	8
GO_BP	GO:0071396	cellular response to lipid	11/106	0.000169929	11
GO_BP	GO:0009750	response to fructose	7/106	0.000346689	7
GO_BP	GO:0034976	response to endoplasmic reticulum stress	10/106	0.000539855	10
GO_BP	GO:0009743	response to carbohydrate	10/106	0.00136915	10
GO_BP	GO:0035556	intracellular signal transduction	11/106	0.00151512	11
GO_BP	GO:0050832	defense response to fungus	9/106	0.00238518	9
GO_BP	GO:0009744	response to sucrose	7/106	0.00282884	7
GO_BP	GO:0043900	regulation of multi-organism process	6/106	0.00282884	6
GO_BP	GO:0034285	response to disaccharide	7/106	0.00284591	7
GO_BP	GO:0015748	organophosphate ester transport	4/106	0.00323194	4
GO_BP	GO:0015711	organic anion transport	8/106	0.0039031	8
GO_BP	GO:0048193	Golgi vesicle transport	8/106	0.00446459	8
GO_BP	GO:0043067	regulation of programmed cell death	9/106	0.00446459	9
GO_BP	GO:0010941	regulation of cell death	9/106	0.00499027	9
GO_BP	GO:0045088	regulation of innate immune response	9/106	0.00603124	9
GO_BP	GO:0009862	systemic acquired resistance, salicylic acid mediated signaling pathway	7/106	0.00603124	7
GO_BP	GO:0050776	regulation of immune response	9/106	0.00603124	9
GO_BP	GO:0015802	basic amino acid transport	3/106	0.00603124	3
GO_BP	GO:0002682	regulation of immune system process	9/106	0.00603124	9
GO_BP	GO:0012501	programmed cell death	9/106	0.0085872	9
GO_BP	GO:0015696	ammonium transport	3/106	0.0085872	3
GO_BP	GO:0031348	negative regulation of defense response	7/106	0.00905184	7
GO_BP	GO:0015849	organic acid transport	7/106	0.00905184	7
GO_BP	GO:0046942	carboxylic acid transport	7/106	0.00905184	7
GO_BP	GO:0048585	negative regulation of response to stimulus	8/106	0.00905184	8
GO_BP	GO:1901658	glycosyl compound catabolic process	3/106	0.00905184	3
GO_BP	GO:0010363	regulation of plant-type hypersensitive response	8/106	0.0093731	8
GO_BP	GO:0006612	protein targeting to membrane	8/106	0.0096414	8
GO_BP	GO:0072657	protein localization to membrane	8/106	0.00969241	8
GO_BP	GO:0090150	establishment of protein localization to membrane	8/106	0.00969241	8
GO_BP	GO:0080135	regulation of cellular response to stress	8/106	0.0108536	8
GO_BP	GO:0009646	response to absence of light	3/106	0.0110422	3
GO_BP	GO:0000165	MAPK cascade	6/106	0.0118284	6
GO_BP	GO:0023014	signal transduction by protein phosphorylation	6/106	0.0118284	6
GO_BP	GO:0006862	nucleotide transport	3/106	0.0118505	3
GO_BP	GO:1901136	carbohydrate derivative catabolic process	3/106	0.0118505	3
GO_BP	GO:0008219	cell death	9/106	0.0118505	9
GO_BP	GO:0009626	plant-type hypersensitive response	8/106	0.0118505	8
GO_BP	GO:0034050	host programmed cell death induced by symbiont	8/106	0.0118505	8
GO_BP	GO:0015695	organic cation transport	2/106	0.0118505	2
GO_BP	GO:0006813	potassium ion transport	3/106	0.0133911	3
GO_BP	GO:0006865	amino acid transport	6/106	0.020971	6
GO_BP	GO:0009787	regulation of abscisic acid-activated signaling pathway	3/106	0.0218935	3
GO_BP	GO:1901419	regulation of response to alcohol	3/106	0.0218935	3
GO_BP	GO:1905957	regulation of cellular response to alcohol	3/106	0.0218935	3
GO_BP	GO:0009863	salicylic acid mediated signaling pathway	7/106	0.0222696	7
GO_BP	GO:0071446	cellular response to salicylic acid stimulus	7/106	0.0224337	7
GO_BP	GO:0043543	protein acylation	5/106	0.0224337	5
GO_BP	GO:0071236	cellular response to antibiotic	7/106	0.025152	7
GO_BP	GO:0002679	respiratory burst involved in defense response	4/106	0.0307565	4
GO_BP	GO:0045730	respiratory burst	4/106	0.0307565	4
GO_BP	GO:0009867	jasmonic acid mediated signaling pathway	6/106	0.0308877	6
GO_BP	GO:0071395	cellular response to jasmonic acid stimulus	6/106	0.0308877	6
GO_BP	GO:0035690	cellular response to drug	7/106	0.034005	7
GO_BP	GO:0071407	cellular response to organic cyclic compound	7/106	0.0349322	7
GO_MF	GO:0008794	arsenate reductase (glutaredoxin) activity	3/114	0.00231293	3
GO_MF	GO:0030613	oxidoreductase activity, acting on phosphorus or arsenic in donors	3/114	0.00231293	3
GO_MF	GO:0030614	oxidoreductase activity, acting on phosphorus or arsenic in donors, disulfide as acceptor	3/114	0.00231293	3
GO_MF	GO:0030611	arsenate reductase activity	3/114	0.00231293	3
GO_MF	GO:0005484	SNAP receptor activity	3/114	0.0140238	3
GO_MF	GO:0004564	beta-fructofuranosidase activity	2/114	0.0406153	2
