# Supplementary material for: Genome-wide dynamic network analysis reveals the potential genes for MeJA-induced growth-to-defense transition
Source: BMC Plant Biol. 2021 Oct 6;21:450. doi: 10.1186/s12870-021-03185-1 (PMC8493714; doi:10.1186/s12870-021-03185-1)
Supplement: Supplementary file 4 — Additional file 4 : Supplementary Table S3. List of DNB genes assigned KEGG pathways. [file 12870_2021_3185_MOESM4_ESM.xls]

## Sheet: Supplementary Table S3
Table S3. List of DNB genes assigned KEGG pathways.
KOID	Description	GeneRatio	p.adjust	Gene
ath00908	Zeatin biosynthesis	2/30	0.197751	UGT85A2/UGT76C2
ath00440	Phosphonate and phosphinate metabolism	1/30	0.197751	ATCCT2
ath04626	Plant-pathogen interaction	4/30	0.197751	CDPK2/ATCAL4/CPK9/SGT1A
ath04130	SNARE interactions in vesicular transport	2/30	0.197751	SYP121/SYP42
ath00520	Amino sugar and nucleotide sugar metabolism	3/30	0.212494	GAE2/GLCAK/RGP2
ath00053	Ascorbate and aldarate metabolism	2/30	0.218533	GAE2/GLCAK
ath04144	Endocytosis	3/30	0.236185	VPS28/ELC-like/EXT-like
ath00760	Nicotinate and nicotinamide metabolism	1/30	0.305431	NSH1
ath00740	Riboflavin metabolism	1/30	0.305431	AT5G08340
ath00040	Pentose and glucuronate interconversions	2/30	0.305551	GLCAK/AT5G04310
ath04141	Protein processing in endoplasmic reticulum	3/30	0.305551	AT1G19310/RMA1/UBC33
ath00220	Arginine biosynthesis	1/30	0.414047	GDH2
ath00910	Nitrogen metabolism	1/30	0.419793	GDH2
ath04120	Ubiquitin mediated proteolysis	2/30	0.419793	AT5G22920/UBC33
ath00250	Alanine, aspartate and glutamate metabolism	1/30	0.419793	GDH2
ath00280	Valine, leucine and isoleucine degradation	1/30	0.419793	MCCA
ath00030	Pentose phosphate pathway	1/32	0.419793	PGL1
ath00240	Pyrimidine metabolism	1/33	0.419793	NSH1
ath00380	Tryptophan metabolism	1/34	0.419793	BGLU37
ath00561	Glycerolipid metabolism	1/35	0.419793	AT1G11090
ath01240	Biosynthesis of cofactors	2/30	0.520699	GAE2/AT5G08340
ath00564	Glycerophospholipid metabolism	1/30	0.520699	CCT2
ath01200	Carbon metabolism	2/30	0.531474	PGL1/GDH2
ath03015	mRNA surveillance pathway	1/30	0.531474	TOPP9
ath04075	Plant hormone signal transduction	2/30	0.531474	ARR4/PYL5
ath04016	MAPK signaling pathway - plant	1/30	0.562759	PYL5
