# Supplementary material for: Genome-wide dynamic network analysis reveals the potential genes for MeJA-induced growth-to-defense transition
Source: BMC Plant Biol. 2021 Oct 6;21:450. doi: 10.1186/s12870-021-03185-1 (PMC8493714; doi:10.1186/s12870-021-03185-1)
Supplement: Supplementary file 5 — Additional file 5 : Supplementary Table S4. List of differentially expressed genes between the defense tipping point and previous time point. [file 12870_2021_3185_MOESM5_ESM.xls]

## Sheet: Supplementary Table S4
Table S4. List of differentially expressed genes between the defense tipping point and previous time point.
genes	FoldChange	log2FoldChange	FDR
AT1G01080	0.544111	-0.878027	0.00360753
AT1G01180	2.49651	1.31991	0.0130469
AT1G01300	0.481284	-1.05504	1.05e-05
AT1G01490	1.83525	0.875977	0.00420709
AT1G01540	2.17534	1.12124	3.03e-09
AT1G01560	3.93952	1.97802	5.22e-07
AT1G01620	3.90038	1.96361	0.00159186
AT1G02170	1.87625	0.907854	0.00135737
AT1G02610	25.2254	4.6568	6.77e-15
AT1G02660	9.31933	3.22023	0.00710672
AT1G02816	3.44473	1.78439	1.3e-06
AT1G03130	0.40101	-1.31829	0.00111347
AT1G03160	0.538718	-0.892398	0.00404
AT1G03220	4.64913	2.21696	0.00770569
AT1G03310	0.234356	-2.09323	1.03e-13
AT1G03457	13.7036	3.77648	1.43e-05
AT1G03475	0.650636	-0.620077	6.28e-06
AT1G03610	2.94987	1.56065	0.000353714
AT1G03630	0.547109	-0.870101	1.01e-09
AT1G03660	4.51679	2.1753	0.0295582
AT1G03740	2.01669	1.01199	0.0201402
AT1G03870	16.1314	4.0118	3.05e-07
AT1G04200	2.45415	1.29522	0.00418401
AT1G04280	4.13176	2.04676	0.00216359
AT1G04400	1.93242	0.950407	8.35e-05
AT1G04430	3.85802	1.94786	0.00285669
AT1G04780	2.39124	1.25776	3.16e-07
AT1G05000	11.1083	3.47356	0.000970678
AT1G05200	0.393126	-1.34694	0.000340933
AT1G05213	0.148389	-2.75254	0.00869217
AT1G05340	9.49829	3.24767	0.0400412
AT1G05385	0.561878	-0.831672	0.0194363
AT1G05523	0.331648	-1.59227	6.72e-08
AT1G05575	2.43484	1.28383	0.0283322
AT1G05675	10.7922	3.43192	3.44e-05
AT1G05680	8.97045	3.16518	0.00413223
AT1G05710	3.01548	1.59239	0.0420575
AT1G06000	0.434647	-1.20209	7.54e-05
AT1G06040	0.337073	-1.56887	0
AT1G06410	3.68499	1.88166	0.00396787
AT1G06460	0.490207	-1.02854	2.55e-14
AT1G06570	3.26718	1.70805	0.0451571
AT1G06573	2.5216	1.33434	0.011298
AT1G06760	0.417615	-1.25975	8.58e-08
AT1G07000	3.69248	1.88459	0.00260606
AT1G07050	0.283029	-1.82098	3.21e-12
AT1G07135	6.16885	2.625	0.000291645
AT1G07160	10.5662	3.40139	0.0164657
AT1G07280	0.598069	-0.741616	3.1e-11
AT1G08510	2.21801	1.14926	2.27e-06
AT1G08570	2.58132	1.36811	5.66e-05
AT1G08650	0.26153	-1.93495	1.29e-05
AT1G08930	4.86145	2.28139	0.015009
AT1G09070	3.36684	1.7514	1.03e-08
AT1G09210	0.490174	-1.02863	0.00464935
AT1G09310	0.425574	-1.23252	0.00028295
AT1G09340	0.641378	-0.640753	0.00179827
AT1G09940	3.09552	1.63018	1.25e-05
AT1G10020	5.28064	2.40071	1.21e-09
AT1G10140	7.8443	2.97164	0.0195199
AT1G10200	0.609867	-0.713433	9.46e-05
AT1G10340	2.35651	1.23665	0.0393776
AT1G11175	2.13195	1.09217	0.0430805
AT1G11260	18.0128	4.17095	0
AT1G11380	4.38331	2.13202	4.16e-05
AT1G11430	0.465401	-1.10345	2.68e-06
AT1G12360	2.23054	1.15739	1.58e-09
AT1G12440	2.92503	1.54845	3.22e-09
AT1G12760	1.81987	0.863839	0.0208623
AT1G12800	0.622244	-0.684447	0.0136648
AT1G12900	0.506678	-0.980858	0.000530476
AT1G13245	3.25579	1.70301	0.0170585
AT1G13260	1.99143	0.993808	0.0139143
AT1G13280	0.511711	-0.966598	0.0019656
AT1G13480	5.79309	2.53433	0.0316153
AT1G13700	23.212	4.5368	0.0343791
AT1G13930	0.420434	-1.25005	0.00317074
AT1G14130	0.465611	-1.1028	0.00744417
AT1G14170	2.15983	1.11092	0.000260868
AT1G14330	4.97497	2.31469	3.81e-07
AT1G14345	0.445149	-1.16764	0.0100317
AT1G14520	2.49766	1.32058	0.0129124
AT1G14740	2.84911	1.51051	0.000605607
AT1G15010	4.95111	2.30775	0.0341319
AT1G15430	2.66812	1.41583	0.00100814
AT1G15520	31.9522	4.99784	3.45e-05
AT1G15530	2.7431	1.45581	0.000277219
AT1G15670	6.07054	2.60182	4.93e-05
AT1G15750	1.84373	0.882627	0.000205244
AT1G15820	0.306167	-1.70761	0.0130076
AT1G15950	0.658957	-0.601743	0.0313789
AT1G15980	0.638739	-0.646702	7.99e-08
AT1G16060	0.247717	-2.01324	0.00218813
AT1G16090	3.72745	1.89819	0.00143492
AT1G16130	8.61059	3.10611	0.000169064
AT1G16240	1.98557	0.989556	1.31e-05
AT1G16410	0.281609	-1.82824	0
AT1G16420	7.51794	2.91034	0.00190391
AT1G17100	0.472064	-1.08295	0.0301312
AT1G17140	0.306183	-1.70753	0.0133815
AT1G17147	3.34232	1.74085	0.0252273
AT1G17180	12.1687	3.60511	0.0100374
AT1G17290	1.59506	0.673614	0.0425125
AT1G17620	8.8635	3.14788	0
AT1G17990	4.32811	2.11374	1.07e-05
AT1G18020	4.36449	2.12581	1.09e-05
AT1G18300	3.17853	1.66836	0.0364583
AT1G18390	4.35094	2.12133	0.000143254
AT1G18400	4.6059	2.20348	0.0234979
AT1G18570	2.16485	1.11427	0.0299211
AT1G18590	0.306421	-1.70641	2.01e-14
AT1G18620	3.63808	1.86318	0.0235838
AT1G18890	3.19064	1.67385	2.1e-09
AT1G19020	7.99337	2.9988	0.00236604
AT1G19150	0.503575	-0.989721	8.57e-05
AT1G19380	4.56709	2.19128	1.23e-05
AT1G19440	3.61234	1.85293	7.82e-06
AT1G19670	0.40945	-1.28824	0.026953
AT1G19770	3.30434	1.72436	5.93e-09
AT1G19835	3.07241	1.61937	0.03619
AT1G19920	0.33185	-1.59139	8.55e-08
AT1G19960	0.251996	-1.98852	5.98e-05
AT1G20090	3.68298	1.88087	4.44e-16
AT1G20330	3.28058	1.71395	1.01e-09
AT1G20350	3.67488	1.8777	0.0244113
AT1G20780	2.56269	1.35766	0.0130104
AT1G20810	0.669573	-0.578686	0.0256265
AT1G20970	5.2878	2.40267	6.42e-05
AT1G21100	2.20779	1.1426	0.01747
AT1G21313	8.27255	3.04833	0.0183505
AT1G21440	0.570478	-0.809756	0.00317192
AT1G21590	0.382757	-1.3855	0.000474445
AT1G21600	0.644174	-0.634477	0.00386349
AT1G21670	1.90145	0.927097	0.0291925
AT1G21680	0.659111	-0.601408	0.000791892
AT1G21910	33.5378	5.06771	2.7e-07
AT1G22190	2.32148	1.21504	0.000119024
AT1G22280	2.41293	1.27078	3.91e-06
AT1G22400	22.5982	4.49814	7.01e-06
AT1G22403	3.14125	1.65134	0.000354993
AT1G22510	2.24056	1.16386	0.0148179
AT1G22530	8.14102	3.02521	0
AT1G22570	2.01486	1.01068	0.0140275
AT1G22630	0.488525	-1.03349	0.0269772
AT1G22740	3.88534	1.95804	0.000602843
AT1G22770	0.228096	-2.13229	2.95e-12
AT1G22882	3.81607	1.93209	3.99e-05
AT1G22890	12.3755	3.62941	0.0250023
AT1G23090	1.98198	0.986945	0.005276
AT1G23390	5.30059	2.40615	2.11e-15
AT1G23480	8.11298	3.02023	8.79e-06
AT1G23710	3.68693	1.88242	0.000613843
AT1G23870	14.9985	3.90675	1.78e-09
AT1G24100	0.481572	-1.05418	9.77e-06
AT1G24148	0.513532	-0.961475	0.000362339
AT1G24150	2.35658	1.23669	0.00606648
AT1G24170	2.77411	1.47202	1.85e-08
AT1G24625	0.342203	-1.54708	7.69e-06
AT1G25230	2.72869	1.44821	0.049182
AT1G25390	2.15314	1.10644	0.00856618
AT1G25400	3.8379	1.94032	0.00156696
AT1G25422	0.246759	-2.01882	0.00591498
AT1G25440	0.397425	-1.33125	5.35e-05
AT1G25500	0.531847	-0.910916	0.0381125
AT1G25550	2.26221	1.17774	2.39e-06
AT1G26380	10.4017	3.37874	0.0325983
AT1G26410	8.82453	3.14152	0.000734835
AT1G26420	6.17133	2.62558	0.00079293
AT1G26580	1.86107	0.896131	0.00471444
AT1G26770	0.107046	-3.2237	2.22e-16
AT1G27100	3.13498	1.64846	1.71e-14
AT1G27290	4.7549	2.24942	7.21e-10
AT1G27460	3.65445	1.86965	0.00154816
AT1G28190	4.85409	2.2792	0.0018408
AT1G28330	7.93959	2.98907	1.34e-07
AT1G28380	2.26241	1.17786	0.006655
AT1G28480	0.53744	-0.895823	1.37e-06
AT1G29690	3.73782	1.9022	1.4e-05
AT1G29720	0.540316	-0.888124	0.0499302
AT1G29970	1.90029	0.92622	0.00161759
AT1G30250	0.411796	-1.28	0.0224638
AT1G30440	2.26481	1.17939	0.00297105
AT1G30620	3.99598	1.99855	0.000372286
AT1G30720	4.72623	2.24069	0.0253125
AT1G30730	10.5698	3.40187	0.00510272
AT1G30755	3.69531	1.88569	0.00018026
AT1G30820	3.80863	1.92927	0.00715553
AT1G31130	1.68473	0.752518	0.0147347
AT1G31230	0.32517	-1.62073	6.33e-09
AT1G31930	2.80377	1.48737	0.00810886
AT1G32060	0.660881	-0.597538	1.21e-07
AT1G32080	0.579656	-0.786731	1.3e-06
AT1G32170	10.2813	3.36195	7.12e-06
AT1G32350	34.203	5.09605	0.000367156
AT1G32460	4.6098	2.20471	2.01e-05
AT1G32630	0.376684	-1.40857	0.00109831
AT1G32870	2.95852	1.56488	0.00972792
AT1G32920	2.87568	1.5239	0.0292527
AT1G32928	7.08553	2.82488	7.56e-06
AT1G32960	8.18739	3.0334	0.0116855
AT1G33240	3.59346	1.84537	2.47e-05
AT1G33590	2.41092	1.26958	0.0114133
AT1G33600	2.61681	1.38781	2.49e-07
AT1G34760	1.97755	0.983715	0.031983
AT1G35140	28.5061	4.8332	7.49e-06
AT1G35350	8.04715	3.00848	6.75e-07
AT1G35580	1.84543	0.883959	0.00115524
AT1G35670	7.20905	2.84981	6.56e-06
AT1G36370	4.19504	2.06869	0.000367132
AT1G36390	0.551863	-0.857617	0.00356099
AT1G42990	3.01475	1.59204	2.75e-05
AT1G43710	0.418837	-1.25554	0.0332355
AT1G44130	11.6881	3.54697	0.00473035
AT1G44920	0.622709	-0.683371	0.000602399
AT1G45201	0.538524	-0.892916	0.00692536
AT1G45688	2.04749	1.03386	0.000133509
AT1G47890	8.5658	3.09859	0.0357517
AT1G47970	0.443752	-1.17218	1.55e-05
AT1G49000	3.28553	1.71613	0.0440559
AT1G49010	0.3494	-1.51705	5.26e-06
AT1G49032	2.64734	1.40454	2.16e-05
AT1G49660	0.228597	-2.12912	0.0146854
AT1G49750	0.491217	-1.02557	5.77e-05
AT1G49975	0.50695	-0.980086	0.0186809
AT1G50040	28.403	4.82797	0.000308511
AT1G50460	5.45455	2.44746	6.09e-07
AT1G50740	2.41494	1.27199	0.00220649
AT1G50900	0.422546	-1.24282	0.00165027
AT1G51090	0.207961	-2.26562	5.7e-05
AT1G51270	2.37988	1.25089	0.00307761
AT1G51620	4.72339	2.23982	0.000784743
AT1G51920	6.8807	2.78256	0.0131898
AT1G51940	2.76614	1.46787	0.00630764
AT1G52200	4.50811	2.17252	0.0158991
AT1G52770	0.148556	-2.75092	2.18e-09
AT1G53240	0.485214	-1.04331	0.000349249
AT1G53430	4.22482	2.07889	2.08e-08
AT1G53570	1.96882	0.977333	1.6e-05
AT1G53730	2.16991	1.11763	0.0157384
AT1G53885	0.32546	-1.61945	0.00761597
AT1G53903	0.325436	-1.61955	0.00773072
AT1G54740	21.2686	4.41066	8.78e-11
AT1G54780	0.558338	-0.840789	0.00244803
AT1G55140	0.53045	-0.91471	0.00985005
AT1G55260	0.388815	-1.36284	3.25e-05
AT1G55330	9.04583	3.17725	0
AT1G55450	2.18046	1.12463	0.0133143
AT1G56060	12.9289	3.69252	0.00498323
AT1G56510	4.07417	2.0265	0.000440606
AT1G56650	0.109993	-3.18451	3.39e-05
AT1G57560	3.45851	1.79015	3.2e-05
AT1G57680	2.87225	1.52218	1.74e-09
AT1G57990	39.4662	5.30255	3.37e-05
AT1G58180	4.25829	2.09028	0
AT1G58200	1.84401	0.882847	0.027074
AT1G58340	13.2027	3.72276	0.00990807
AT1G58360	2.25209	1.17126	1.25e-12
AT1G59590	2.98771	1.57904	0.0283805
AT1G59710	2.01017	1.00732	0.0209149
AT1G59910	2.90239	1.53724	0.00562886
AT1G60000	0.293954	-1.76634	2.31e-09
AT1G60140	7.95462	2.99179	7.1e-10
AT1G61100	4.89399	2.29101	2.31e-11
AT1G61250	1.97886	0.984666	0.000266841
AT1G61560	4.68077	2.22675	0.00258554
AT1G61890	0.42353	-1.23946	6.71e-05
AT1G62300	5.27587	2.39941	0.00603336
AT1G62422	2.37056	1.24523	0.045752
AT1G62480	2.95897	1.5651	0.000396706
AT1G62560	0.131804	-2.92354	0
AT1G63090	3.8513	1.94535	5.05e-08
AT1G63500	2.35475	1.23557	0.000318005
AT1G63720	4.66397	2.22156	0.00821575
AT1G63940	0.646707	-0.628816	0.0218205
AT1G63970	0.558764	-0.83969	0.0220994
AT1G64065	3.36207	1.74935	0.00432396
AT1G64220	2.47395	1.30682	0.0038731
AT1G64680	0.596803	-0.744674	5.04e-07
AT1G64710	0.534429	-0.90393	0.000846884
AT1G64740	2.65513	1.40878	0.000301466
AT1G64950	0.364167	-1.45733	9.43e-07
AT1G65230	0.615616	-0.699898	8.25e-05
AT1G65390	10.4068	3.37946	0.00512142
AT1G65490	1.94242	0.957853	0.0162781
AT1G65610	10.23	3.35473	0.00787614
AT1G65860	0.269409	-1.89213	6.66e-16
AT1G65970	44.6577	5.48084	1.8e-06
AT1G66160	7.82352	2.96782	0.000460152
AT1G66180	2.37631	1.24872	0.00674787
AT1G66260	1.9533	0.965913	0.00167127
AT1G66570	16.5365	4.04758	0.00346564
AT1G66700	22.2281	4.47431	0.000698373
AT1G66760	4.13064	2.04637	0.0188579
AT1G66820	0.373275	-1.42169	0.0357803
AT1G67910	3.17922	1.66867	0.000201739
AT1G67920	3.02618	1.5975	0.0363819
AT1G67980	47.0504	5.55614	1.6e-06
AT1G68000	1.79512	0.844084	0.000770287
AT1G68050	0.159472	-2.64862	1.62e-14
AT1G68238	0.181285	-2.46366	0.00028087
AT1G68440	8.29639	3.05248	5.71e-06
AT1G68580	2.66689	1.41516	0.0103459
AT1G68600	0.401453	-1.3167	2.27e-07
AT1G68620	23.8394	4.57528	7.03e-05
AT1G68740	4.32453	2.11254	0.0246208
AT1G68840	7.40495	2.88849	0.000500962
AT1G69370	0.499173	-1.00239	0.0186819
AT1G69490	21.5412	4.42903	0.00103762
AT1G69840	2.74107	1.45474	0.02803
AT1G69890	3.17965	1.66887	0.0211973
AT1G69900	3.35914	1.74809	0.00512546
AT1G70060	2.33529	1.2236	0.0489404
AT1G70090	5.1538	2.36564	5.06e-10
AT1G70290	5.26575	2.39664	1.09e-05
AT1G70520	1.94981	0.963331	0.0495734
AT1G70890	0.555816	-0.847322	1.98e-05
AT1G71100	1.76232	0.817475	0.00600414
AT1G71480	0.638176	-0.647974	0.0363388
AT1G71520	21.3271	4.41461	0.0014551
AT1G71530	4.93234	2.30227	0.00250058
AT1G71695	0.587089	-0.768349	0.0250867
AT1G71697	2.98338	1.57695	0.00053159
AT1G71950	1.61714	0.693441	0.00104146
AT1G72060	15.6546	3.96852	0.000106975
AT1G72070	5.49224	2.4574	0.00641728
AT1G72150	6.05003	2.59694	3.06e-12
AT1G72330	2.02813	1.02015	0.00827907
AT1G72430	4.85886	2.28062	0.00145523
AT1G72610	2.12725	1.08899	7.05e-05
AT1G72750	1.50608	0.5908	0.016295
AT1G72790	10.9886	3.45794	0
AT1G72940	3.498	1.80653	0.00089474
AT1G73170	0.543231	-0.880362	0.0305266
AT1G73200	2.34491	1.22953	0.000403929
AT1G73325	0.24048	-2.05601	0.000101828
AT1G73600	0.238889	-2.06559	0
AT1G73630	0.454806	-1.13668	0.0243957
AT1G73805	2.23615	1.16102	0.00286956
AT1G73810	3.68854	1.88305	0.0470417
AT1G73920	2.36659	1.24281	0.000357108
AT1G74070	0.283382	-1.81918	3.55e-15
AT1G74090	0.21321	-2.22965	0
AT1G74100	0.523532	-0.93365	0.0119178
AT1G74330	7.84207	2.97123	1.76e-06
AT1G74360	4.71322	2.23671	0.0304307
AT1G74380	2.40984	1.26894	0.02087
AT1G74430	0.482198	-1.0523	0.034106
AT1G74590	7.02711	2.81293	0.0214332
AT1G74870	5.21532	2.38275	0.0347721
AT1G74910	1.62145	0.697286	0.00383324
AT1G75220	2.18297	1.12629	1.88e-07
AT1G75310	5.20292	2.37932	0.000426172
AT1G75460	0.447319	-1.16062	0
AT1G75750	8.44262	3.07769	0
AT1G75800	2.11928	1.08358	0
AT1G75840	3.02037	1.59473	1.6e-10
AT1G75960	0.435589	-1.19896	0.0181466
AT1G76070	2.69415	1.42983	0.0203614
AT1G76090	13.7099	3.77715	0
AT1G76160	5.6704	2.50345	0.0126226
AT1G76490	2.69971	1.43281	0
AT1G76650	10.2972	3.36419	0.012095
AT1G76670	1.62828	0.703347	0.00509378
AT1G76680	2.92217	1.54704	0.0384392
AT1G76700	3.59137	1.84454	1.91e-10
AT1G76790	0.311824	-1.6812	0.000897201
AT1G76890	2.85134	1.51164	3.57e-05
AT1G76955	0.328328	-1.60679	0.000518103
AT1G76970	2.19704	1.13556	0.000733524
AT1G76990	2.04821	1.03436	0.00170852
AT1G77060	1.70467	0.769489	0.00825683
AT1G77090	0.496288	-1.01075	9.27e-06
AT1G77180	1.94736	0.961518	0.00337927
AT1G77500	2.55708	1.3545	0.0173606
AT1G77885	2.73083	1.44934	8.86e-05
AT1G78020	0.35026	-1.5135	7.84e-08
AT1G78040	1.93387	0.951492	0.037277
AT1G78070	0.144575	-2.79011	3.1e-10
AT1G78080	0.66635	-0.585649	0.0434476
AT1G78280	2.10959	1.07697	0.0186069
AT1G78370	0.512049	-0.965645	0.0358414
AT1G78680	0.457883	-1.12695	0.000793635
AT1G78830	17.0874	4.09486	1.99e-08
AT1G78995	0.277504	-1.84942	1.13e-07
AT1G79380	1.65308	0.725158	8.45e-05
AT1G80130	0.353819	-1.49892	0.0457519
AT1G80440	5.59941	2.48527	0.00385724
AT1G80920	5.02132	2.32807	3.07e-06
AT2G01180	4.42278	2.14495	6.41e-11
AT2G01190	2.98464	1.57755	2.11e-15
AT2G01450	2.2719	1.1839	0.000116281
AT2G01850	9.52974	3.25244	0
AT2G01910	3.26997	1.70928	0.0205502
AT2G02180	3.13022	1.64627	0.0440242
AT2G02220	2.80601	1.48852	0.00666094
AT2G02710	4.46645	2.15913	0
AT2G02950	2.73465	1.45135	0.000648984
AT2G03310	0.589148	-0.763299	0.004078
AT2G03550	0.480452	-1.05753	0.000197755
AT2G03640	2.42852	1.28007	8.78e-10
AT2G03730	2.08372	1.05916	0.0178017
AT2G03760	5.28655	2.40233	0.00320887
AT2G04039	0.488358	-1.03399	0.0144525
AT2G04040	4.8317	2.27253	0.0169044
AT2G04050	4.87845	2.28642	0.0183324
AT2G04240	0.418896	-1.25534	3.58e-05
AT2G05070	0.358356	-1.48053	0.0133385
AT2G05100	0.340513	-1.55422	0.00179621
AT2G06530	1.74799	0.805694	4.29e-05
AT2G06850	24.2427	4.59948	5.18e-09
AT2G07180	1.75495	0.811428	0.000134183
AT2G07335	4.74753	2.24718	0.000693143
AT2G13790	1.87019	0.903185	0.0107788
AT2G13800	1.83671	0.87712	0.00413998
AT2G13810	13.0493	3.7059	0.00510993
AT2G14620	21.2696	4.41072	0.000948533
AT2G14750	0.416019	-1.26528	0.000100057
AT2G14880	0.583451	-0.777316	0.000548432
AT2G15050	0.36417	-1.45731	2.25e-05
AT2G15080	2.63483	1.39771	0.00499782
AT2G15390	4.36655	2.12649	0.000716321
AT2G15480	4.22238	2.07806	0.00373509
AT2G15490	10.2606	3.35904	0.00183264
AT2G15890	2.58391	1.36956	0.000118017
AT2G15960	3.05027	1.60894	0.000209045
AT2G15970	0.481015	-1.05585	0.000514796
AT2G16060	4.09831	2.03503	0.0442855
AT2G16280	2.39941	1.26268	6.63e-06
AT2G16500	1.96625	0.975444	3.94e-06
AT2G16600	0.618	-0.694321	1.32e-08
AT2G16630	0.249645	-2.00205	0.00381679
AT2G16660	2.20434	1.14035	0.00616369
AT2G17220	1.62045	0.696396	0.0301959
AT2G17230	17.2279	4.10668	8.25e-09
AT2G17240	0.432949	-1.20773	0.00903169
AT2G17290	3.13994	1.65074	1.89e-05
AT2G17480	3.10141	1.63292	0.00345462
AT2G17520	2.6097	1.38389	0.000233369
AT2G17550	2.79016	1.48035	0.0134229
AT2G17695	0.528414	-0.920261	0.0449365
AT2G17705	2.87508	1.5236	2.26e-06
AT2G17740	3.74103	1.90344	0.0499871
AT2G17972	0.296959	-1.75166	0.000508883
AT2G18193	3.58865	1.84344	0.0110654
AT2G18210	4.43919	2.1503	0.00619356
AT2G18300	5.01079	2.32504	0.0033214
AT2G18670	2.61996	1.38954	0.00100544
AT2G18680	2.99815	1.58407	0.0499002
AT2G18690	5.4575	2.44824	0.00530898
AT2G18700	32.607	5.02711	2.38e-06
AT2G18730	1.63596	0.710135	0.0106736
AT2G19310	0.461916	-1.1143	0.00125658
AT2G19572	2.02793	1.02001	0.00530294
AT2G19620	3.84992	1.94483	0.000518277
AT2G19880	3.25254	1.70157	2.21e-05
AT2G20570	0.217184	-2.20301	0
AT2G20610	0.470934	-1.0864	5.06e-13
AT2G20670	27.1758	4.76425	1.14e-06
AT2G20690	0.425087	-1.23417	3.43e-06
AT2G20720	9.33663	3.2229	0.00327588
AT2G21130	0.534144	-0.9047	0.0360841
AT2G21190	1.61775	0.69399	0.0343768
AT2G21210	0.25786	-1.95534	4.7e-05
AT2G21250	0.637906	-0.648584	0.047497
AT2G21330	0.60881	-0.715936	0.0141557
AT2G21650	0.496666	-1.00965	0.000508669
AT2G21660	0.533477	-0.906501	1.45e-07
AT2G21970	0.607275	-0.719578	5.56e-05
AT2G22200	0.174489	-2.51879	2.33e-05
AT2G22330	0.490408	-1.02794	0.00024249
AT2G22360	0.375763	-1.4121	9.56e-05
AT2G22500	1.86868	0.902023	0.0240311
AT2G22990	1.60266	0.680466	0.0043463
AT2G23130	12.0717	3.59356	1.7e-06
AT2G23170	16.9364	4.08205	0.00324593
AT2G23320	4.65552	2.21894	0.000408941
AT2G23450	2.14897	1.10364	0.00382819
AT2G23672	0.28501	-1.81092	8.66e-06
AT2G23810	3.5815	1.84056	0.000182048
AT2G24210	4.21288	2.07481	5.61e-07
AT2G24550	6.02582	2.59116	2.95e-07
AT2G24600	3.25132	1.70102	0.00131868
AT2G24762	0.318612	-1.65013	0.00238515
AT2G24820	0.481355	-1.05483	9.8e-06
AT2G25430	2.78771	1.47908	2.04e-05
AT2G25440	10.4087	3.37972	0.0166292
AT2G25735	4.53809	2.18209	0.000118024
AT2G25800	2.18005	1.12436	0.00643598
AT2G26400	14.0633	3.81386	0.0143979
AT2G26560	9.01928	3.17301	1.06e-05
AT2G26900	0.587168	-0.768154	1.79e-06
AT2G27230	0.280359	-1.83465	1.69e-12
AT2G27500	4.60406	2.20291	6.49e-08
AT2G27840	0.475579	-1.07224	0.00902007
AT2G28110	7.95334	2.99156	0.012651
AT2G28120	11.1549	3.47961	1.85e-09
AT2G28210	14.0267	3.8101	0.0025008
AT2G28305	3.48587	1.80152	0.000719314
AT2G28400	5.41005	2.43564	0.000696795
AT2G28605	0.514655	-0.958323	0.00142393
AT2G28720	0.25239	-1.98627	0
AT2G29180	0.594959	-0.749138	0.0207896
AT2G29320	0.48964	-1.03021	0.0306729
AT2G29350	16.1299	4.01166	0.00206419
AT2G29360	0.538996	-0.891654	0.000566946
AT2G29400	2.09811	1.06909	4.93e-05
AT2G29470	88.3262	6.46477	4.07e-07
AT2G29550	2.1434	1.0999	0.04508
AT2G29650	0.443941	-1.17156	4.73e-05
AT2G29720	1.82744	0.869825	0.0175154
AT2G29960	0.574237	-0.800281	0.0157086
AT2G30250	4.38932	2.134	1.25e-08
AT2G30362	3.67102	1.87618	0.00167596
AT2G30600	9.75346	3.28591	3.3e-06
AT2G30620	0.383562	-1.38247	0
AT2G30770	17.9608	4.16678	0.00110595
AT2G30860	0.489057	-1.03193	0.0135672
AT2G30930	10.008	3.32308	0
AT2G31010	4.40595	2.13945	0.00651358
AT2G31020	3.14808	1.65447	0.0107504
AT2G31090	2.23032	1.15725	0.00325463
AT2G31230	0.27656	-1.85434	9.06e-06
AT2G31670	0.516758	-0.952439	9.11e-07
AT2G31790	0.281392	-1.82935	0
AT2G31800	1.59755	0.675858	0.030749
AT2G31810	2.23516	1.16038	0.0393132
AT2G31865	3.45857	1.79018	7.55e-08
AT2G31880	2.22904	1.15642	9.29e-06
AT2G31945	21.0487	4.39566	0.00232052
AT2G32020	6.16397	2.62386	0.00353683
AT2G32030	6.69466	2.74301	0.000162388
AT2G32290	0.381429	-1.39051	3.33e-16
AT2G32480	0.643331	-0.636367	1.93e-06
AT2G32800	6.01817	2.58933	0.000425651
AT2G32880	1.69655	0.762607	0.00345584
AT2G32920	0.658434	-0.602889	0.040292
AT2G33120	1.98422	0.988574	5.7e-06
AT2G33180	0.330391	-1.59776	0.000361628
AT2G33255	0.541628	-0.884625	0.019872
AT2G33570	6.19716	2.63161	0.00232058
AT2G33710	7.38753	2.88509	0.0161173
AT2G34470	0.658565	-0.602601	4.85e-05
AT2G34500	26.3405	4.71921	0.000288874
AT2G34510	8.01802	3.00325	0.0127544
AT2G34770	5.48087	2.45441	2.66e-15
AT2G34860	0.66484	-0.588921	0.0277509
AT2G35260	0.538971	-0.891721	4.83e-07
AT2G35658	4.13019	2.04621	0.014766
AT2G35780	0.54862	-0.866122	0.00037787
AT2G35930	4.63931	2.21391	0.00683394
AT2G35960	0.347897	-1.52327	3.46e-10
AT2G35980	27.8057	4.79731	0.000141149
AT2G36220	3.4792	1.79876	0.0479768
AT2G36320	2.08407	1.0594	0.0154689
AT2G36410	2.9036	1.53784	5.18e-05
AT2G36770	11.804	3.56121	0.00383382
AT2G37110	1.88921	0.917784	0.000184871
AT2G37460	1.99505	0.996422	0.0164725
AT2G37540	2.62419	1.39187	0
AT2G37660	0.494116	-1.01708	1.71e-05
AT2G37940	2.35363	1.23489	1.05e-05
AT2G37970	4.63587	2.21284	0.000755952
AT2G38340	11.5456	3.52927	0.0132397
AT2G38360	1.71052	0.774437	0.0390217
AT2G38470	4.53844	2.1822	0.00102725
AT2G38530	0.0997265	-3.32588	2.46e-05
AT2G38540	0.294318	-1.76455	0
AT2G38800	1.73072	0.791369	0.00167059
AT2G39010	1.50165	0.586547	0.000308106
AT2G39020	0.533583	-0.906216	9.24e-06
AT2G39210	1.70875	0.772945	0.040616
AT2G39250	0.204361	-2.29081	3.46e-06
AT2G39360	2.68655	1.42575	0.00279234
AT2G39400	4.29968	2.10423	0.000105318
AT2G39480	2.36789	1.2436	0.0356101
AT2G39570	9.46363	3.24239	5.62e-13
AT2G39660	2.8351	1.5034	0.00239164
AT2G39920	0.1434	-2.80188	7.11e-15
AT2G40000	14.1666	3.82442	0.000269546
AT2G40080	0.29802	-1.74652	0.000139197
AT2G40750	0.527896	-0.921673	0.000156526
AT2G41090	0.59514	-0.7487	0.00805623
AT2G41100	5.67709	2.50515	3.31e-09
AT2G41110	3.69898	1.88713	2.27e-09
AT2G41140	0.426819	-1.2283	2.77e-06
AT2G41380	8.98564	3.16762	0.0113505
AT2G41420	2.90794	1.54	3.24e-06
AT2G41430	3.77473	1.91637	4.63e-07
AT2G41630	1.76261	0.81771	0.00384779
AT2G41640	4.34932	2.12079	0.0113082
AT2G41835	2.50593	1.32535	0.0270691
AT2G42320	2.8641	1.51808	0.000895921
AT2G42580	9.57697	3.25957	1.91e-12
AT2G42610	0.438611	-1.18899	0.029446
AT2G42760	0.466539	-1.09993	0.000632577
AT2G43020	0.280104	-1.83596	4.44e-16
AT2G43030	0.600841	-0.734945	0.0169408
AT2G43100	0.394547	-1.34173	2.47e-13
AT2G43160	1.91682	0.938713	0.000755961
AT2G44080	5.14293	2.36259	0.0046718
AT2G44140	2.94764	1.55956	4.92e-05
AT2G44310	0.534513	-0.903704	1.34e-05
AT2G44500	4.14987	2.05307	1.34e-06
AT2G44840	0.335175	-1.57701	0.00235223
AT2G45170	12.7318	3.67037	4.97e-06
AT2G45180	4.73809	2.24431	1.56e-07
AT2G45570	17.6016	4.13764	0.00163854
AT2G45680	3.81913	1.93324	0.00127379
AT2G45685	2.09677	1.06817	0.0478178
AT2G45980	1.94816	0.962113	1.91e-05
AT2G46170	0.511447	-0.967344	0.0129057
AT2G46220	3.23673	1.69454	4.72e-11
AT2G46330	3.82416	1.93514	0.00447692
AT2G46340	0.407684	-1.29448	0.0189663
AT2G46450	0.456739	-1.13056	2.02e-05
AT2G46490	2.20741	1.14236	0.00724651
AT2G46500	2.35326	1.23466	0.000690811
AT2G47000	5.90568	2.5621	0.0336675
AT2G47590	0.593005	-0.753884	0.00486856
AT2G47700	2.03697	1.02642	6.83e-08
AT2G48030	3.17135	1.6651	2.03e-08
AT3G01120	0.619769	-0.690197	7.79e-07
AT3G01205	0.457466	-1.12826	6.87e-07
AT3G01290	8.46143	3.0809	6.08e-08
AT3G01440	0.497402	-1.00752	2.45e-08
AT3G01640	1.95857	0.969797	0.0327312
AT3G01830	5.54648	2.47157	0.0158686
AT3G01970	11.0342	3.46391	0.00502967
AT3G02020	0.171585	-2.543	0
AT3G02040	3.56433	1.83363	0.0156868
AT3G02070	3.85207	1.94563	2.92e-06
AT3G02140	21.7016	4.43973	0.000261359
AT3G02150	3.42915	1.77785	7.62e-05
AT3G02170	2.97593	1.57334	3.14e-05
AT3G02230	0.538181	-0.893835	0.0401282
AT3G02550	5.53943	2.46974	0.000414715
AT3G02730	0.568168	-0.81561	0.0144216
AT3G02800	5.87762	2.55523	0.000262826
AT3G02840	6.96133	2.79936	0.00116129
AT3G02880	3.02121	1.59513	2.07e-06
AT3G03020	2.21655	1.14832	3.88e-06
AT3G03165	0.240604	-2.05527	0.0251169
AT3G03190	0.131402	-2.92794	9.09e-11
AT3G03780	0.361657	-1.46731	5.07e-07
AT3G03870	3.53141	1.82024	0.00105994
AT3G04210	2.0097	1.00698	0.00346538
AT3G04550	0.346874	-1.52752	0
AT3G04640	5.12358	2.35715	5.62e-06
AT3G04670	4.30937	2.10748	1.66e-09
AT3G04760	0.537782	-0.894907	0.00303812
AT3G04790	0.602651	-0.730606	5.29e-10
AT3G05120	0.547125	-0.870058	0.00226279
AT3G05200	3.35561	1.74657	3.41e-05
AT3G05490	5.30852	2.40831	2.22e-15
AT3G05500	1.97937	0.985044	0.0197696
AT3G05580	4.35139	2.12148	5.96e-07
AT3G06035	0.363929	-1.45827	0.0120912
AT3G06070	17.5168	4.13067	0.00119761
AT3G06080	3.82978	1.93726	0
AT3G06150	4.4313	2.14773	0.00429575
AT3G06550	0.644728	-0.633237	0.0201111
AT3G06780	2.36093	1.23936	0.000153249
AT3G06980	0.382479	-1.38655	2.35e-08
AT3G07195	2.95721	1.56424	0.0201698
AT3G07350	8.72777	3.12561	0.000167773
AT3G07460	2.21347	1.14631	9.8e-05
AT3G07470	2.74537	1.457	1.69e-09
AT3G07560	1.59356	0.672257	7.5e-06
AT3G07780	3.73238	1.9001	7.85e-06
AT3G07790	1.98494	0.989095	2.89e-05
AT3G08640	0.490576	-1.02745	1.1e-11
AT3G08720	1.98943	0.992357	0.0182638
AT3G08740	0.575508	-0.797092	0.0335473
AT3G08760	2.92619	1.54903	0.00430522
AT3G08860	11.7197	3.55086	3.98e-05
AT3G08920	0.486656	-1.03903	0.0069055
AT3G08940	0.347817	-1.5236	0.000343993
AT3G09020	3.35511	1.74636	8.59e-05
AT3G09260	6.53329	2.70781	0.0166834
AT3G09275	2.89613	1.53412	6.89e-12
AT3G09440	0.518052	-0.948832	5.58e-07
AT3G09525	11.065	3.46793	0.00415621
AT3G09545	7.29863	2.86763	0.00300569
AT3G10020	2.94426	1.55791	0.000202486
AT3G10060	0.578735	-0.789026	0.0186401
AT3G10320	18.9494	4.24408	0.00341827
AT3G10520	0.379243	-1.39881	0.000245608
AT3G10640	2.81579	1.49354	0.000373272
AT3G10930	4.21011	2.07386	0.0185499
AT3G10985	3.44692	1.78531	0.0360785
AT3G11090	0.457527	-1.12807	0.0300868
AT3G11420	5.79522	2.53486	0.0436111
AT3G11670	0.330445	-1.59752	1.41e-05
AT3G11700	5.20505	2.37991	4.89e-07
AT3G11840	1.8693	0.902495	0.000510686
AT3G12400	2.46929	1.30409	1.47e-07
AT3G12630	2.38623	1.25473	1.85e-05
AT3G12740	2.5096	1.32746	9.31e-05
AT3G13110	0.454829	-1.1366	9.53e-08
AT3G13120	0.639949	-0.64397	2.33e-12
AT3G13430	3.13711	1.64944	4.49e-07
AT3G13433	9.68444	3.27567	0.00367049
AT3G13437	2.32618	1.21796	0.00102566
AT3G13470	0.572541	-0.804549	0.00787563
AT3G13520	7.55736	2.91788	8.01e-11
AT3G13530	3.20667	1.68108	0.000764194
AT3G13600	9.44218	3.23912	0.000643998
AT3G13610	25.2508	4.65826	0.000724496
AT3G13720	1.73038	0.791092	0.00785999
AT3G13750	13.5353	3.75865	1.11e-15
AT3G13790	4.47193	2.1609	0.000163355
AT3G13950	11.9978	3.58469	0.00131062
AT3G14200	0.30921	-1.69334	1.13e-05
AT3G14210	0.24947	-2.00306	2.22e-16
AT3G14350	2.184	1.12697	0.0028368
AT3G14650	0.582535	-0.779584	6.82e-05
AT3G14720	0.283747	-1.81732	4.59e-11
AT3G14990	2.58278	1.36893	0.00186806
AT3G15060	2.91601	1.54399	1.74e-07
AT3G15095	0.362644	-1.46337	5.17e-08
AT3G15356	4.36221	2.12506	0.0214183
AT3G15450	157.6	7.30012	2.78e-13
AT3G15518	5.24872	2.39196	0.0106058
AT3G15630	12.7084	3.66771	8.09e-07
AT3G15770	3.74936	1.90664	1.31e-06
AT3G16000	0.507126	-0.979583	0.000505524
AT3G16100	0.545938	-0.873191	0.0219748
AT3G16240	3.3175	1.7301	0.00217163
AT3G16570	3.05458	1.61098	3.88e-09
AT3G16670	0.457227	-1.12902	0.00276353
AT3G16910	0.387341	-1.36833	0.00545651
AT3G17120	0.0908941	-3.45967	1.54e-09
AT3G17170	0.522732	-0.935858	5.64e-05
AT3G17390	3.94758	1.98097	7.31e-05
AT3G17410	1.8147	0.859727	3.64e-07
AT3G17650	1.61625	0.692649	0.0144594
AT3G17770	2.4376	1.28546	0.000588618
AT3G17930	0.621634	-0.685863	0.00384787
AT3G18040	2.64008	1.40058	4.03e-05
AT3G18250	12.3337	3.62454	0.0107179
AT3G18490	0.525269	-0.928871	9.67e-06
AT3G18560	2.4063	1.26681	0.0162136
AT3G18680	0.565757	-0.821746	2.12e-08
AT3G18780	2.24378	1.16593	1.27e-11
AT3G18820	1.65745	0.728967	2.6e-09
AT3G18890	0.574623	-0.799311	6.86e-07
AT3G19010	1.60225	0.680103	0.0203115
AT3G19260	2.73537	1.45173	4.55e-06
AT3G19680	6.23954	2.64144	0.0018001
AT3G19710	0.207946	-2.26572	0
AT3G19860	2.7323	1.45012	4.66e-05
AT3G19930	3.34529	1.74213	0.00103244
AT3G20410	2.3816	1.25193	0.0165259
AT3G20770	1.6254	0.700792	0.000166528
AT3G20820	0.465265	-1.10387	0.0023386
AT3G21750	0.380742	-1.39311	2.18e-10
AT3G21781	6.19995	2.63226	0.000330241
AT3G22060	8.39246	3.06909	2.94e-05
AT3G22310	1.85088	0.888213	0.00522364
AT3G22460	3.16797	1.66356	0.0493167
AT3G22550	0.220923	-2.17838	9.04e-10
AT3G22600	16.346	4.03087	0.00389782
AT3G22740	0.529316	-0.917799	0.0155683
AT3G23400	0.579348	-0.787497	6.46e-05
AT3G23530	2.42818	1.27988	2.2e-07
AT3G23750	3.01521	1.59226	0.00136176
AT3G24480	1.97346	0.980731	0.035262
AT3G24550	3.09605	1.63043	5.55e-16
AT3G25120	0.495559	-1.01287	0.00495375
AT3G25250	4.56762	2.19144	0.0227262
AT3G25500	3.66174	1.87253	0.00957434
AT3G25610	3.03852	1.60337	0.00812262
AT3G25655	8.56158	3.09788	0.00191523
AT3G25700	0.349664	-1.51596	0.0215478
AT3G25860	0.602061	-0.732019	0.0342204
AT3G25910	2.28022	1.18917	0.000347757
AT3G26020	2.21681	1.14848	0.00409987
AT3G26030	2.5993	1.37812	6.93e-06
AT3G26210	2.13547	1.09455	1.88e-05
AT3G26220	3.1165	1.63992	8.22e-06
AT3G26500	3.96286	1.98654	0.00099972
AT3G26510	2.58701	1.37128	0.00086654
AT3G26520	2.16695	1.11567	0
AT3G26570	0.451403	-1.14751	0.0274611
AT3G26670	2.39008	1.25706	2.1e-05
AT3G26910	4.53463	2.18099	0.000350073
AT3G26960	0.428607	-1.22227	0.0383081
AT3G26980	3.83335	1.93861	7.48e-07
AT3G27080	0.536919	-0.897223	0.00644423
AT3G27770	2.57289	1.36339	6.37e-06
AT3G27830	0.664947	-0.588688	0.00718475
AT3G27850	0.527574	-0.922554	8.22e-07
AT3G27960	7.29579	2.86706	4.72e-09
AT3G28180	3.0642	1.61551	1.08e-10
AT3G28200	2.64538	1.40347	0.0131395
AT3G28210	9.10944	3.18736	0.0258595
AT3G28340	4.62893	2.21068	0.00382758
AT3G28450	2.11728	1.08221	0.00151461
AT3G29000	3.32125	1.73173	0.0355155
AT3G29075	1.81697	0.861538	0.0221595
AT3G29250	6.63823	2.7308	0.00918193
AT3G29400	1.96461	0.97424	0.04449
AT3G30775	42.6592	5.41479	3.16e-08
AT3G32930	0.58271	-0.779149	3.18e-05
AT3G43250	6.77615	2.76047	0.0101245
AT3G43800	1.56188	0.643285	0.0195199
AT3G44020	0.44451	-1.16971	0.00294845
AT3G44450	0.267061	-1.90476	0.00147193
AT3G44860	0.361174	-1.46923	1.25e-05
AT3G45040	3.56099	1.83228	3.66e-09
AT3G45260	1.73378	0.79392	2.5e-05
AT3G45970	91.888	6.5218	0
AT3G46080	16.0476	4.00429	0.00447622
AT3G46600	2.01246	1.00896	0.00175608
AT3G46630	0.492218	-1.02263	0.0072662
AT3G46660	18.5223	4.21119	0.000236661
AT3G46690	10.1244	3.33976	0.00137737
AT3G46740	0.635625	-0.653751	0.0131555
AT3G46780	0.531686	-0.911353	0.0155726
AT3G47250	1.70991	0.773918	4.51e-10
AT3G47430	0.481222	-1.05522	0.00466569
AT3G47800	2.16928	1.11721	2.45e-06
AT3G48020	7.12553	2.833	0.0338097
AT3G48360	5.14086	2.36201	1.29e-07
AT3G48630	5.79786	2.53552	0.0386464
AT3G48730	0.63642	-0.651949	3.1e-06
AT3G48760	2.25721	1.17454	3.72e-08
AT3G48850	7.46725	2.90058	0.0128476
AT3G49350	2.53146	1.33997	0.0156209
AT3G49530	1.80405	0.851239	0.0190924
AT3G49570	0.300755	-1.73334	0.00376667
AT3G49620	4.66437	2.22168	0.0247611
AT3G49680	0.639533	-0.64491	0.000149993
AT3G49790	11.0242	3.46261	1.63e-07
AT3G49800	2.04528	1.0323	4.07e-06
AT3G50060	3.86495	1.95045	0.00301741
AT3G50280	0.517609	-0.950065	0.00880089
AT3G50470	2.06391	1.04538	7.62e-05
AT3G50480	2.62588	1.3928	0.0207608
AT3G50650	2.32917	1.21982	0.030119
AT3G50685	0.508756	-0.974955	0.0207845
AT3G50830	2.83899	1.50538	1.33e-10
AT3G50950	2.47007	1.30455	0.0196265
AT3G51160	1.79772	0.84617	0.00462193
AT3G51550	3.42129	1.77454	9.42e-05
AT3G51820	0.649269	-0.623112	0.0025002
AT3G52150	0.60719	-0.719781	5.54e-05
AT3G52360	2.33314	1.22227	0.0248162
AT3G52380	0.497706	-1.00664	7.86e-09
AT3G52400	5.70657	2.51262	0.00022357
AT3G52740	0.234268	-2.09377	0.000761001
AT3G52800	2.03261	1.02334	0.00806375
AT3G52840	2.30536	1.20499	0.00178273
AT3G53800	0.570851	-0.808813	0.0477732
AT3G54050	0.653984	-0.612673	3.37e-06
AT3G54100	2.32565	1.21763	0.00469192
AT3G54150	5.31915	2.4112	0.0056211
AT3G54400	8.04799	3.00863	2.22e-16
AT3G54600	0.357052	-1.48579	0
AT3G54620	1.8932	0.920825	0.0011198
AT3G54810	2.82181	1.49662	3.71e-09
AT3G54880	3.47902	1.79868	7.51e-05
AT3G54900	0.443245	-1.17382	1.74e-07
AT3G54920	2.7751	1.47254	0.000908881
AT3G55130	0.353831	-1.49887	3.81e-12
AT3G55250	0.660109	-0.599224	0.00124605
AT3G55430	8.74898	3.12911	1.38e-09
AT3G55800	0.661018	-0.597238	0.000327211
AT3G55840	6.95684	2.79843	0.0105422
AT3G55980	4.3344	2.11583	0.0211734
AT3G56010	0.523264	-0.934388	1.32e-07
AT3G56880	2.00146	1.00105	1.62e-06
AT3G56940	0.548759	-0.865755	0.00505868
AT3G57062	0.274286	-1.86625	1.09e-08
AT3G57450	3.43372	1.77977	3.41e-08
AT3G57520	16.7508	4.06616	4.51e-14
AT3G57550	6.52428	2.70582	4.36e-10
AT3G57800	1.83851	0.878538	0.0118093
AT3G57880	2.98601	1.57822	0.000224761
AT3G57930	3.53634	1.82226	4.33e-05
AT3G58620	5.54723	2.47177	0.00122135
AT3G58750	1.86835	0.901764	0.00161483
AT3G58990	0.184388	-2.43918	0
AT3G59080	5.36381	2.42326	5.68e-11
AT3G59220	0.0891623	-3.48742	0.0240696
AT3G59310	2.58059	1.3677	0.00469962
AT3G59350	11.7262	3.55167	1.23e-05
AT3G59400	0.303954	-1.71807	5.78e-10
AT3G59940	5.71623	2.51506	2.55e-05
AT3G59980	0.426547	-1.22922	0.00124287
AT3G60030	2.27473	1.18569	0.00846202
AT3G60130	4.5321	2.18018	0
AT3G60190	1.52132	0.605324	0.0178633
AT3G60260	5.08449	2.3461	8.99e-11
AT3G60600	1.52228	0.606232	0.0163985
AT3G61060	4.52123	2.17671	0.00127187
AT3G61210	1.68215	0.75031	7.86e-07
AT3G61220	0.439564	-1.18586	1.86e-11
AT3G61260	4.30317	2.1054	2e-13
AT3G61580	2.99896	1.58446	0.0126733
AT3G61630	4.15461	2.05471	0.0470092
AT3G61820	0.251618	-1.99069	0
AT3G61920	0.198928	-2.32968	0.043873
AT3G61980	2.11167	1.07838	0.0104622
AT3G62150	10.2114	3.35211	1.45e-05
AT3G62370	1.74417	0.802541	0.00296318
AT3G62420	1.50596	0.590686	0.00449878
AT3G62700	0.316368	-1.66032	8.88e-05
AT3G62720	6.04733	2.5963	1.73e-11
AT3G62750	0.606327	-0.721833	0.000261967
AT3G62770	1.73432	0.79437	0.018636
AT3G62950	7.6945	2.94383	1.93e-08
AT3G63010	2.81289	1.49206	0.0237169
AT3G63190	0.663368	-0.592118	0.00287745
AT3G66654	1.58226	0.661986	0.0168632
AT4G00300	3.56728	1.83483	0.000160833
AT4G00330	2.34349	1.22866	1.56e-09
AT4G00370	0.659082	-0.60147	0.0358062
AT4G00880	0.593889	-0.751734	0.0146985
AT4G01010	2.27031	1.18289	0.0276468
AT4G01050	0.66447	-0.589724	4.48e-05
AT4G01070	0.354304	-1.49694	1.93e-09
AT4G01080	0.152455	-2.71355	2.41e-10
AT4G01250	5.35183	2.42003	0.00107543
AT4G01480	0.442901	-1.17494	5.37e-11
AT4G01750	3.7601	1.91077	0.0235816
AT4G02130	2.53883	1.34416	4.14e-12
AT4G02350	2.93729	1.55449	9.05e-06
AT4G02540	3.75357	1.90827	8.09e-07
AT4G02770	0.499653	-1.001	0.0161579
AT4G02920	0.558027	-0.841594	6.6e-08
AT4G03110	7.85388	2.9734	5.65e-12
AT4G03150	0.345553	-1.53302	1.13e-05
AT4G03210	5.19223	2.37636	0.00324402
AT4G03400	3.97118	1.98957	1.35e-07
AT4G04125	7.11852	2.83158	0.00985472
AT4G04210	0.525535	-0.928142	0.000316704
AT4G04610	0.53162	-0.911533	3.87e-07
AT4G04640	0.648735	-0.6243	0.000330751
AT4G04960	4.41433	2.14219	1.52e-06
AT4G05050	1.90822	0.932225	0.0107497
AT4G05070	1.87536	0.907169	0.030991
AT4G05150	1.64665	0.719534	3.92e-07
AT4G06410	6.50093	2.70065	0.0177559
AT4G08290	3.94063	1.97843	0.0120648
AT4G08470	1.7357	0.795519	0.000259871
AT4G08500	2.332	1.22157	0.00578117
AT4G08555	6.1049	2.60997	0.00296793
AT4G08920	2.31998	1.21411	2.11e-05
AT4G08930	6.18944	2.62981	6.22e-15
AT4G08950	112.987	6.82002	0
AT4G09030	3.9173	1.96986	0.00111636
AT4G09650	0.527103	-0.923843	0.0358372
AT4G10390	0.37898	-1.3998	0.0125581
AT4G11000	2.46141	1.29949	0.0175862
AT4G11280	2.53891	1.34421	0.000108504
AT4G12030	0.256008	-1.96574	0
AT4G12040	2.28561	1.19258	3.9e-11
AT4G12120	3.30825	1.72607	4.41e-05
AT4G12290	0.621985	-0.685048	0.00145373
AT4G12320	0.223456	-2.16194	0
AT4G12420	4.17671	2.06237	8.67e-06
AT4G12730	2.88475	1.52845	1.26e-11
AT4G12790	1.73897	0.798233	0.000126386
AT4G12830	0.495801	-1.01217	3.44e-09
AT4G12900	0.33008	-1.59911	1.39e-05
AT4G12917	0.331866	-1.59133	0.00234551
AT4G13250	0.595161	-0.748648	1.11e-16
AT4G13340	15.114	3.91781	0
AT4G13350	2.27266	1.18438	6.19e-08
AT4G13495	0.617836	-0.694704	0.029641
AT4G13770	0.389756	-1.35936	1.08e-14
AT4G13830	1.98526	0.989325	0.000275908
AT4G13840	0.501159	-0.996661	0.0080929
AT4G13930	0.537191	-0.896492	1.39e-05
AT4G14040	0.239652	-2.06099	0
AT4G14270	0.446224	-1.16416	0.0187856
AT4G14365	2.80744	1.48925	1.93e-06
AT4G14370	8.85327	3.14621	0.0122614
AT4G14400	0.593801	-0.751949	1.96e-07
AT4G14500	1.99009	0.992833	0.00522237
AT4G14870	0.582503	-0.779663	0.0282509
AT4G15420	2.67774	1.42102	3.67e-06
AT4G15440	0.202964	-2.3007	0
AT4G15490	0.456778	-1.13044	2.92e-08
AT4G15530	2.08159	1.05769	0.0186805
AT4G15760	5.22574	2.38564	0.000967357
AT4G15800	4.03465	2.01244	3.67e-05
AT4G16000	4.90801	2.29514	5.02e-06
AT4G16500	2.32889	1.21964	0.0473446
AT4G16563	15.3846	3.94341	0
AT4G16680	4.83464	2.27341	0.00915137
AT4G16740	0.136397	-2.87412	6.64e-08
AT4G16880	0.232115	-2.10709	6.64e-05
AT4G17100	0.544164	-0.877887	8.58e-09
AT4G17170	1.81389	0.859087	0.00316527
AT4G17245	9.71283	3.27989	0.00264462
AT4G17486	1.82939	0.87136	0.0116536
AT4G17560	0.664321	-0.590047	0.00930469
AT4G17600	0.572941	-0.803542	3.13e-08
AT4G17870	2.17642	1.12195	8.86e-07
AT4G17900	3.6485	1.8673	0.00176455
AT4G18010	5.09896	2.3502	0.00142304
AT4G18170	5.16409	2.36851	0.00111141
AT4G18480	0.586593	-0.769568	0.00138422
AT4G18880	2.60867	1.38331	0.00266502
AT4G18950	2.64883	1.40536	7.02e-06
AT4G19100	0.499598	-1.00116	0.0203504
AT4G19120	0.51212	-0.965448	0.000368303
AT4G19520	3.86997	1.95232	0.00653561
AT4G19530	5.42132	2.43865	7.29e-06
AT4G19880	1.76963	0.823451	0.00708557
AT4G20260	2.88295	1.52754	0
AT4G20380	2.05708	1.0406	0.00109603
AT4G20780	2.22523	1.15395	0.0136495
AT4G20830	4.64033	2.21423	0.000589709
AT4G20860	3.97931	1.99252	0.0259366
AT4G21390	4.33205	2.11505	0.043062
AT4G21445	0.469553	-1.09064	0.00286433
AT4G21870	6.3643	2.67	0.0264572
AT4G22010	3.48705	1.80201	0.0446964
AT4G22820	1.72559	0.78709	0.0101908
AT4G23170	0.555119	-0.849131	0.00586595
AT4G23190	6.24211	2.64203	2.07e-05
AT4G23470	1.75946	0.815134	0.00196858
AT4G23700	40.416	5.33686	0.000276685
AT4G23820	2.20654	1.14178	0.0013819
AT4G23850	1.90791	0.93199	3.1e-07
AT4G23890	0.531594	-0.911604	0.00541122
AT4G24000	10.5109	3.39382	0.0109984
AT4G24020	2.36849	1.24397	2.49e-05
AT4G24110	7.04709	2.81703	0.00147794
AT4G24160	2.01749	1.01256	0.00622859
AT4G24220	1.56588	0.646973	8.26e-14
AT4G24230	5.06831	2.34151	0.0323711
AT4G24570	3.97641	1.99147	0.00602482
AT4G24750	0.583505	-0.777184	0.00147525
AT4G24805	2.19128	1.13177	0.000100856
AT4G24830	0.600157	-0.736588	0.0424075
AT4G25030	2.42765	1.27956	6.37e-07
AT4G25110	3.09104	1.62809	0.00402762
AT4G25690	2.67498	1.41953	0.00077962
AT4G25810	73.9556	6.20859	5.74e-06
AT4G25940	2.09455	1.06664	2.98e-06
AT4G26400	3.15896	1.65945	7.55e-15
AT4G26670	0.42877	-1.22172	0.013058
AT4G26690	11.4399	3.516	4.09e-07
AT4G26700	1.71065	0.774541	0.0123796
AT4G26750	1.86981	0.902891	0.00167749
AT4G26850	0.401822	-1.31537	6.62e-07
AT4G27100	3.16628	1.66279	0.00130414
AT4G27280	2.37186	1.24602	0.0103096
AT4G27440	0.407568	-1.29489	2.61e-05
AT4G27450	19.9099	4.31541	0.000283809
AT4G27470	1.98256	0.987364	0.000230116
AT4G27520	0.517274	-0.950999	0.00333754
AT4G27700	0.350206	-1.51373	5.61e-08
AT4G28085	5.23229	2.38744	0.0255429
AT4G28240	2.74744	1.45809	0.000355708
AT4G28400	1.93801	0.954576	0.000267873
AT4G28460	5.7325	2.51916	0.0148173
AT4G28490	2.8035	1.48723	0.0085835
AT4G28660	0.454796	-1.13671	0.00592356
AT4G29310	2.97889	1.57478	0.0220873
AT4G29840	0.520252	-0.942718	0
AT4G29950	3.755	1.90881	5.19e-07
AT4G30060	2.16346	1.11334	0.0263491
AT4G30270	13.5334	3.75845	0
AT4G30280	10.0817	3.33366	0.00666798
AT4G30440	2.2601	1.17639	4.4e-12
AT4G30490	2.34033	1.22671	0.000157638
AT4G30620	0.511978	-0.965847	0.00105489
AT4G30650	0.328933	-1.60413	7.87e-13
AT4G30850	7.60378	2.92672	5.85e-05
AT4G31000	5.25738	2.39434	4.94e-06
AT4G31290	2.88005	1.5261	0.00666599
AT4G31500	0.492101	-1.02297	5.45e-09
AT4G31800	2.31772	1.21271	0.00135339
AT4G32020	1.61687	0.693206	0.00027926
AT4G32030	2.82238	1.49691	0.000102895
AT4G32300	4.11646	2.04141	0.00737411
AT4G32340	0.498831	-1.00338	1.16e-07
AT4G32480	19.2802	4.26905	4.44e-16
AT4G32800	3.32991	1.73548	0.0289283
AT4G33050	2.36929	1.24445	0.00643024
AT4G33220	0.219835	-2.18551	1.01e-09
AT4G33300	2.08117	1.0574	0.000818455
AT4G33420	23.1553	4.53327	1.78e-05
AT4G33430	2.03337	1.02387	0.00910307
AT4G33500	0.604313	-0.726632	0.00392993
AT4G33565	3.74867	1.90638	1.29e-07
AT4G33920	2.29815	1.20047	0.0110937
AT4G34150	4.72008	2.23881	0.0167494
AT4G34390	2.65192	1.40704	0.0224485
AT4G34460	1.77851	0.830666	0.00029968
AT4G34590	0.37171	-1.42775	0.0156267
AT4G34630	0.236578	-2.07961	0
AT4G34920	0.452365	-1.14444	2.18e-11
AT4G35100	5.25282	2.39309	1.05e-06
AT4G35110	4.96621	2.31214	0.0022731
AT4G35320	2.31073	1.20835	0.000952823
AT4G35600	1.85415	0.890756	6.95e-05
AT4G35770	49.9268	5.64174	1.12e-05
AT4G36010	0.302785	-1.72363	5.83e-08
AT4G36670	6.02119	2.59005	0.0010263
AT4G36730	4.60442	2.20302	0.000653893
AT4G36900	5.29162	2.40371	0.0311785
AT4G37010	4.78817	2.25948	0.000535285
AT4G37030	5.57462	2.47887	0.00869202
AT4G37240	5.09685	2.34961	0.00442964
AT4G37370	11.5101	3.52482	0.000170196
AT4G37450	3.42238	1.775	3.18e-07
AT4G37520	10.039	3.32755	2.65e-06
AT4G37530	13.4373	3.74817	1.71e-05
AT4G37610	21.7801	4.44494	1.3e-09
AT4G37790	2.33986	1.22642	0.0145173
AT4G37910	2.30475	1.20461	0.0110745
AT4G37925	0.533262	-0.907084	6.49e-13
AT4G38100	0.431848	-1.2114	9.21e-07
AT4G38470	5.85614	2.54995	3.43e-09
AT4G38550	3.05898	1.61305	0.0346454
AT4G38860	0.211657	-2.2402	0.00626015
AT4G39040	0.628525	-0.669958	0.000557991
AT4G39220	1.62732	0.702495	0.0089316
AT4G39330	0.186691	-2.42127	7.94e-05
AT4G39610	15.4016	3.94501	0.00512831
AT4G39640	2.52717	1.33752	0.0136233
AT4G39670	14.3504	3.84302	0.00238762
AT4G39710	0.623386	-0.681802	0.00462627
AT4G39800	0.46691	-1.09878	0.000221951
AT4G39830	4.34852	2.12052	6.05e-05
AT4G39890	2.78662	1.47851	0.0155395
AT4G39940	0.389018	-1.36209	9.98e-14
AT4G39980	0.267695	-1.90134	2.95e-09
AT4G40030	0.607624	-0.718749	0.000569111
AT5G01100	4.6583	2.2198	8.11e-05
AT5G01210	4.62401	2.20914	0.000297052
AT5G01410	0.661033	-0.597205	0.00207093
AT5G01460	2.01793	1.01288	0.00601383
AT5G01730	4.43132	2.14774	0.00615679
AT5G01790	0.177106	-2.49732	0.000152035
AT5G01810	3.99692	1.99889	0.000133795
AT5G01840	0.212094	-2.23722	0.0254235
AT5G01850	0.626134	-0.675457	0.0166824
AT5G02290	2.05737	1.0408	9.24e-13
AT5G02780	12.8161	3.67989	0.00136381
AT5G02830	0.252119	-1.98782	1.28e-09
AT5G03040	2.36704	1.24308	0.000292111
AT5G03120	4.68715	2.22871	1.38e-07
AT5G03204	0.0871988	-3.51955	0.00165815
AT5G03210	0.106618	-3.22947	3.95e-07
AT5G03355	7.02041	2.81156	1.15e-06
AT5G03380	3.77354	1.91592	9.09e-09
AT5G03490	2.1368	1.09545	0.00113961
AT5G03520	3.78258	1.91937	0
AT5G03540	1.99483	0.996268	0.001873
AT5G03545	11.6506	3.54233	0.00363251
AT5G04020	2.41956	1.27475	0.0427311
AT5G04040	3.197	1.67672	8.91e-05
AT5G04480	3.23036	1.6917	0.0159654
AT5G04870	2.55806	1.35505	0.011259
AT5G05100	2.75791	1.46358	0.000125041
AT5G05140	2.16832	1.11658	0.00401916
AT5G05190	3.94972	1.98175	0.00116249
AT5G05440	11.0957	3.47193	0.000697144
AT5G06320	2.38866	1.2562	0.00185664
AT5G06530	4.20741	2.07293	0.000101636
AT5G06560	2.63467	1.39762	0.000179147
AT5G06860	3.9787	1.9923	0.00443047
AT5G06870	2.53191	1.34023	2.79e-12
AT5G07100	3.24452	1.698	0.0210483
AT5G07440	6.39087	2.67601	0.00697849
AT5G07460	0.412294	-1.27825	0.00103046
AT5G08240	4.52053	2.17649	0.00167957
AT5G08280	0.554521	-0.850687	1.08e-08
AT5G08520	2.77089	1.47035	1.24e-08
AT5G08660	2.1479	1.10293	0.00976989
AT5G09470	3.05918	1.61314	0.00121351
AT5G10695	6.17499	2.62644	1.9e-07
AT5G10960	1.53907	0.622061	0.00251131
AT5G11000	2.55182	1.35153	0.00255124
AT5G11070	1.85095	0.888266	0.0260575
AT5G11450	0.65975	-0.600008	0.00453917
AT5G11480	0.621125	-0.687043	0.000452105
AT5G12340	2.86062	1.51633	0.0040508
AT5G12480	1.94732	0.961489	0.00851188
AT5G12860	0.611822	-0.708817	6.16e-05
AT5G13080	39.7115	5.31148	5.48e-06
AT5G13190	3.43914	1.78205	0.00743128
AT5G13210	3.89611	1.96204	0.017315
AT5G13330	11.7816	3.55847	0.0249873
AT5G13550	2.24074	1.16398	1.92e-06
AT5G13710	2.29801	1.20038	9.89e-10
AT5G14120	6.68946	2.74189	0
AT5G14200	0.512529	-0.964293	0.00309698
AT5G14970	0.602528	-0.7309	1.17e-06
AT5G15350	7.57221	2.92072	0
AT5G15870	3.58329	1.84129	0.00668994
AT5G16110	4.25114	2.08785	6.22e-15
AT5G16370	2.83731	1.50452	0.015732
AT5G16400	0.503762	-0.989185	1.13e-05
AT5G16650	2.50687	1.32588	1.61e-12
AT5G16830	1.94288	0.958197	5.46e-05
AT5G16880	1.62444	0.699946	0.00119537
AT5G16910	3.00313	1.58647	0.0055484
AT5G17330	5.19804	2.37797	0.0259017
AT5G18110	1.67926	0.747822	0.0150983
AT5G18150	4.84377	2.27613	1.71e-06
AT5G18400	3.00807	1.58884	7.33e-07
AT5G18490	2.93898	1.55531	1.54e-05
AT5G18500	2.63335	1.3969	0.000584981
AT5G18600	1.82716	0.869605	0.045805
AT5G18630	4.0594	2.02127	1.93e-06
AT5G18670	6.14498	2.61941	0.000448735
AT5G19120	11.4247	3.51408	5.63e-09
AT5G19190	4.51411	2.17444	0.0232569
AT5G19750	0.461558	-1.11542	0.000166155
AT5G19770	2.24355	1.16579	0.0361255
AT5G19780	2.33047	1.22062	0.000966921
AT5G19940	0.533681	-0.905949	0.00305457
AT5G20050	1.96144	0.971914	0.0128369
AT5G20190	0.31241	-1.67849	0
AT5G20230	13.7195	3.77816	4.04e-05
AT5G20250	100.515	6.65127	2.74e-09
AT5G20700	0.360904	-1.47031	0
AT5G20935	0.387723	-1.3669	0.0113934
AT5G21105	1.95708	0.968699	0.0230961
AT5G21170	6.11731	2.6129	8.64e-12
AT5G21930	2.05554	1.03952	0.00162059
AT5G21940	2.87776	1.52495	2.19e-06
AT5G21990	1.80913	0.855296	0.00187201
AT5G22000	1.92202	0.942625	5.76e-09
AT5G22090	1.80513	0.852105	3.96e-06
AT5G22450	2.08824	1.06229	0.0175628
AT5G22540	3.72954	1.899	0.0415886
AT5G22630	0.356815	-1.48675	4.42e-06
AT5G22920	36.1317	5.17519	3.58e-10
AT5G23010	0.580297	-0.785137	0.00125103
AT5G23060	0.488316	-1.03411	2.98e-12
AT5G23210	6.24402	2.64248	1.54e-09
AT5G23240	0.57794	-0.791008	0
AT5G23440	0.573093	-0.80316	0.000579074
AT5G23920	0.431798	-1.21157	6.44e-05
AT5G24030	17.8296	4.15621	0.00269768
AT5G24490	0.57182	-0.806368	0.00218039
AT5G24520	2.14285	1.09953	1.99e-05
AT5G24640	5.68227	2.50647	0.00866344
AT5G24660	0.192898	-2.37409	1.51e-06
AT5G25250	4.30503	2.10602	2.2e-07
AT5G25265	2.65905	1.41091	0
AT5G25280	3.6529	1.86904	3.33e-16
AT5G25350	4.0793	2.02832	0
AT5G25440	2.70921	1.43787	4.11e-07
AT5G25910	6.6339	2.72986	0.00120742
AT5G25930	4.22796	2.07996	1.17e-05
AT5G26340	3.69185	1.88434	0.0269883
AT5G26751	1.72979	0.790597	1.32e-07
AT5G27420	4.88976	2.28976	0.0226077
AT5G27520	2.65945	1.41113	0.000402243
AT5G27920	3.49989	1.80731	0.013957
AT5G28500	0.653251	-0.614292	0.0361361
AT5G28770	25.8146	4.69012	1.87e-05
AT5G32450	2.44889	1.29213	1.32e-13
AT5G35170	0.666522	-0.585275	0.0073043
AT5G35200	1.99549	0.996741	2.03e-06
AT5G35750	3.42053	1.77422	0.035112
AT5G36120	0.401369	-1.317	0.00722579
AT5G37490	4.93803	2.30394	0.00200543
AT5G37710	6.06039	2.59941	3.26e-08
AT5G37770	2.21839	1.14951	0.000416891
AT5G38060	0.451659	-1.14669	0.0211168
AT5G38520	0.550849	-0.86027	1.34e-08
AT5G38900	10.6971	3.41914	0.0061947
AT5G39050	4.46745	2.15945	0.0135002
AT5G39080	3.63921	1.86363	0.000234101
AT5G39210	0.489529	-1.03053	0.00754533
AT5G39530	0.478669	-1.0629	0.0135746
AT5G39590	1.81518	0.86011	0.000211535
AT5G39610	11.8623	3.56831	0.00784004
AT5G39790	0.562266	-0.830674	0.0148328
AT5G40170	1.85859	0.894206	0.00430721
AT5G40340	2.11653	1.0817	0.0128949
AT5G40450	4.25644	2.08965	0.0315418
AT5G40690	7.7242	2.94939	1.52e-05
AT5G40890	5.70929	2.51331	0
AT5G41080	51.4195	5.68424	3.55e-06
AT5G41100	2.97626	1.5735	0.00032174
AT5G42030	0.513475	-0.961635	1.85e-09
AT5G42070	0.424537	-1.23604	0.00369956
AT5G42100	2.22177	1.15171	9.21e-08
AT5G42650	0.557177	-0.843793	2.38e-05
AT5G42830	8.74368	3.12824	0.00086217
AT5G42860	0.53068	-0.914085	0.00743988
AT5G43190	2.99346	1.58181	6.71e-06
AT5G43760	1.5535	0.635522	0.00989855
AT5G43850	0.635432	-0.65419	0.0354205
AT5G44020	9.60115	3.26321	0
AT5G44050	2.17572	1.1215	0.016988
AT5G44130	6.30495	2.65648	7.8e-09
AT5G44340	1.75675	0.812907	0.00218536
AT5G44567	13.96	3.80322	0.00243309
AT5G44650	0.566262	-0.820458	3.2e-09
AT5G44680	3.67998	1.8797	0.00849543
AT5G44990	14.7581	3.88343	0.00380158
AT5G45000	2.51891	1.3328	0.0273718
AT5G45110	2.17088	1.11828	0.000320175
AT5G45280	2.23086	1.1576	0.00392787
AT5G45430	0.525517	-0.92819	0.000228742
AT5G45750	3.31107	1.7273	0.000963276
AT5G46080	5.88137	2.55615	0.00126402
AT5G46295	8.4216	3.07409	2.26e-05
AT5G46330	3.95953	1.98533	0.0326498
AT5G46490	2.76607	1.46784	0.00182752
AT5G46500	4.80267	2.26384	0.00591406
AT5G46871	5.74526	2.52237	0.00176132
AT5G47180	2.28304	1.19096	5.9e-08
AT5G47200	1.95184	0.964836	0.0389206
AT5G47330	0.125172	-2.99802	0.0385139
AT5G47560	2.69446	1.43	1.13e-06
AT5G47610	0.335213	-1.57685	0.00417202
AT5G47730	1.71348	0.776925	0.040775
AT5G47780	1.81499	0.859965	0.0115479
AT5G48180	3.42963	1.77805	0.00780155
AT5G48380	2.26792	1.18137	0.0162753
AT5G48400	10.7936	3.4321	0.0127479
AT5G48580	0.513698	-0.961007	0.0213158
AT5G48657	4.15414	2.05455	1.5e-05
AT5G48880	0.407151	-1.29636	0.00208201
AT5G49360	33.1222	5.04973	0
AT5G49450	4.63073	2.21124	5.23e-05
AT5G49520	4.1665	2.05883	0.0267978
AT5G49720	2.27527	1.18604	0.000999092
AT5G50160	0.5885	-0.764887	0.0273614
AT5G50370	0.379387	-1.39826	0.000382797
AT5G50570	2.38793	1.25576	0.00350106
AT5G50670	2.41333	1.27103	0.00402691
AT5G51110	0.602592	-0.730746	0.00132363
AT5G51460	9.32724	3.22145	2.57e-09
AT5G51550	12.4145	3.63396	1.9e-06
AT5G52310	0.22858	-2.12923	4.2e-06
AT5G52320	0.172325	-2.5368	1.74e-13
AT5G52440	0.596455	-0.745514	0.000814993
AT5G52750	2.07529	1.05331	0.000134749
AT5G52780	0.426906	-1.22801	0.0123112
AT5G53050	0.635364	-0.654345	0.000804508
AT5G53310	1.82758	0.869936	0.000312886
AT5G53370	2.43679	1.28498	0
AT5G53420	0.393426	-1.34584	1.13e-07
AT5G53500	3.80436	1.92765	0.0231815
AT5G53550	2.66946	1.41655	0.00960115
AT5G54170	3.85694	1.94746	0.0021491
AT5G54380	10.0348	3.32694	2.87e-11
AT5G54660	0.436078	-1.19734	1.84e-05
AT5G54770	0.659837	-0.599819	0.00869916
AT5G54960	0.431119	-1.21384	4.58e-09
AT5G55150	9.90381	3.30798	0.0228827
AT5G55620	0.352359	-1.50488	0.0425077
AT5G55850	2.07484	1.053	0.0345497
AT5G55910	2.26598	1.18014	1.74e-06
AT5G56010	0.547667	-0.86863	2.63e-06
AT5G56170	2.7757	1.47285	2.04e-14
AT5G56750	4.40118	2.13789	5.15e-12
AT5G57345	0.463106	-1.11059	0.0401016
AT5G57510	11.154	3.47949	0.00620573
AT5G57550	11.6507	3.54235	0
AT5G57560	70.5377	6.14032	9.53e-12
AT5G57930	0.568996	-0.81351	3.04e-05
AT5G58090	2.50823	1.32667	0.000454776
AT5G58120	4.26191	2.0915	8.86e-05
AT5G58250	0.416872	-1.26232	0.0191925
AT5G58260	0.594699	-0.749767	0.0134189
AT5G58310	0.460252	-1.1195	0.0156325
AT5G58350	3.03464	1.60153	0.0111487
AT5G58430	2.38435	1.2536	5.74e-06
AT5G58650	2.53166	1.34008	0.0270257
AT5G58670	1.95686	0.96854	1.24e-13
AT5G58720	2.20279	1.13933	0.00231801
AT5G59150	2.03417	1.02444	0.00220349
AT5G59320	0.118716	-3.07442	0.0304535
AT5G59420	1.72458	0.786243	1.84e-06
AT5G59550	2.58113	1.368	0.00367691
AT5G60100	0.41023	-1.2855	1.01e-09
AT5G60270	7.18781	2.84555	1.52e-08
AT5G60680	3.74558	1.90519	3.29e-07
AT5G60710	1.94562	0.960229	0.0162731
AT5G60800	5.18907	2.37548	0.00549269
AT5G60860	3.28666	1.71662	0.00308806
AT5G60890	0.149857	-2.73834	4.44e-15
AT5G60920	1.95519	0.967312	9.57e-06
AT5G61210	2.71804	1.44257	1.48e-05
AT5G61440	19.2272	4.26507	5.69e-13
AT5G61560	6.44838	2.68894	0.000484637
AT5G61590	4.82337	2.27004	0.000426476
AT5G61790	0.566695	-0.819357	0.0453727
AT5G61900	2.31896	1.21348	0.0272355
AT5G62020	3.00711	1.58838	0.0260713
AT5G62350	0.359815	-1.47467	5.45e-10
AT5G62390	1.96306	0.973105	0.00205193
AT5G62570	2.56079	1.35659	0.0152473
AT5G62840	0.456224	-1.13219	0.000422178
AT5G62865	5.80379	2.537	0.000102462
AT5G63180	0.210551	-2.24776	5.55e-16
AT5G63190	2.10767	1.07565	0.000562126
AT5G63780	0.254576	-1.97383	0
AT5G63850	2.35237	1.23411	6.94e-06
AT5G63905	2.53151	1.34	0.000688175
AT5G63980	0.488131	-1.03466	6.14e-07
AT5G64240	2.55489	1.35326	0
AT5G64260	4.97466	2.3146	7.28e-12
AT5G64300	1.73003	0.790795	0.00942595
AT5G64310	4.90441	2.29408	0.000372983
AT5G64550	0.150768	-2.7296	1.07e-09
AT5G64770	0.122345	-3.03098	0
AT5G64920	3.10064	1.63256	2.22e-09
AT5G65110	3.82573	1.93574	0.000103388
AT5G65207	6.00668	2.58657	3.29e-05
AT5G65390	12.7548	3.67297	3.21e-06
AT5G65430	2.34989	1.23259	2.24e-10
AT5G65470	7.10626	2.82909	2.96e-10
AT5G65660	2.82379	1.49763	0.0248735
AT5G65730	14.6228	3.87015	0
AT5G65870	0.505202	-0.985067	0.0225242
AT5G66050	2.29945	1.20129	2.21e-07
AT5G66052	1.80787	0.854293	0.00182852
AT5G66070	2.17221	1.11916	0.0102396
AT5G66090	0.597622	-0.742696	0.0129889
AT5G66210	3.13924	1.65041	0.00497887
AT5G66730	2.61853	1.38876	2.49e-07
AT5G66790	2.29926	1.20117	0.0102898
AT5G66920	5.5173	2.46396	1.62e-05
AT5G67150	0.21222	-2.23637	4.44e-09
AT5G67310	9.65195	3.27082	0.0386677
AT5G67340	2.32443	1.21688	0.0384759
AT5G67370	0.507651	-0.97809	0.00092771
