# Supplementary material for: Genome-wide dynamic network analysis reveals the potential genes for MeJA-induced growth-to-defense transition
Source: BMC Plant Biol. 2021 Oct 6;21:450. doi: 10.1186/s12870-021-03185-1 (PMC8493714; doi:10.1186/s12870-021-03185-1)
Supplement: Supplementary file 6 — Additional file 6 : Supplementary Table S5. The network of DNB genes and DEGs. [file 12870_2021_3185_MOESM6_ESM.xls]

## Sheet: Supplementary Table S5
Table S5. The network of DNB genes and DEGs.
gene1	gene2
AT4G21560	AT3G12400
AT4G21560	AT2G06530
AT4G21560	AT3G17410
AT4G21560	AT1G09070
AT4G21560	AT1G60000
AT2G30250	AT1G18390
AT2G30250	AT1G07000
AT4G26750	AT3G10640
AT4G26750	AT2G06530
AT5G44480	AT3G02230
AT5G44480	AT5G15650
AT1G55450	AT1G08930
AT1G55450	AT1G07000
AT1G55450	AT1G28380
AT1G55450	AT1G10020
AT5G07440	AT1G17290
AT5G07440	AT1G03090
AT5G07440	AT4G24830
AT5G06320	AT2G41100
AT5G07440	AT3G58750
AT5G06320	AT3G05200
AT5G07440	AT1G68000
AT5G23010	AT2G30600
AT5G06320	AT1G19380
AT5G07440	AT1G50900
AT5G06320	AT4G34390
AT5G06320	AT3G55980
AT5G23010	AT4G13770
AT5G06320	AT1G01560
AT5G06320	AT4G24570
AT3G20820	AT1G03220
AT5G23010	AT4G31500
AT5G06320	AT1G21910
AT5G23010	AT1G03090
AT5G06320	AT2G38470
AT5G23010	AT1G18590
AT5G06320	AT1G28380
AT5G23010	AT2G20610
AT5G06320	AT1G32920
AT5G06320	AT1G57990
AT5G06320	AT3G52400
AT5G06320	AT1G76650
AT5G23010	AT4G24830
AT4G16447	AT1G25400
AT4G16447	AT2G44500
AT4G16447	AT2G20670
AT4G16447	AT1G16130
AT4G16447	AT3G28340
AT4G14365	AT3G25610
AT4G16447	AT2G21210
AT4G14365	AT3G20410
AT4G14365	AT1G69840
AT4G14365	AT3G52400
AT1G57990	AT1G29690
AT1G57990	AT1G55450
AT4G14365	AT1G42990
AT1G57990	AT1G11260
AT4G14365	AT2G38470
AT4G14365	AT2G18690
AT4G14365	AT1G19380
AT2G38470	AT1G57990
AT4G14365	AT2G31880
AT2G38470	AT1G29690
AT2G38470	AT2G32030
AT2G38470	AT1G32920
AT2G38470	AT2G24600
AT2G38470	AT1G42990
AT2G38470	AT1G76650
AT2G38470	AT1G19020
AT5G42100	AT5G15650
AT5G57560	AT5G06320
AT4G24230	AT3G04670
AT5G57560	AT2G41100
AT5G03490	AT4G24230
AT5G57560	AT2G38470
AT2G01930	AT1G45688
AT5G57560	AT1G75750
AT2G01930	AT1G20970
AT3G52400	AT2G37940
AT4G15800	AT3G05580
AT5G57560	AT1G60000
AT3G52400	AT1G12360
AT5G57560	AT1G21910
AT3G52400	AT2G32030
AT3G52400	AT2G41100
AT3G27080	AT1G55450
AT3G52400	AT1G18890
AT3G52400	AT2G33120
AT3G52400	AT3G11820
AT1G25400	AT1G19020
AT3G52400	AT2G13810
AT3G52400	AT2G38470
AT1G25400	AT1G21910
AT5G61590	AT3G15630
AT5G61590	AT1G70290
AT3G52400	AT1G25400
AT5G61590	AT2G15890
AT3G52400	AT1G07000
AT3G52400	AT1G08930
AT4G39890	AT4G12120
AT3G52400	AT1G28380
AT4G39890	AT3G11820
AT3G52400	AT1G42990
AT3G52400	AT3G49530
AT3G52400	AT2G41640
AT3G52400	AT2G40000
AT5G39790	AT3G49790
AT3G52400	AT1G19250
AT3G52400	AT1G19020
AT3G52400	AT1G01560
AT3G59080	AT1G32920
AT3G59080	AT1G55450
AT3G59080	AT1G19020
AT3G59080	AT1G57990
AT3G59080	AT3G49530
AT3G59080	AT2G18690
AT3G59080	AT2G41100
AT3G59080	AT2G24600
AT3G59080	AT3G11820
AT3G59080	AT3G52400
AT3G49530	AT3G11820
AT3G49530	AT1G32920
AT3G49530	AT1G76650
AT4G15130	AT1G15980
AT3G49530	AT1G19020
AT4G15130	AT1G71697
AT3G49530	AT1G42990
AT5G04200	AT2G44140
AT3G49530	AT2G06530
AT4G24570	AT1G76650
AT5G66210	AT5G06320
AT4G24570	AT1G21910
AT5G66210	AT2G38470
AT5G66210	AT5G58430
AT5G06860	AT3G09030
AT5G66210	AT1G09070
AT4G24570	AT3G59080
AT4G24805	AT3G09030
AT5G66210	AT5G02290
AT4G24570	AT3G62950
AT4G24570	AT3G02040
AT5G66210	AT1G07000
AT5G66210	AT1G19020
AT4G24570	AT1G19380
AT5G61440	AT4G37610
AT4G24570	AT3G49530
AT5G61440	AT3G15630
AT5G66210	AT2G41100
AT5G66210	AT4G34390
AT5G66210	AT3G29000
AT5G66210	AT3G55980
AT5G66210	AT1G28380
AT5G66210	AT2G06530
AT5G66210	AT3G52400
AT5G66210	AT2G24600
AT5G66210	AT3G49530
AT5G60890	AT1G18590
AT5G60890	AT2G39250
AT5G60890	AT4G31500
AT5G60890	AT5G25980
AT5G60890	AT5G14200
AT5G24270	AT3G57520
AT5G24270	AT1G22770
AT5G24270	AT1G42990
AT4G02380	AT2G29350
AT5G24270	AT2G29400
AT4G02380	AT2G41640
AT4G02380	AT1G68440
AT4G02380	AT3G10985
AT4G31290	AT4G02380
AT4G15670	AT4G15660
AT4G15670	AT1G76890
AT5G48970	AT2G16660
AT1G15980	AT1G09340
AT2G20670	AT1G80440
AT2G20670	AT1G16130
AT2G20670	AT1G01560
AT3G26570	AT1G19150
AT3G26570	AT2G38290
AT3G26570	AT3G02040
AT4G38550	AT3G01290
AT4G38550	AT1G18390
AT3G29000	AT2G41100
AT5G48657	AT3G07195
AT4G38550	AT3G50950
AT5G48657	AT2G18690
AT4G38550	AT3G11820
AT5G03520	AT4G02350
AT4G38550	AT1G08930
AT5G03520	AT3G52400
AT3G13790	AT1G22650
AT3G05200	AT2G25735
AT3G13790	AT1G02000
AT3G13790	AT1G11260
AT3G13790	AT1G35580
AT3G05200	AT1G25400
AT3G05200	AT1G32920
AT4G37790	AT2G18300
AT3G05200	AT1G57990
AT3G05200	AT2G41430
AT3G05200	AT2G38470
AT2G36310	AT1G32170
AT2G41100	AT1G76650
AT2G41100	AT2G25735
AT2G41100	AT2G40000
AT4G33050	AT2G25735
AT4G33050	AT2G31880
AT4G33050	AT1G01560
AT4G33050	AT3G01290
AT4G33050	AT2G18690
AT4G33050	AT2G24600
AT4G33050	AT2G38470
AT4G33050	AT3G25610
AT4G33050	AT1G28380
AT2G32030	AT1G18570
AT5G06530	AT1G80510
AT4G33050	AT4G14365
AT2G32030	AT2G25735
AT4G33050	AT3G59080
AT4G33050	AT2G41100
AT2G32030	AT1G01560
AT3G19680	AT1G50040
AT3G19680	AT1G21910
AT4G02195	AT2G33120
AT4G02195	AT1G61250
AT3G55800	AT1G09340
AT5G04310	AT4G33220
AT3G55800	AT2G37940
AT5G04310	AT2G06850
AT5G65730	AT3G15450
AT3G55800	AT1G50900
AT4G12120	AT4G02350
AT5G65430	AT1G35580
AT2G39570	AT1G23870
AT2G39570	AT1G02660
AT2G39570	AT1G80920
AT1G54780	AT1G19150
AT1G54780	AT1G09340
AT5G14200	AT2G20610
AT5G14200	AT4G13770
AT2G38290	AT1G08930
AT5G14200	AT1G03090
AT2G38290	AT1G05200
AT3G16570	AT3G05580
AT2G41640	AT2G38470
AT4G03510	AT3G15630
AT4G03510	AT3G61060
AT4G03510	AT2G41430
AT2G41640	AT1G32920
AT4G03510	AT3G15450
AT3G49370	AT1G54780
AT3G50950	AT3G11820
AT5G18400	AT4G34460
AT5G18400	AT3G59980
AT3G50950	AT1G28380
AT3G50950	AT1G10020
AT3G50950	AT2G24600
AT3G50950	AT1G07000
AT3G50950	AT2G31880
AT2G20610	AT1G06570
AT2G20610	AT1G62560
AT3G62770	AT1G13700
AT4G08500	AT1G09070
AT4G08500	AT1G01560
AT4G33430	AT2G35980
AT4G33430	AT1G07000
AT4G33430	AT1G18890
AT4G33430	AT3G11820
AT4G33430	AT2G29400
AT4G33430	AT2G38470
AT4G33430	AT4G08500
AT3G15630	AT2G15890
AT3G15630	AT1G09340
AT3G15630	AT2G45170
AT1G80440	AT1G13700
AT3G15630	AT1G27290
AT2G25735	AT1G19380
AT1G80440	AT1G27290
AT3G15630	AT1G80440
AT2G25735	AT1G55450
AT2G25735	AT1G19020
AT4G27450	AT1G80920
AT1G80440	AT1G25400
AT4G27450	AT1G09340
AT1G80440	AT1G21910
AT5G19070	AT3G60600
AT4G27450	AT3G15630
AT3G30775	AT1G03090
AT3G30775	AT1G32460
AT3G62950	AT3G02040
AT4G20260	AT1G13700
AT3G12400	AT3G10640
AT4G34390	AT1G19020
AT4G34390	AT3G11840
AT4G34390	AT3G55980
AT4G34390	AT2G18690
AT4G34390	AT1G18890
AT4G34390	AT3G25610
AT4G34390	AT3G49530
AT5G26751	AT3G60200
AT3G10640	AT2G06530
AT3G49570	AT3G46000
AT3G49570	AT1G18570
AT5G02290	AT2G38470
AT5G27920	AT5G26751
AT5G02290	AT1G07000
AT5G27920	AT4G12790
AT5G02290	AT3G01290
AT5G27920	AT2G41430
AT5G02290	AT4G33050
AT5G27920	AT4G15800
AT5G02290	AT3G11820
AT5G27920	AT3G05490
AT5G02290	AT1G01560
AT5G27920	AT3G16570
AT5G27920	AT4G19120
AT3G45040	AT2G41640
AT5G08340	AT3G45040
AT4G39670	AT1G01560
AT4G39670	AT1G42990
AT5G06870	AT3G09030
AT4G34460	AT3G59220
AT4G34460	AT4G34390
AT4G34460	AT1G31930
AT4G34460	AT3G55800
AT4G34460	AT2G36770
AT4G34460	AT4G08500
AT4G39670	AT2G35980
AT4G34460	AT4G23570
AT4G39670	AT3G52400
AT4G34460	AT1G03160
AT4G39670	AT2G38290
AT4G34460	AT2G17520
AT4G39670	AT2G32030
AT5G56750	AT4G34460
AT4G39670	AT3G60600
AT1G18570	AT1G07000
AT1G18570	AT1G18390
AT1G18570	AT1G08930
AT5G13860	AT4G21560
AT4G30850	AT2G02180
AT3G60600	AT3G59220
AT5G25440	AT3G50950
AT5G25440	AT2G31880
AT5G25440	AT3G52400
AT5G25440	AT2G18690
AT5G25440	AT2G41100
AT5G25440	AT2G30250
AT5G28770	AT5G19120
AT5G25440	AT3G01290
AT5G28770	AT3G15500
AT5G25440	AT1G01560
AT5G28770	AT1G70290
AT5G35170	AT3G55800
AT5G35170	AT1G03220
AT4G33420	AT4G15670
AT4G33420	AT3G01290
AT4G33420	AT1G76890
AT3G10985	AT2G13810
AT3G10985	AT2G29350
AT5G61210	AT1G01560
AT2G40000	AT1G68440
AT5G61210	AT3G11820
AT2G40000	AT1G76650
AT5G61210	AT5G02290
AT5G61210	AT2G31880
AT2G40000	AT1G32920
AT5G61210	AT2G18690
AT2G40000	AT2G21210
AT5G61210	AT1G12360
AT2G40000	AT1G70290
AT5G61210	AT1G24150
AT2G40000	AT2G20670
AT5G61210	AT3G52400
AT5G61210	AT1G19020
AT5G61210	AT2G33120
AT5G61210	AT4G33050
AT5G61210	AT1G18890
AT5G61210	AT1G69840
AT3G44690	AT1G13930
AT5G61210	AT3G01290
AT5G61210	AT5G03520
AT5G61210	AT3G10640
AT5G61210	AT5G45110
AT5G61210	AT5G58430
AT5G61210	AT2G37940
AT1G61250	AT1G07410
AT1G29690	AT1G09070
AT1G29690	AT1G01560
AT1G06570	AT1G03090
AT2G45170	AT1G70290
AT2G45170	AT1G80440
AT2G45170	AT2G44140
AT2G45170	AT1G03160
AT3G05580	AT3G05490
AT3G05580	AT2G29960
AT1G75750	AT1G49750
AT5G18670	AT4G03210
AT5G18670	AT1G22650
AT1G03090	AT1G02660
AT4G38470	AT3G15450
AT4G38470	AT1G80920
AT4G38470	AT3G15630
AT4G38470	AT2G30600
AT4G38470	AT1G03090
AT2G18690	AT1G01560
AT3G08720	AT2G41640
AT3G08720	AT2G24600
AT3G08720	AT1G31930
AT3G08720	AT2G38470
AT5G25350	AT1G10470
AT5G25350	AT2G30600
AT5G20250	AT1G32460
AT5G20250	AT1G13930
AT5G54770	AT5G48970
AT5G20250	AT4G38470
AT5G54770	AT3G55800
AT5G20250	AT1G23870
AT4G01750	AT2G15390
AT5G20250	AT1G70290
AT5G20250	AT3G15450
AT5G16910	AT4G01750
AT5G01980	AT4G21560
AT5G20250	AT3G49790
AT5G20250	AT3G28340
AT3G07350	AT1G70290
AT3G07350	AT2G44500
AT3G07350	AT1G25400
AT3G07350	AT1G21910
AT5G58430	AT3G49530
AT5G58430	AT4G02350
AT5G58430	AT2G41640
AT5G63610	AT1G77180
AT4G37610	AT3G07350
AT4G37610	AT1G70290
AT2G17520	AT1G42990
AT4G37610	AT1G21910
AT4G37610	AT4G24570
AT5G52310	AT5G24270
AT5G52310	AT3G02140
AT5G66920	AT5G52310
AT5G66920	AT3G02140
AT1G80920	AT1G27290
AT3G15450	AT2G30600
AT3G15450	AT1G28330
AT3G15450	AT1G03090
AT3G15450	AT2G45170
AT3G15450	AT1G75750
AT3G15450	AT1G49750
AT3G15450	AT1G09340
AT3G15450	AT1G80920
AT1G19020	AT1G01560
AT1G19020	AT1G09070
AT1G19020	AT1G08930
AT5G50430	AT4G33500
AT1G32920	AT1G19020
AT5G50430	AT4G27470
AT1G32920	AT1G09070
AT3G25610	AT1G19020
AT5G50430	AT2G28120
AT2G31880	AT1G01560
AT2G31880	AT2G30250
AT3G25610	AT3G11820
AT3G25610	AT1G18390
AT3G25610	AT3G11840
AT2G31880	AT1G07000
AT3G25610	AT1G28380
AT2G31880	AT2G24600
AT3G25610	AT1G01560
AT3G22060	AT1G03220
AT3G49790	AT2G20670
AT3G49790	AT1G80920
AT3G49790	AT2G18700
AT1G19380	AT1G19020
AT3G49790	AT1G23870
AT3G55980	AT1G19380
AT3G49790	AT3G15630
AT3G55980	AT2G31880
AT3G49790	AT3G15450
AT3G49790	AT1G27290
AT3G55980	AT1G29690
AT2G15890	AT1G13700
AT3G55980	AT3G05200
AT3G55980	AT2G40000
AT3G55980	AT3G11820
AT3G55980	AT2G24600
AT3G55980	AT2G41100
AT3G61060	AT1G70290
AT3G55980	AT1G57990
AT3G61060	AT1G80920
AT3G55980	AT1G76650
AT3G61060	AT2G18700
AT3G55980	AT1G28380
AT3G61060	AT2G20670
AT3G55980	AT1G32920
AT3G61060	AT1G32920
AT3G61060	AT2G41430
AT5G10695	AT4G33940
AT5G10695	AT1G42990
AT5G10695	AT3G11820
AT5G52750	AT1G19020
AT5G10695	AT1G80440
AT5G52750	AT3G11820
AT5G10695	AT3G55980
AT5G52750	AT2G24600
AT2G37940	AT1G19020
AT2G37940	AT1G07000
AT5G52750	AT5G02290
AT5G52750	AT3G52400
AT5G48380	AT5G02290
AT5G52750	AT2G32030
AT5G48380	AT1G01560
AT5G52750	AT4G14365
AT5G48380	AT4G38550
AT5G48380	AT3G01290
AT5G48380	AT3G25610
AT5G48380	AT2G41100
AT5G48380	AT2G17520
AT5G48380	AT4G39670
AT1G28380	AT1G24150
AT5G48380	AT1G24150
AT1G28380	AT1G19020
AT5G48380	AT5G25440
AT1G28380	AT1G09070
AT5G48380	AT2G37940
AT4G31500	AT2G20610
AT3G57520	AT1G13930
AT3G57520	AT3G30775
AT5G20230	AT3G52400
AT5G20230	AT4G02380
AT5G20230	AT1G19380
AT5G20230	AT3G01290
AT5G20230	AT3G10985
AT5G20230	AT2G38470
AT5G20230	AT2G41100
AT5G20230	AT3G11820
AT1G11260	AT1G10020
AT3G11840	AT1G18390
AT3G11840	AT3G11820
AT3G07195	AT1G07000
AT3G18170	AT3G02230
AT3G28340	AT1G19020
AT3G28340	AT2G38470
AT3G28340	AT1G25400
AT3G28340	AT2G41640
AT3G28340	AT1G32920
AT4G23190	AT2G30250
AT5G16830	AT4G02195
AT5G16830	AT1G09070
AT5G16830	AT4G21560
AT4G23190	AT1G29690
AT5G16830	AT3G52400
AT4G23190	AT2G38470
AT5G16830	AT3G11820
AT4G23190	AT2G41100
AT4G23190	AT4G14365
AT5G16830	AT4G12120
AT4G23190	AT2G18690
AT5G16830	AT5G13860
AT4G23190	AT1G76650
AT5G16830	AT5G03520
AT4G23190	AT1G07000
AT5G16830	AT2G33120
AT4G23190	AT3G29000
AT4G23190	AT3G08720
AT4G23190	AT3G10640
AT4G02350	AT3G11820
AT4G23190	AT2G24600
AT4G23190	AT3G52400
AT3G28180	AT1G10020
AT4G23190	AT3G25610
AT3G28180	AT1G55450
AT4G23190	AT1G18390
AT4G23190	AT3G59080
AT1G08930	AT1G07000
AT4G31800	AT1G19380
AT4G31800	AT2G38470
AT4G31800	AT2G30250
AT5G19120	AT4G38470
AT4G31800	AT2G24600
AT5G19120	AT3G62950
AT4G31800	AT3G11820
AT5G19120	AT2G39250
AT5G19120	AT1G30700
AT4G31800	AT3G49530
AT5G19120	AT2G29360
AT4G31800	AT3G55980
AT5G19120	AT1G70290
AT5G19120	AT4G03510
AT5G19120	AT3G15450
AT5G19120	AT1G23870
AT2G35980	AT1G29690
AT2G35980	AT2G18690
AT2G35980	AT1G01560
AT2G35980	AT1G35670
AT1G70290	AT1G27290
AT1G70290	AT1G23870
AT1G70290	AT1G25400
AT2G44500	AT2G20670
AT2G44500	AT1G21910
AT2G44500	AT1G01560
AT2G44500	AT1G70290
AT4G39800	AT3G01640
AT4G13770	AT1G18570
AT4G39800	AT2G17520
AT4G39800	AT2G37940
AT4G13770	AT1G18590
AT5G21170	AT2G39570
AT5G21170	AT2G18700
AT5G25980	AT3G49680
AT5G25980	AT3G44300
AT5G21170	AT2G40000
AT5G25980	AT5G23010
AT5G21170	AT1G02660
AT5G25980	AT1G62560
AT5G21170	AT4G38470
AT5G25980	AT1G18590
AT5G21170	AT1G11260
AT5G25980	AT4G31500
AT5G21170	AT1G03090
AT1G18890	AT1G01560
AT5G25980	AT2G20610
AT1G18890	AT1G07000
AT5G25980	AT4G13770
AT5G21170	AT3G15450
AT1G42990	AT1G19020
AT1G42990	AT1G01560
AT3G11820	AT2G32030
AT3G11820	AT1G18390
AT3G11820	AT1G12360
AT3G11820	AT1G18570
AT3G11820	AT2G30250
AT3G11820	AT2G13810
AT3G11820	AT2G24600
AT3G11820	AT1G01560
AT3G11820	AT1G08930
AT3G11820	AT1G19380
AT4G13340	AT3G28180
AT3G11820	AT3G05200
AT3G11820	AT3G10640
AT4G13340	AT1G14720
AT3G11820	AT1G19250
AT3G11820	AT2G38470
AT5G22920	AT2G45170
AT3G11820	AT2G33120
AT5G22920	AT2G36310
AT3G11820	AT3G08720
AT5G22920	AT1G21910
AT3G11820	AT2G18690
AT5G22920	AT2G30600
AT3G11820	AT1G42990
AT5G22920	AT1G25400
AT5G22920	AT3G07350
AT5G22920	AT1G80920
AT5G22920	AT1G11260
AT5G22920	AT2G15890
AT5G22920	AT2G39570
AT5G22920	AT2G18700
AT5G22920	AT3G61060
AT5G22920	AT1G19150
AT5G22920	AT1G32170
AT5G22920	AT1G23870
AT5G22920	AT1G70290
AT5G22920	AT2G44500
AT5G22920	AT3G15450
AT5G22920	AT4G24570
AT5G22920	AT5G20250
AT5G22920	AT4G37610
AT5G22920	AT1G58200
AT5G61900	AT2G31880
AT5G61900	AT4G31800
AT3G20410	AT1G29690
AT5G61900	AT3G08720
AT5G61900	AT5G48380
AT5G49450	AT5G21170
AT5G49450	AT1G42990
AT5G61900	AT3G11820
AT5G49450	AT1G03090
AT5G61900	AT1G01560
AT5G61900	AT4G34390
AT5G49450	AT5G19120
AT5G61900	AT4G14365
AT5G15650	AT4G24000
AT5G61900	AT4G33430
AT4G03210	AT4G02380
AT4G03210	AT1G49750
AT4G03210	AT3G15450
AT3G01290	AT2G30250
AT3G01290	AT1G19020
AT3G01290	AT1G08930
AT3G01290	AT2G31880
AT3G22740	AT1G03090
AT5G56010	AT4G23570
AT2G24600	AT1G29690
AT2G24600	AT1G07000
AT5G45110	AT5G06320
AT5G45110	AT4G34390
AT5G35750	AT5G05440
AT5G35750	AT1G10470
AT5G45110	AT4G37610
AT5G45110	AT3G55980
AT2G29360	AT1G15980
AT3G49680	AT1G18570
AT2G29360	AT2G29350
AT1G60000	AT1G19150
AT1G60000	AT1G09340
AT1G60000	AT1G50900
