# Supplementary material for: Genome-wide dynamic network analysis reveals the potential genes for MeJA-induced growth-to-defense transition
Source: BMC Plant Biol. 2021 Oct 6;21:450. doi: 10.1186/s12870-021-03185-1 (PMC8493714; doi:10.1186/s12870-021-03185-1)
Supplement: Supplementary file 7 — Additional file 7 : Supplementary Table S6. List of the top 10 hub genes of the core network of DNB genes and DEGs. [file 12870_2021_3185_MOESM7_ESM.xls]

## Sheet: Supplementary Table S6
Table S6. List of the top 10 hub genes of the core network of DNB genes and DEGs.
Gene Name	Degree	Gene Description
SYP121	37	Encodes a syntaxin localized at the plasma membrane. SYP121/SYR1/PEN1 is a member of the SNARE superfamily and functions in positioning anchoring of the KAT1 K+ channel protein at the plasma membrane. Also functions in non-host resistance against barley powdery mildew. The syp121 point mutation results in stomatal phenotypes that reduce CO2 assimilation, slow vegetative growth and increase water …
SYP122	32	syntaxin protein, involved in the negative regulation of defense pathways such as programmed cell death, salicylic acid signalling pathway, jasmonic acid signalling pathway
WRKY33	24	Member of the plant WRKY transcription factor family. Regulates the antagonistic relationship between defense pathways mediating responses to P. syringae and necrotrophic fungal pathogens. Involved in response to various abiotic stresses-especially salt stress.
RZPF34	22	Encodes a protein with sequence similarity to RING, zinc finger proteins. Loss of function mutations show reduced (15%) stomatal aperture under non stress conditions.
SDA1	21	Modulates defense against bacterial pathogens and tolerance to oxidative stress.
CPK28	19	Calcium Dependent Protein Kinase. Functions in the BIK1 innate immune response pathway.
SNAP33	19	membrane localized t-SNARE SNAP25 homologue, probably involved in cytokinesis and cell plate formation The mRNA is cell-to-cell mobile.
SZF1	18	salt-inducible zinc finger 1
AT3G15450	17	aluminum induced protein with YGL and LRDR motifs
NHL3	17	Encodes a protein whose sequence is similar to tobacco hairpin-induced gene (HIN1) and Arabidopsis non-race specific disease resistance gene (NDR1). Expression of this gene is induced by cucumber mosaic virus. The gene product is localized to the plasma membrane.
