# Supplementary material for: Genome-wide dynamic network analysis reveals the potential genes for MeJA-induced growth-to-defense transition
Source: BMC Plant Biol. 2021 Oct 6;21:450. doi: 10.1186/s12870-021-03185-1 (PMC8493714; doi:10.1186/s12870-021-03185-1)
Supplement: Supplementary file 8 — Additional file 8 : Supplementary Table S7. The list of filtered gene expression data. [file 12870_2021_3185_MOESM8_ESM.xls]

## Sheet: Supplementary Table S7
Table S7. The list of filtered gene expression data.
Gene	SRX384012	SRX384013	SRX384014	SRX384015	SRX384016	SRX384017	SRX384018	SRX384019	SRX384020	SRX384021	SRX384022	SRX384023	SRX384024	SRX384025	SRX384026	SRX384027	SRX384028	SRX384029	SRX384030	SRX384031	SRX384032	SRX384033	SRX384034	SRX384035	SRX384036	SRX384037	SRX384038	SRX384039	SRX384040	SRX384041	SRX384042	SRX384043	SRX384044	SRX384045	SRX384046	SRX384047	SRX384048	SRX384049	SRX384050	SRX384051	SRX384052	SRX384053	SRX384054	SRX384055	SRX384056	SRX384057	SRX384058	SRX384059	SRX384060
AT1G01010	0.73	1.38	1.52	1.04	0.68	0.93	1.09	1.48	1.04	1.52	1.56	1.22	1.38	1.91	1.26	3.11	11.86	2.74	1.61	4.9	9.69	4.14	5.61	2.81	9.16	8.46	4.29	5.85	4.2	5.42	4.85	3.39	9.83	4.8	3.65	3.93	6.36	11.68	9.74	10.3	7.08	9.32	7.04	7.73	7.78	5.56	6.77	5	8.68
AT1G01020	9.23	8.41	9.39	9.63	6.98	8.49	6.83	7.71	6.73	8.28	8.33	7.45	9.97	10.27	9.92	9.95	10.11	10.76	13.39	10.09	10.35	9.91	12.67	11.27	10.24	11.05	13.48	11.65	12.32	12.82	11.66	12.38	10.9	10.88	12.89	15	12.39	13	10.74	11.72	12.41	11.79	12.55	12.33	13.21	14.37	13.88	14.42	9.05
AT1G01030	1.72	1.93	0.83	0.99	0.87	0.32	0.47	0.48	2.26	1.22	1.24	1	0.8	0.9	0.58	1.04	1	0.87	1.63	1.95	1.19	0.99	0.47	1.72	1.1	1.65	1.71	1.37	0.71	0.87	0.93	0.6	0.76	1.04	0.76	0.52	1.01	1.61	0.9	0.55	0.63	0.42	0.69	0.51	1.37	0.95	1.39	1.14	0.64
AT1G01040	10.74	13.59	4.75	4.47	10.73	4.71	9.76	11.78	13.09	8.97	5.18	3.09	9.6	9.71	3.51	4.01	14.01	4.26	3.66	8.14	13.6	9.93	4.96	11.48	14.64	11.58	9.71	10.15	11.31	9.98	6.86	11.67	11.55	11.09	3.94	3.99	12.98	13.2	13.05	11.57	12.68	15.8	11.94	9.17	15.94	16.58	15.39	16.99	16.03
AT1G01046	4.25	4.84	0.23	0.09	2.11	0.03	2.48	3.08	1.85	2.39	1.76	0.21	2.47	5.89	0.59	0.09	3.52	0	0.25	0.88	2.74	3.38	0.45	2.92	2.11	2.25	2.77	1.27	3.11	2.18	0.29	2.14	3.71	3.96	0.24	0	4.3	4.07	5.69	3.07	3.14	6.35	3.88	3.76	4.29	4.89	6.19	6.64	4.99
AT1G01050	128.27	153.07	160.92	162.35	128.18	166.11	141.1	137.93	107.63	104.13	107.46	107.96	63.17	76.28	81.55	92.47	86.37	83.52	83.37	80.72	65.68	66.17	79.31	72.47	79.22	64.14	62.67	76.14	77.86	79.86	86.98	74.02	85.63	93.82	114.44	122.31	123.29	120.89	134.18	134.97	124.02	125.27	118.71	124.44	133.8	139.36	143.57	130.32	88.68
AT1G01060	464.3	572.71	242.43	240.49	359.01	217.28	320.71	379.59	286.44	163.49	117.27	98.72	57.62	54.48	41.15	39.8	60.89	13.92	13.06	33.42	10.73	6.77	7.09	5.93	4.59	2.03	1.45	1.47	1.04	1.02	0.9	1	1.33	1.08	0.8	0.5	0.66	0.51	0.63	0.46	0.44	0.38	0.56	0.5	0.77	0.47	0.83	0.68	4.75
AT1G01070	6.44	14.17	15.1	13.48	8.9	7.78	7.04	8.03	7.64	2.33	2.41	2.56	3.24	3.73	2.21	5.68	5.56	4.58	3.12	5.48	4.53	5.58	5.26	4.95	4.17	3.22	3.21	4.04	3.6	3.8	3.4	1.93	2.22	0.78	1.42	1.92	1.39	2.44	2.15	2.76	1.78	2.64	1.99	1.62	1.19	3.46	2.49	0.87	4.08
AT1G01080	71.58	56.01	60.8	60.53	52.88	64.84	53.28	57.39	50.77	60.03	51.4	56.59	43.02	48.6	68.13	55.9	32.09	59.04	67.67	68.18	47.56	65.38	61.8	74.18	67.19	68.2	74.48	82.46	78.43	74.54	82.4	93.3	76.6	101.9	121.15	130.66	116.36	90.08	93.48	92.95	89.8	61.28	93.23	82.67	99.97	105.35	106.58	131.59	52.79
AT1G01090	136.58	134.37	97.82	94.22	117.54	89.62	126.54	122.8	109.05	134.9	104.62	89.54	114.91	132.72	86.89	82	91.1	85.2	87.36	122.67	102.63	132.23	78.53	138.7	103.34	96.72	119.93	124.61	109.81	109.23	91.58	113.79	95.4	111.98	88.64	85.49	117.96	94.43	109.05	94.73	123.36	93.44	134.15	114.28	143.7	158.27	154.36	162.52	77.84
AT1G01100	148.81	114.51	121.64	142.33	97.35	129.87	111.11	127.17	102.97	141.75	115.52	123.17	137.68	144.52	122.64	101.81	103.68	128.23	196.23	156.47	128.83	154.22	158.84	167.08	205.35	142.8	182.77	176.31	162.19	171.54	147.73	140.07	167.56	184.91	200.77	245.73	193.05	185.98	160.87	181.52	202.07	194.5	203.73	207.33	259.45	246.66	281.9	270.07	194.06
AT1G01120	367.95	382.67	284.17	267.52	327.17	270.4	407.89	353.64	190.78	198.18	230.43	148.23	74.07	103.39	102.82	85.91	53.9	50.48	70.21	125.68	44.93	83.24	27.19	75.9	41.24	50.86	54.5	78.37	44.72	42.33	27.53	39.28	24.79	23.42	33.4	19.28	29.26	19.72	15.36	21.24	58.14	42.94	50.73	53.77	41.98	49.6	28.2	32.02	14.2
AT1G01130	15.63	16.32	13.08	15.27	19.34	20.03	32.6	23.78	8.72	8.6	8.34	7.55	2.96	3.15	2.46	2.01	0	1.19	1.89	2.27	0.84	1.93	0.74	0.96	1.11	0.96	1.49	2.38	1.41	1.32	1.55	0.74	1.41	1.21	1.27	1.04	0.45	1.72	1.44	0.95	5	3.19	3.02	3.94	2.52	3.28	2.75	2.99	2.37
AT1G01140	60.09	72.97	83.26	60.3	76.89	192.35	158.71	172.31	90.89	85.39	85.4	61.48	93.27	105.62	81.45	86.64	162.94	92.76	83.58	128.02	119.87	107.63	101.28	81.12	113.55	96.34	72.55	89.88	83.79	74.32	66.2	74.92	72.46	61.41	59.79	57.85	91.05	111.14	125.87	137.28	116.95	162.7	108.34	137.39	152.49	113.94	105.18	93.43	124.08
AT1G01160	19.98	19.67	24.35	23.68	17.59	22.22	18.1	18.51	29.63	16.97	21.88	21.03	18.73	20.64	20.09	25.07	27.75	24.51	22.02	20.97	23.83	22.42	32.46	21.76	27.02	25.75	22.22	27.56	30.9	24.65	30.29	31.04	26.71	28.78	30.56	30.82	30.77	31.15	35.17	37.68	34.17	36.87	40.05	39.39	42.58	44.94	39.78	42.22	39.19
AT1G01170	101.15	114.68	162.21	178.47	80.78	146.39	90.39	96.51	87.88	81.03	99.51	123.21	70.12	70.63	136.07	133.76	62.62	130.32	138.53	81.07	72.03	92.77	150.94	95.64	79.63	93.94	107.83	101.41	112.83	112.42	139.64	115.86	92.96	103.49	218.23	191.29	135.14	117.98	113.36	119.17	103.75	83.99	83.92	116.77	117.64	143.76	135.74	129.28	55.97
AT1G01180	8.07	9.31	10.95	9.05	6.4	4.32	5.93	4.13	5.47	5.42	7.24	7.66	9.67	9.35	9.46	11.41	13	13.43	8.84	11.46	10.98	11.69	12.85	10.51	12.07	15.13	16.28	10.24	12.67	13.79	12.08	13.58	11.99	9.43	12.04	11.59	11.52	12.32	11.82	14.3	19.46	23.43	21.27	25.55	20.77	21.18	21.67	18.48	15.73
AT1G01190	0.71	0.72	0.88	0.79	1.7	1.12	0.93	0.95	1.38	2.58	2.51	1.26	0.99	2.49	1.18	0.51	0.75	1.33	2.29	6.39	1.58	2.55	0.88	3.29	9.69	2.14	2.98	7.13	1.21	2.13	2.31	1.57	1.09	2.53	0.85	2.62	0.41	1.15	0.67	0.35	2.28	1.35	1.05	1.68	0.97	1.5	3.09	1.38	0.52
AT1G01210	16.47	15.99	19.06	21.81	22.04	26.57	21.21	20.77	12.88	13.88	18.19	18.08	9.51	12.33	15.44	19.16	17.69	21.34	19.8	18.22	18.44	17.03	19.49	17.92	22.79	16.3	14.85	21.32	26.07	23.41	24.54	24.55	22.96	25.31	28.39	32.49	26.45	24.6	22.03	25.02	21.6	19.72	20.48	20.83	25.27	27.09	27.33	31.22	19.9
AT1G01220	12.04	12.48	4.76	4.6	9.42	3.92	8.5	9.66	7.78	7.07	4.12	2.93	9.33	9.75	4.03	3.46	9.2	4.5	4.2	9.06	10.11	12.03	5.24	14.27	11.32	11.76	12.52	12.77	14.82	14.79	8.69	14.62	14.42	17.52	8.17	6.76	19.03	15.83	16.16	15.08	13.08	11.56	13.2	10.45	17.03	20.51	19.14	18.95	12.4
AT1G01225	1.17	1.42	1.25	1.45	1.46	1.36	1.82	1.41	1.66	1.83	1.37	2.29	1.32	1.33	1.55	1.62	1.3	1.61	1.82	1.54	1.72	2.74	2.91	2.98	1.48	2.09	2.4	2.1	1.73	1.88	2.1	2.44	1.73	2.04	1.93	2.76	1.84	1.97	1.58	1.66	2.2	0.97	1.22	1.31	2.23	2.37	1.99	2.13	0.83
AT1G01230	17.58	18.33	21.23	19.57	12.31	14.44	14.56	14.15	24.74	22.93	26.42	28.5	33.98	38.35	35.07	39.04	45.48	37.35	31.21	32.02	42.41	37.18	42.66	35.67	37.78	40.32	41.03	38.09	44	38.55	47.48	44.4	39.93	37.15	47.21	45.44	42.78	49.77	46.66	50.84	42.1	49.03	37.46	44.07	42.93	45.75	43.2	37	34.92
AT1G01240	3.17	6.88	3.6	2.53	1.44	0.99	1.09	1.08	6.18	4.81	4.75	3.76	17.69	15.19	8.44	9.11	19.27	8.97	8.61	9.83	19.69	28.09	27.12	23.54	21.9	28.29	32.73	22.51	31.65	28.35	22.2	29.85	13.85	14.36	15.81	8.68	11.54	16.63	13.89	16.27	15.03	18.38	11.12	17.24	10.35	15.08	14.62	9.82	8.19
AT1G01250	6.06	6.24	4.26	5.28	4.05	5.64	3.85	4.59	2.35	1.7	1.7	1.7	1.28	0.84	1.28	2.25	1.75	1.07	1.3	0.9	2.2	1.86	3.46	2.83	2.21	2.2	1.39	2.24	3.48	3.08	6.09	3.71	3.81	3.63	3.64	3.32	6.03	4.58	9.07	5.31	1.84	1.38	1.94	1.38	5.43	4.73	2.81	3.81	3.05
AT1G01260	4.61	5.55	2.57	2.58	4.7	4.67	7.18	7.76	17.13	18.82	13.01	11.03	10.95	5.17	3.53	4.69	8.24	3.87	4.04	6.78	7.99	7.41	4.86	7.07	6.89	8.24	6.2	6.05	6.43	5.61	4.31	5.57	7.52	7.07	4.19	3.76	7.8	7.97	10.1	9.2	10.58	11.54	11.39	9.02	7.28	7.81	6.39	7	6.84
AT1G01290	8.58	9.27	7.76	6.93	6.85	6.17	6.58	6.87	6.64	6.59	6.04	4.61	6.19	6.68	6.68	7.21	9.19	7.37	7.02	7.22	9.44	9.28	8.61	7.34	10.1	9.22	9.82	8.68	8.93	7.5	8	8.77	8.33	8.35	7.08	8.15	9.22	9.63	10.24	11.25	7.8	7.24	6.27	7.27	12.8	14.45	14.28	13.74	9.63
AT1G01300	14.39	11.68	11.61	11.67	21.06	25.04	26.8	29.81	69.59	57.08	41.35	53.2	58.7	70.44	49.65	40.14	42.19	45.17	44.81	46.97	39.21	43.1	34.02	37.68	51.95	40.22	54.47	51.72	61.82	51.21	53.82	65.18	47.14	65.03	45.24	48.82	66.26	61.2	69.34	57.32	50.38	47.03	40.59	44.33	65.68	62.16	70.63	71.65	30.27
AT1G01320	157.79	161.41	55.48	55.27	197.81	75.92	195.99	215.11	220.65	134.23	86.2	43.82	68	89.46	33.52	31.18	91	39.84	37.84	97.03	70.08	91.27	31.41	122.07	121.26	71.69	66.46	113.2	118.26	109.21	59.4	118.84	111.82	157.16	50.45	46.96	155.68	117.48	129.94	129.43	95.91	103.48	120.65	71.06	146.98	163.95	134.04	175.42	109.1
AT1G01340	4.13	3.89	4.94	2.49	11.42	9.71	13.55	13.4	26.69	24.04	28.4	24.42	28.09	24.93	15.92	21.53	38.14	20.88	10.51	18.42	23.5	12.37	12.77	8.11	13.85	22.99	12.49	6.4	13.26	12.97	11.21	11.22	21.82	13.15	8.72	11.34	15.57	21.37	16.91	19.41	22.35	39.06	22.24	25.1	30.48	28.99	36.65	27.44	35.58
AT1G01350	11.76	11.84	11.85	9.82	10.87	10.36	11.76	12.47	24.66	16.74	16.47	14.86	20.47	21.71	14.87	15.36	20.3	15.43	12.88	15.99	15.57	14.56	13.07	13.47	15.12	15.08	13.03	13.27	14.41	12.14	12.38	13.94	13.9	14.66	12.1	11.82	14.35	16.31	16.58	17.56	21.55	24.24	23.92	23.78	21.93	24.65	21.98	21.68	17.7
AT1G01360	17.81	25.09	20.52	18.38	10.93	8.25	8.96	9.51	24.26	24.47	27.57	24.2	21.26	21.24	16.2	17.21	20.63	15.27	13.42	13.08	13.17	11.31	14.71	11.18	10.93	10.43	9.65	10.08	13.74	13.13	12.11	13.85	13.09	11.25	12.91	11.51	16.97	15.04	18.82	19.82	22.11	23.01	18.43	24.25	23.71	26.57	21.6	22.27	18.52
AT1G01370	0.69	0.35	0.41	0.58	0.29	0.23	0	0.44	0.31	0.58	0.29	0.53	0.44	0	0.09	0	0.22	0	0.4	0.12	0.07	0.14	0.75	0.39	0.6	0.84	0.46	0.35	0.09	0	0.17	0	0.22	0.97	0.74	1.35	0.54	0.81	0.61	0.33	0.64	1.21	1.95	1.26	2.31	2.04	1.79	1.12	1.58
AT1G01390	18.43	23.14	18.98	16.01	17.42	13.58	14.13	19.36	19.57	11.38	14.07	9.25	11.81	12.12	8.62	11.75	14.24	9.27	6.8	11.5	10.5	9.1	6.33	10.02	9.84	6.96	3.7	9.49	6.97	5.74	5.21	5.75	5.56	6.11	3.93	4.21	6.17	5.54	7.08	7.18	7.71	7.77	6.51	6.26	4.24	7.95	7.07	7.89	7.87
AT1G01420	15.92	18.98	15.44	13.64	7.34	7.05	6.65	7.38	10.54	9.3	9.16	8.41	7.76	9.83	11.06	13.54	14.53	10.82	11.79	10.15	13.3	11.03	14.07	15.8	14.22	9.75	10.02	12.48	13.48	9.41	11.19	11.89	10.07	10.08	7.91	8.08	14.18	12.31	14.8	14.29	9.95	9.9	9.47	10.92	13.33	11.47	9.17	11.25	13.12
AT1G01430	44.45	44.42	40.29	35.34	25.75	14.73	20.82	18.85	26.14	16.81	16.33	14.4	29.02	33.4	25.08	18.45	17.19	20.49	22.45	20.18	16.97	38.79	26.75	44.41	28.25	26.42	41	39.34	42.27	36.63	28.13	39.91	24.74	28.46	30.71	24.88	25.88	20.86	21.08	20.58	42.2	36.51	37.9	43.83	36.7	44.84	38.41	36.39	18.84
AT1G01440	6.8	7.36	4.66	3.67	5.07	2.53	5.48	5.59	13.63	10.81	8.4	5.2	7.94	7.38	4.16	5.23	12.2	3.79	2.85	6.54	10.66	9.55	6.39	8.7	10.3	13.65	8.6	8.1	9.49	8.33	7.35	8.99	10.81	8.72	4.8	4.85	10.76	10.85	10.95	11.04	20.11	17.61	18.48	18.56	11.27	11.52	10.61	11.21	10.43
AT1G01448	3.88	4.73	3.08	3.06	2.56	1.66	2.35	2.65	3.65	2.82	2.4	2.83	3.44	3.92	2.36	2.74	2.69	3.27	3.05	3.52	4.56	4.37	3.43	4.32	4.28	5.46	5.98	5.59	6.78	6.24	4.43	6.82	5.62	6.07	5.23	4.08	7.55	5.91	6.33	5.04	9.12	8.36	8.99	10.2	11.15	12.7	11.65	11.5	5.17
AT1G01470	36.56	57.46	88.96	80.1	52.86	209.06	79.22	143.48	83.96	53.34	103.46	90.21	77.41	78.92	111.23	155.35	102.71	134.65	140.04	132.37	164.94	167.79	181.36	139.41	156.18	172.39	188.94	237.1	286.36	273.95	433.69	209.11	282.85	206	384.47	384.97	207.16	250.57	288.36	313.99	238.18	237.33	181.76	270.91	132.15	198.87	162.18	136.93	86.89
AT1G01480	0	0	0	0	0	0.1	0.12	0.14	0	0.27	0.21	0.13	0.58	0.8	0.37	0.13	1.77	0.89	1.01	1.38	6.09	1.65	0.48	1.41	1.11	16.79	13.59	0.26	0.82	1.28	2.2	0.78	3.51	0.7	0.82	0.8	0.51	0.69	0.49	0.41	1.17	1.11	1.81	0.89	0.38	0.17	0.05	0.14	0.5
AT1G01490	66.63	92.89	80.73	75.68	62.02	53.01	53.07	64.7	79.86	56.47	59.66	60.82	60.35	67.33	69.83	70.05	73.98	69.12	52.53	58.55	62.15	51.67	54.14	49.57	46.37	62.02	57.22	42.56	45.56	42.65	38.07	41.64	26.93	30.86	30.3	30.24	39.63	34.82	34.96	42.68	58.97	58.01	63.72	59.2	49.81	52.04	51.4	45.16	63.74
AT1G01500	3.38	3.12	2.69	2.83	3.88	3.22	4.45	3.96	12.73	11.55	12.3	11.86	12.22	15.44	13.22	14.86	19.84	16.31	15.48	20.05	28.27	26.69	22.4	28.1	33.17	27.88	29.67	30.46	33.09	30.76	29.42	35.14	28.98	28.11	24.21	23.84	24.6	25.9	25.41	26.82	16.98	15.73	19.04	18.35	14.19	12.07	13.53	14	9.8
AT1G01510	14	13.54	7.41	7.42	10.42	5.65	11.3	10.92	15.94	12.78	7.97	7.65	13.72	16.3	6.82	6.34	12.97	6.51	7.17	12.32	12.93	12.92	8.14	14.91	14.38	11.14	12.84	13.04	13.24	13.33	9.01	14.5	12.14	12.99	7.33	6.6	14.51	13.66	13.79	14.29	16.16	15.32	14.64	15.2	19.68	20.48	18.69	18.79	13.19
AT1G01520	68.74	85.16	41.51	52.73	27.22	20.01	22.88	29.32	9.1	7.58	6.33	5.35	3.03	3.05	3.31	4.54	5.7	3.54	2.42	2.74	1.5	0.64	1.23	0.71	0.99	0	0	0.2	0	0	0	0	0	0	0	0	0	0	0	0	0	0	0	0	0	0	0	0	0
AT1G01540	105.65	111.85	82.35	85.69	95.51	80.52	113.41	99.97	92.4	64.53	61.49	52.67	50.87	54.98	32.46	26.16	30.32	28.59	28.7	38.35	26.26	36.83	23.75	41.12	27.39	29.98	33.65	33	28.05	26.53	20.91	26.18	25.58	26.06	24.5	22.94	34.89	32.19	33.98	30.62	92.19	79.47	81.17	95.94	59.22	80.02	61.54	64.18	33.73
AT1G01550	138.08	152.5	136.58	129.61	145.83	135.72	162.04	160.17	235.88	186.21	196.59	182.77	177.92	183.02	140.47	164.93	219.32	150.61	117.1	157.2	179.96	144.55	147.81	118.38	136.5	170.79	124.7	113.59	141.97	120.73	130.28	134.43	130.24	105.98	101.27	97.96	124.42	139.54	139.84	152.66	141.09	181.25	136.88	146.26	137.32	126.05	129.46	121.26	133.35
AT1G01560	3.48	2.31	11.37	2.25	14.52	17.38	37.38	21.49	17.08	18.14	18.6	9.5	12.14	5.1	3.19	11.68	79.25	10.06	6.11	10.03	27.1	7.8	11.21	7.14	11.86	40.97	15.19	4.06	3.89	5.17	10.46	3.25	24.15	6.78	6.42	9.28	11.13	24.2	17.36	18.93	31.13	65.07	33.58	36.96	20.51	5.05	5.09	4.27	10.67
AT1G01580	2.3	2.96	1.63	1.39	2.22	1.89	2.13	2.8	2.49	1.61	1.02	0.69	1.25	1.46	0.93	1.01	2.48	1.55	1.19	1.98	2.69	2.01	2.08	2.98	1.72	1.07	0.91	1.53	1.39	0.91	1.07	1.03	0.58	0.41	0.27	0.13	0.46	0.39	0.42	0.76	0.47	0.2	0	0.17	0.14	0.48	0.95	0.78	0.77
AT1G01610	95.66	83.07	67.47	57.49	61.74	46.15	81.47	68.73	33.94	28.35	29.27	20.36	22.14	23.41	21.6	20.31	26.87	23.14	33.77	46.56	21.12	36.99	28.08	40.83	27.9	27.86	40.36	58.89	43.92	41.55	24.98	42.45	30.08	35.35	28.83	25.09	40.15	20.08	26.61	26.17	41.3	35.86	40.08	41.37	53.65	47.06	53.62	55.37	31.45
AT1G01620	371.03	360.63	409.18	459.71	271.95	241.73	279.54	237.05	180.8	159.7	146.1	188.72	77.04	93.95	77.59	63.27	27.07	57	78.75	66.41	44.21	109.05	82.24	88.12	42.52	58.4	96.69	80.44	78.66	64.42	72.9	67.66	53.13	53.92	101.78	66.47	52.21	34.56	35.91	36.3	299.94	240.82	224.14	410.27	94	148.78	93.9	103.42	23.85
AT1G01630	55.1	53.91	59.02	56.92	48.3	55.84	52.1	50.16	54.96	43.18	55.25	47	40.64	32.48	48.14	49.94	57.62	41.19	43.25	35.55	38.43	46.1	60.35	41.45	50.38	46.6	36.58	54.11	50.34	42.27	42.8	46.2	47.51	45.69	56.84	55.22	49.04	48.92	49.94	56.48	55	56.17	48.73	59.64	62.51	61.4	54.09	53.12	44.13
AT1G01640	0.74	1.16	1.5	1.75	0.92	0.75	0.75	0.72	0.72	0.44	0.49	0.68	0.52	0.53	0.54	0.82	0.74	0.59	0.52	0.2	0.56	0.9	1.02	0.75	1.49	1.82	1.64	1.6	2.73	1.66	2.23	2.49	1.96	1.21	1.97	2.14	2.75	3.71	3.5	4.57	3.38	3.6	2.56	3.21	2.44	3.16	3.41	2.58	3.15
AT1G01650	11.85	12.99	11.87	10.53	17.71	22.25	22.43	23.49	26.03	27.63	25.29	23.3	29.38	29.98	21.77	24.95	38.27	21.41	19.73	25.48	35.85	26.23	30.01	26.1	30.43	31.5	23.64	24.26	30.21	26.53	27.68	28.44	35.89	29.9	28.48	28.76	40.21	52.29	53.67	53.47	41.57	43.95	43.98	41.6	36.59	34.5	34.27	33.27	33.6
AT1G01670	1.1	1.37	1.03	1.48	0.88	0.85	1.21	0.97	0.33	0.8	0.69	0.82	0.74	1.08	0.81	1.26	2.19	1.29	1.12	0.95	1.07	1.83	2.82	1.91	2.89	2.47	2.55	2.33	3.1	2.94	2.1	3.4	2.69	3.76	3.23	1.91	4.64	5.79	5	5.81	2.57	3.14	1.44	2.44	4.32	3.47	3.28	2.99	2.82
AT1G01680	0	0.08	14.14	0.22	0.55	1.68	8.48	1.86	2.42	1.02	2.44	0.76	1.81	1.2	1.52	1.53	47.44	1.88	1.21	2.06	8.39	0.37	6.38	0.09	11.6	10.04	1.08	5.33	3.28	2.07	1.6	2.04	15.65	3.52	4.1	4.99	7.31	30.83	17.73	21.02	2.75	21.51	2.95	1.97	10.3	10.87	6.67	4.56	19.85
AT1G01700	1	1.1	0.55	0.5	0.57	0.81	0.81	0.64	1.28	1.15	0.65	0.44	0.56	0.68	0.33	0.77	0.59	0.5	0.44	0.54	0.64	0.95	0.91	0.81	0.81	0.86	1.12	0.88	0.66	0.75	0.8	0.93	0.69	1.27	0.71	0.82	1.38	1.6	1.67	1.43	1.05	0.97	0.93	0.63	1.5	1.52	1.9	1.55	1.58
AT1G01710	20.13	24.09	18.91	17.05	19.4	19.88	20.58	21.52	31.63	24.99	21.85	18.76	21.42	22.03	19.83	22.84	26.49	17.91	17.65	23.63	25.13	25.92	24.59	30.23	24.5	27.74	25.52	26.53	30.2	27.89	27.51	30.67	29.88	27.36	27.85	25.57	35.16	34.86	41.11	39.61	32.92	32.92	34.58	34.22	30.89	31.52	31.06	32.11	25.04
AT1G01715	0.72	0.69	1.2	0.93	0.38	1.09	0.98	1.08	0.9	0.75	1.47	1.13	1.29	1.04	1.56	1.15	2.05	1.2	0.92	1.45	1.2	1.32	1.28	1.22	1.85	1.4	1.52	2.11	2.23	1.89	2.46	2.12	1.29	1.98	2.37	3.47	2.15	2.78	1.75	1.9	2.31	2.08	2.94	1.97	2.74	3.29	3.3	3.77	2.71
AT1G01720	19.32	20.7	20.62	18.52	13.22	18.9	18.19	25.51	39.73	32.11	34.47	41.68	16.64	19.02	18.41	33.06	18.58	21.67	14.42	22.66	21.35	12.05	10.59	10.19	8.49	15.74	15.26	6.71	10.22	12.37	13.51	8.78	13.74	10.73	9.68	11.45	18.76	16.94	19.18	18.81	10.9	11.18	11.33	9.27	16.75	9.97	14.4	14.71	17.54
AT1G01725	9.46	12.28	20.58	20.6	10.73	23.09	10.11	10.83	7.75	10.7	14.54	17.43	9.97	10.03	16.43	24.32	13.55	20.92	19.97	12	11.75	12.85	27.45	11.57	12.03	11.58	12.52	10.69	15.91	14.24	24.74	15.64	14.14	10.96	22.32	23.32	16.04	15.23	16.22	17.05	15.08	13.48	12.1	14.76	25.66	22.53	24.82	22.66	18.66
AT1G01730	9.61	9.81	14.03	12.35	7.56	9.11	8.02	7.29	8.92	8.63	10.72	11.59	16.77	17.02	18.01	24.58	29.01	27.54	18.94	17.59	28.25	20.32	28.21	13.86	20.01	27.41	22.05	16.84	25.36	26.99	29.36	21.84	26.74	20.21	29.51	31.96	25.97	28	27.48	29.87	27.38	29.42	25.59	29.61	40.33	34.81	41.49	34.33	33.67
AT1G01740	3.76	4.26	1.66	2.25	3.67	2.45	3.23	4.11	3.58	2.29	2.59	1.71	3.44	4.08	2.94	2.4	5.87	3.39	3.15	4.92	7.76	9.28	5.25	8.29	9.1	6.89	7.88	8.2	10.14	10.71	5.37	12.49	7.47	9.55	4.68	4.72	10.02	5.08	5.68	6.08	4.04	2.9	3.74	3.5	7.65	7.47	8.06	9.53	9.63
AT1G01760	1.17	1.41	0.32	0.12	1.03	0	1.19	1.61	1.24	1.77	0.6	0.64	1.23	1.72	0.7	0.34	1.17	0.44	0.71	1.46	1.25	1.69	0.67	1.62	1.82	1.43	1.32	1.18	2.27	1.88	0.69	1.94	1.35	2.31	0.29	0.64	1.45	1.73	1.47	0.99	1.52	1.35	2.06	1.92	2.48	3.04	2.13	2.58	1.06
AT1G01770	5.68	7.37	1.79	1.84	4.22	1.79	4.18	4.77	3.34	2.11	1.15	0.66	3.69	5.25	1.03	1.12	3.73	2.52	2	5.28	5.92	6.46	2.02	8.95	7.98	8.74	11.05	11.06	13.15	13.01	5.68	12.96	10.64	13.62	4.41	4.12	15.09	10.51	12.97	11.64	9.34	8.55	10.84	8.71	10.28	15.27	14.39	14.02	8.93
AT1G01780	6.75	7.59	7.69	8.31	5.47	6.7	7.74	6.19	5.25	3.61	3.66	4.19	4.24	4.93	5.37	4.29	3.5	8.55	8.31	6.34	5.59	6.86	8.64	9.62	7.62	8.34	11.29	10.57	13.22	10.56	12.37	12.31	8.3	12.7	13.35	15.33	12.87	11.56	11.64	11.78	8.49	5.61	6.72	7.76	8.34	12.64	12.77	13.26	9.31
AT1G01790	131.91	139.43	54.44	51.85	129.65	57.82	113.41	133.7	120.31	117.38	81.19	48.12	76.25	100.04	55.17	53.33	95.65	48.12	47.75	117.97	87.41	76.53	37.66	87.84	77.28	74.09	72.17	71.56	82.07	84.07	57.64	94.23	86.82	91.17	40.49	37.83	114.7	69.34	93.81	68.25	88.07	67.8	92.82	74.42	121.75	122.36	115.04	145.67	80.54
AT1G01800	50.61	58.58	57.26	53.88	52.09	62.69	56.62	56.61	47.84	56.81	57.12	52.52	53.87	50.89	56.99	68.22	74.91	58.31	51.03	52.36	67.78	59.29	67.22	54.98	66.71	63.55	54.17	57.67	63.23	62.12	61.88	61.09	69.25	68.05	72.21	71.69	86.71	93.52	95.06	95.7	92.18	89.42	86.7	91.27	106.96	102.87	115.94	100.99	69.56
AT1G01820	23.94	28.12	30.82	28.31	24.45	24.18	26.19	25.23	27.85	24.03	26.77	23.7	31.02	32.49	31.14	34.52	51.37	44.57	36.63	38.09	77.72	69.56	74.41	64.37	71.87	89.85	81.97	72.43	102.04	91.97	95.45	102.84	84.49	87.79	86.65	88.78	91.72	84.31	91.23	103.24	80.81	82.87	83.07	87.2	84.77	85.17	91.92	90.91	84.08
AT1G01830	25.17	26.57	19.89	17.64	12.77	8.71	12.43	12.76	8.24	6.47	4.74	3.65	9.41	9.33	7.53	8.99	16.4	7.95	6.26	9.72	14.93	14.4	13.62	14.24	15.52	14.11	10.76	13.02	12	12.27	9.24	12.79	11.3	10.22	7.67	7.66	15.87	15.43	16.75	16.07	10.07	8.66	10.5	10.41	18.74	16.95	16.67	15.66	19.07
AT1G01860	10.44	10.62	7.65	6.73	7.72	5.85	6.62	7.88	8.12	7.96	7.79	5.06	7.34	7.49	8.13	7.85	7.44	8.13	7	9.33	9.43	12.01	10.67	15.63	12.32	11.9	17.71	17.72	19.1	19.45	15.11	19.95	15.18	18.55	15.32	13.54	19.51	15.19	17.1	16.74	15.9	12.15	17.13	12.58	17.49	19.94	17.76	22.53	11.09
AT1G01900	2.01	1.38	1.18	1.07	2.27	1.41	1.24	1.91	2.21	2.77	0.71	1.44	1.79	1.57	0.68	0.7	0.73	0.44	1.26	1.07	1.29	1.34	0.82	2.33	1.54	1.71	3.7	3.1	0.85	0.58	0.48	0.73	0.89	1.66	0.73	1.39	1.11	1.73	1.44	1.07	2.33	0.81	0.97	0.67	1.71	2.2	2.26	1.33	0.49
AT1G01910	23.51	21.76	18.33	15.01	17.83	15.62	21.34	20.91	24.74	24.83	20.33	16.22	31.78	35.6	23.43	20.84	40.43	22.26	21.82	34.19	40.11	40.03	32.04	37.27	38.43	42.95	37.33	37.34	41.28	40.4	29.65	37.26	37.71	40.04	27.72	29.1	34.73	37.28	36.21	36.27	40.44	41.98	42.04	40.37	39.82	42.12	41.29	40.61	29.88
AT1G01920	3.38	2.97	2.58	1.87	2.19	1.59	2.13	2.35	3.31	2.28	1.65	1.41	5.9	7.27	2.72	3.31	6	4.72	4.41	5.31	8.48	8.19	5.21	7.62	11.28	9.98	10.73	11.02	12.35	11.49	9.89	12.73	11.39	14.27	7.67	8.84	13.14	12.2	11.07	10.71	15.57	12.81	17.39	14.92	20.86	23.22	25.05	24.44	13.82
AT1G01930	6.43	6.72	5.5	5.42	4.56	3.58	5.48	5.04	8.88	7.31	6.69	5.29	8.28	9.25	6.29	5.94	8.1	6.42	6.02	7.77	7.88	8.07	5.87	8.16	8.86	8.3	8.54	8.25	9.87	8.55	7.62	9.27	8.28	8.79	7.55	6.03	9.38	8.62	8.77	9.09	10.94	10.97	11.1	10.68	10.22	9.89	9.7	9.74	7.87
AT1G01940	4.79	5.07	5.35	4.84	5.17	7.31	5.24	5.2	8.23	6.58	7.39	6.25	7.53	7.74	10.03	10.69	15.02	10.79	11.57	7.5	19.16	14.47	21.71	11.52	19.78	17.53	13.67	13.91	21.94	22.43	21.59	23.39	26.32	25.78	25.44	36.3	21.58	17.15	18.06	20.51	20.86	19.77	19.56	21.22	18.44	17.56	19.59	18.1	17.83
AT1G01950	15.84	16.69	10.94	11.43	32.22	31.95	39.34	40.96	28.55	23.04	19.62	16.94	9.81	10.75	5.09	6.41	8.29	5.55	4.86	6.23	7.41	7.6	4.94	6.78	7.37	5.91	5.57	6.14	6.06	5.25	4.38	6.18	5.8	6.75	4.57	4.98	7.92	7.75	8.31	7.42	13.42	13.94	9.45	11.21	13.71	13.14	11.56	11.75	8.6
AT1G01960	17.44	18.08	6.47	5.58	12.67	4.77	13.08	13.24	19.75	14.67	7.54	5.31	26.31	31.48	8.13	8.42	24.64	8.29	7.48	20.83	22.59	22.22	9.76	22.14	27.66	25.08	21.13	22.92	26	25.22	14.9	28.27	27.87	27.17	10.26	9.61	27.46	27.56	26.32	24.1	27.38	30.54	28.08	20.57	32.1	33.5	30.88	32.03	25.66
AT1G01970	32.54	31.99	23.4	25.42	31	29.63	30.91	33.25	36.75	36.95	31.72	28.14	27.11	32.21	25.17	23.25	20.53	25.86	29	32.08	23.67	30.71	21.66	37.22	25.9	24.23	31.14	35.88	36.48	36.03	28.39	37.05	35.05	46.89	39.16	36.17	50.5	39.51	42.24	40.25	23.81	19.35	26.68	23.63	32.11	32.78	33.13	40.37	20.11
AT1G01990	16.07	17.23	16.36	15.71	13.76	10.66	11.54	11.82	14.26	12.32	15.17	12.83	15.1	16.41	13.78	15.31	17.13	16.48	15.91	17.76	18.16	19.03	19.96	17.86	20.35	20.53	22.49	20.9	28.13	26.75	23.52	25.55	22.2	20.44	23.19	23	23.88	19.54	20.14	21.45	23.7	24.29	24.11	27.37	32.19	36.02	36.01	37.07	22.79
AT1G02000	11.17	12.07	11.13	9.26	9.41	8.02	9.82	10.06	11.25	8.87	9.73	7.93	8.45	9.81	7.3	7.08	6.6	6.8	6	7.38	6.38	6.57	4.67	6.88	5.24	6.3	7.22	6.9	6.69	6.86	5.69	5.66	5.73	5.77	4.92	5.2	5.87	5.47	5.81	6.1	9.68	8.83	10.22	9.08	8.43	9.82	9.58	7.92	5.43
AT1G02010	9.76	11.04	6.03	6.07	8.02	5.77	8.67	9.58	7.32	6.15	4.16	3.28	5.31	6.37	3.63	4.06	4.96	4.08	3.19	4.4	4.03	4.44	3.21	5.74	4.27	4.2	4.5	4.35	5.16	5.29	4.15	5.51	4.34	4.37	3.23	2.36	5.71	5.49	6.06	4.97	3.87	3.94	3.6	3.35	5.25	7.26	6.66	6.68	3.36
AT1G02020	11.65	12.19	9.68	8.08	8.96	7.69	10.09	10.41	10.51	9.77	9.87	7.99	8.45	10.02	7.27	7.76	11.53	8.56	7.25	10.46	11.14	11.42	9.58	11.95	12.65	11.85	12.16	12.93	13.27	12.94	11.17	13.85	13.89	13.08	10.61	11.24	12.6	14.23	16.33	17.16	11.94	12.93	13.47	13.33	16.15	17.31	17.87	18.53	11.97
AT1G02050	2.6	2.43	2.36	2.39	1.72	1.41	1.71	1.48	1.49	2.02	1.76	1.23	2.34	2.63	1.97	1.81	2.65	2.4	2.28	3.07	2.8	3.74	2.42	3.59	3.87	3.63	4.07	4.49	5.12	5.42	3.98	5.88	5.1	5.38	4.32	5.32	5.55	5.69	5.21	5.83	6.55	6.09	6.71	6.52	9.51	10.46	10.27	11.83	5.53
AT1G02060	2.06	2.03	0.41	0.29	0.76	0.2	1	1.29	1.72	1.45	0.69	0.29	1.46	2.23	0.25	0.3	2.29	0.31	0.57	2.12	2.32	2.55	0.48	2.38	3.47	2.93	2.84	2.89	3.92	3.85	1.28	3.91	3.96	3.81	0.53	0.63	3.76	3.67	3.15	3.6	4.99	4.82	5.14	4.25	7.09	8.34	7.58	9.03	4.11
AT1G02080	17.41	19.05	6.65	5.71	14.26	5.22	14.1	16.42	21.06	12.74	8.13	4.25	21.31	24.97	6.39	6.55	21.73	7.19	5.69	15.85	21.21	18.69	7.83	19.86	22.24	22.11	16.88	18.4	22.47	21.26	11.47	22.55	24.68	22.5	7.93	7.59	25.12	24.02	24.07	21.62	25.14	28.59	27.91	18.03	31.38	29.72	26.72	30.2	25.2
AT1G02090	20.02	19.69	19.66	17.5	20.34	21.57	22.38	19.77	35.7	33.01	29.26	29.66	28.28	31.2	27.66	29.12	31.03	29.3	22.9	31.21	31.57	28.45	24.55	26.36	30.47	29.62	26.52	28.75	34.02	31.44	29.11	30.37	40.57	28.84	30.52	33.69	32.76	28.61	35.32	28.98	37.63	29.46	33.46	37	32.93	31.3	28.22	35.22	27.02
AT1G02100	20.79	26.92	19.65	21.34	19.92	19.49	21.83	24.93	26.9	24.55	23.43	18.53	20.37	24.4	17.09	21.55	33.35	17.72	15.14	23.83	28.13	21.94	22.69	20.11	26.94	27.85	27.23	21.62	30.32	28.86	24.24	27.25	28.32	26.56	23.43	20.38	30	30.78	31.41	31	33.06	36	34.25	33.49	42.92	40.83	40.77	42.37	39.96
AT1G02110	17.59	16.08	12.86	12.43	10.29	7.46	8.84	9.69	8.57	8.43	7.32	6.35	7.17	8.13	6.63	6.23	6.09	6.14	7.14	7.68	7.47	10	6.98	11.34	7.78	7.14	10.83	8.7	9.01	8.05	7.35	11.63	6.24	9.28	6.11	6.81	10.11	7.27	8.85	7.3	8.95	5.79	9.48	8.3	18.38	17.06	15.13	22.94	8.18
AT1G02120	45.37	54.5	35.27	29.33	37.15	24.62	40.95	40.87	40.97	34.73	28.09	19.95	46.12	42.04	26.25	36.28	82.6	35.81	28.25	45.55	78.77	57.48	51.04	49.15	75.26	69.42	53.59	50.44	64.88	62.71	50.57	64.84	66.13	57.47	36.37	37.92	71.02	86.54	77.12	82.74	68.57	78.07	65.9	64.16	91.28	88.86	89.85	80.37	75.25
AT1G02130	28.9	35.4	39.18	40.79	32.55	38.44	31.34	30.14	40.01	34.58	39.31	40.79	36.02	40.36	42.51	46.85	44.9	47.54	50	40.73	38.83	40.28	54.62	41.76	46.19	40.11	39.52	41.11	44.65	42.43	49.05	45.06	41.29	42.42	53.3	53.29	44.87	42.93	46.87	48.1	45.38	48.58	42.06	45.35	48.27	50.48	49.35	46.76	42.47
AT1G02140	88.36	86.73	101.76	98.95	84.3	98.08	85.57	89.12	104.46	93.67	99.61	98.17	89.47	98.7	99.79	103.46	126.03	107.19	113.34	105.23	114.53	112.7	137.65	121.44	138.63	112.68	114.7	125.84	131.4	116.45	131.56	135.88	135.82	132.3	144.04	145.08	146.34	156.85	143.09	162.1	142.93	149.18	147.51	150.57	159.35	163.08	164.07	151.47	127.55
AT1G02145	12.63	13.03	8.75	8.23	9.94	8.02	9.82	11.86	11.26	9.67	7.58	5.12	8.84	11.48	7.81	8.22	13.31	8.46	7.71	10.25	12.09	13.5	12.15	13.57	16.53	13.87	13.2	14.01	15.53	13.65	13.46	16.09	14.42	15.72	11.47	11.34	17.23	16.72	17.94	17.44	15.21	15.35	15.03	13.96	20.18	21.43	20.69	21.01	13.87
AT1G02150	65.83	54.91	42.43	39.39	48.18	33.74	43.2	48.21	48.8	55.53	41.24	34.27	51.37	61.62	42.46	29.58	40.29	41.17	52.83	65.46	64.03	86.25	53.36	93.2	85.26	78.63	94.61	98.66	102.27	96.16	70.47	112.26	82.46	105.01	73.25	70.04	97.41	76.23	79.06	84.42	82.21	68.25	81.88	85.89	101.57	107.6	102.04	120.68	56.81
AT1G02160	24.19	26.45	30.34	36.32	20.42	29.16	22.4	20.36	15.91	18.97	19.62	24.43	20.92	20.02	27.8	26.6	26.06	32.97	34.94	24.69	27.67	34.12	49.15	33.67	35.85	36.04	40.24	42.58	46.58	43.29	54.23	54.01	43.65	38.7	70.82	63.86	48.16	45.28	48.45	53.41	43.93	42.82	41.96	49.78	49.36	56.56	53.49	54.66	37.71
AT1G02170	24.36	25.34	27.47	21.98	25.21	27.43	34.16	30.25	44.41	44.26	46.59	44.9	61.48	53.49	40.78	57.57	89.82	53.61	35.07	54.47	77.75	41.67	48.8	36.67	49.64	73.37	57.61	36.72	44.43	45.86	47.85	41.89	59.13	38.36	39.87	48.62	47.39	55.49	53.19	56.79	72.61	87.17	80.25	78.83	62.8	52.76	73.56	55.58	55.92
AT1G02180	10.15	9.08	9.87	11.22	4.77	9.27	7.11	6.57	4.41	3.4	2.72	3.69	2.24	1.65	2.21	2.09	1.14	1.72	3.01	1.66	1.96	3.32	3.79	4.39	1.96	2.66	5.43	4.47	2.75	2.45	3.01	3.69	2.85	2.53	5.57	4.3	3.87	3.02	3.22	2.66	2.86	1.51	2.48	2.67	6.59	7.19	4.97	6.88	1.67
AT1G02205	5.21	1.22	0.72	0.89	1.35	1.19	9.74	4.83	11.09	10	0.66	3.69	4.19	2.47	0.2	0.33	0	0.46	0.54	0.33	0.26	3.07	0.38	3.23	0	0.83	2.12	3.88	0.29	0.53	0	0	0.19	0.15	0.43	0.17	0.29	1	0.08	0	0.27	0	0	0.11	0	0.09	0	0	0
AT1G02220	5.24	6.46	7.41	3.89	5.3	6.1	10.8	9.09	5.51	4.65	3.6	3.16	2.87	2.25	1.82	4.34	11.08	3.52	2.15	3.43	6.03	2.46	3.32	2.73	6.59	10.62	4.45	3.19	1.76	2.62	2.91	0.91	3.28	0.97	1.99	3.03	2.76	2.8	2.22	2.4	1.67	3.14	1.34	1.87	3.66	1.98	2.48	1.65	8.2
AT1G02230	0	0	1.14	0.16	0	0	0.91	0.47	0	0.15	0	0	1.02	0.29	0.13	1.54	14.94	2.24	0.29	2.18	8.3	0.38	5.65	1.07	5.59	9.11	0.35	1.66	0.08	0.68	2.6	1.38	5.87	2.79	0.92	2.27	4.03	2.26	2.34	3.38	0.92	0.94	1.27	1.37	0.88	0.32	0	0	3.09
AT1G02260	4.29	5.98	4.49	3.8	3.1	2.47	3.07	3.18	2.42	2.25	1.79	1.51	2.58	2.04	2.19	3.32	7.39	3.23	2.58	3	7.94	6.72	8.04	6.49	9.54	10.61	7.7	8.53	10.17	10.89	10.96	11.09	13.77	13.41	11.09	10.88	17.45	19.76	19.8	20.23	17.3	15.93	17.12	16.73	20.12	20.01	19.73	20.27	15.69
AT1G02270	11.29	14.01	14.29	10.71	27.45	51.52	51.7	55.92	86.64	52.24	65.39	44.28	33.85	36.08	18.12	22.5	40.33	23.28	19.68	27.48	33.93	31.48	28.99	31.94	39.43	32.88	26.96	35.41	35.65	34.82	32.68	34.58	34	31.79	23.85	23.32	31.48	35.69	38.37	36.36	23.41	28.48	16.64	20.72	22.36	22.03	19.34	17.93	18.62
AT1G02280	83.92	68.32	67.9	66.09	54.18	42.44	53.74	57.72	50.97	57.56	37.9	35.83	38.52	49.39	37.52	23.1	21.68	30.44	46.49	48.34	30.27	55.01	26.39	62.18	49.96	40.06	64.05	60.4	49.24	48.23	36.15	49.23	37.68	61.47	48.28	50.62	48.13	44.02	36.01	35.36	55.81	40.24	59.69	53.67	75.19	92.67	92.37	98.36	27.84
AT1G02290	5.22	4.95	3.74	3.75	3.6	2.97	3.17	4.18	3.86	2.64	2.5	1.91	4.18	4.02	3.79	4.55	6.83	4.17	3.67	4.05	5.23	5.68	7.13	6.18	5.35	5.01	4.97	5.09	6.58	6.32	5.42	6.94	6.67	5.68	5.62	5.41	8.34	7.43	7.94	8.71	4.18	4.41	4.55	4.13	7.54	7.99	7.76	6.58	6.2
AT1G02300	1.43	1.52	2.24	2.56	0.33	0.82	0.54	0.45	1.2	1.21	2.43	2.42	5.89	6.16	6.07	6.98	13.26	15.17	9.56	8.21	18.86	26.08	31.66	31.82	34.12	33.33	36.74	41.2	52.32	41.82	48.68	52.67	27.13	30.42	34.45	30.74	27.24	24.68	30.68	30.68	14.59	15.25	14.78	15.87	23.49	24.63	21.06	25.03	18.78
AT1G02305	43.43	60.95	44.53	42.02	37.42	29.99	31.59	36.93	34.96	30.95	29.29	24.53	30.37	31.61	29.4	32.1	60.93	33.49	28.58	34.84	47.43	53	56.81	53.68	65.72	65.56	76.19	67.91	93.5	83.15	77.36	84.86	91.67	82.67	92.87	74.02	133.08	127.53	148.29	154.16	105.71	135.81	97.22	121.41	122.19	128.75	128.85	113.63	107.5
AT1G02330	14.78	13.84	13.73	12.48	12.71	11.6	12.45	13.53	27.18	19.77	17.52	15.97	18.84	20.88	14.93	17.15	27.3	15.98	16.12	17.31	24.86	19.74	18.61	19.49	22.35	24.6	19.99	20.81	21.15	20.75	18.94	19.86	22.5	21.68	18.26	18.76	20.73	24.16	23.29	24.74	25.33	26.48	24.27	26.02	24.1	23.83	24.81	24.27	23.98
AT1G02335	5.85	4.14	8.1	6.66	6.28	6.85	6.15	6.29	6.85	7.54	3.85	7.86	6.48	7.85	5.57	6.54	3.21	7.8	9.92	6.88	4.98	4.02	4.83	3.66	5.2	4.54	8.2	7.26	4.39	4.07	4.06	3.95	3.01	5.43	5.16	8.8	5.21	7.92	5.35	4.08	5.32	2.31	3.51	4	4.72	4.34	5.27	5.32	1.71
AT1G02350	3.98	3.78	4.26	4.86	2.06	2.76	2.62	2.18	0	1.71	0	2.06	1.07	1.99	1.82	1.6	0.75	1.99	2.53	0	0.55	2.93	2.74	3.18	0.65	1.71	1.61	1.81	1.83	1.65	2.09	0.52	0	0	2.27	0.93	0	0	0.67	0	0.56	0.35	0.68	0.4	0.69	0.52	1.1	0	0.46
AT1G02360	5.74	4.63	9.93	8.49	14.76	15.61	25.11	14.66	24.95	25.04	40.89	40.12	34.8	33.91	24.53	35.71	43.35	59.82	39.43	47.89	35.12	30.52	24.21	20.14	19.7	23.43	28.5	12.06	16.48	16.71	21.3	15.03	16.7	10.77	11.65	13.88	14.98	14.67	11.26	18.07	12.36	15.04	13.53	12.82	11.92	10.35	9.25	9.99	11.22
AT1G02370	1.56	1.19	1.28	0.89	0.87	0.89	0.54	1.22	1.34	1.28	0.98	0.85	2.92	3.4	1.96	1.49	4.43	2.7	2.62	3.55	6.96	5.32	4.69	5.37	10.51	6.23	6.35	8.44	13.17	10.87	8.04	11.02	11.46	10.73	7.13	8.52	10.13	7.85	7.99	8.27	8.57	7.79	7.11	6.58	10.89	9.06	11.71	11.15	11.17
AT1G02380	4.53	5.18	5.11	4.7	8.5	8.19	12.32	12.46	7.67	3.1	3.39	2.31	1.31	1.56	0.78	0.54	0.77	0.73	1.42	0.85	0.87	2.21	1.27	1.97	1.43	1.36	2.33	1.35	1.15	0.75	0.96	0.52	0.41	0.68	0.64	0.67	0.54	0.4	0.34	0.34	5.66	3.1	3.64	6	0.87	1.48	0.97	0.73	0.48
AT1G02390	23.61	35.98	25.15	31.84	29.74	26.44	25.88	21.15	9.94	7.04	15.13	7.23	11.29	9.51	8.77	9.75	15.04	10.52	3.38	9.06	7.16	5	3.3	2.64	4.42	12.43	9.74	3.49	7.18	6.11	6.17	5.34	6	3.21	3.73	3.69	5.45	3.48	4.23	5.33	5.91	4.71	4.73	4.77	4.45	2.74	1.82	2.9	3.25
AT1G02400	6.15	4.37	5.25	5.12	5.52	6.69	8.68	25.72	11.78	9.06	12.49	14.14	28.29	19.45	16.12	16.73	11.96	23.13	22.44	26.55	8.65	6.73	2.42	4.11	3.8	10.38	15.76	6.95	7.52	7.27	7.25	4.76	4.84	3.1	3.01	3.44	2.79	2.67	1.91	2.39	5.17	8.59	5.71	5.83	2.32	1.83	1.27	1.72	1.86
AT1G02405	3.5	3.34	6.88	6.16	5.59	8.33	8.18	6.75	10.5	8.16	11.76	12.56	6.72	6.41	10.39	10.95	6.78	8.41	6.38	5.57	5.22	2.72	3.44	2.21	2.89	3.02	4.44	2.98	3.62	3.75	3.91	2.92	4.07	2.71	4.6	4.39	3.21	2.29	2.66	3.14	3	2.93	2.02	3.17	3.01	1.69	2.3	2.12	2.68
AT1G02410	17.4	20.27	21.25	20.64	19.01	23.06	23.63	20.14	23.41	24.51	24.94	24.28	23.98	24.58	24.43	28.22	38.68	30.86	25.3	26.45	31.95	26.4	27.24	23.57	27.11	28.18	23.41	21.38	21.03	19.81	22.8	19.83	23.36	19.45	18.95	24.2	23	22.31	24.58	24.32	25.81	29.37	28.23	26.77	23.62	20.64	24.09	22.37	22.82
AT1G02420	1.68	1.07	0.68	0.03	1.09	0	0.78	1.17	1.05	1.65	1.08	0.09	1.34	2.61	0.11	0.07	0.82	0.04	0.03	0.99	2.06	1.48	0.17	1.56	1.18	1.54	2.16	1.05	1.17	1.49	0.48	2.1	1.15	2.48	0.09	0.04	2.85	2.27	2.49	1.05	1.39	1.13	1.4	1.24	3.19	1.62	3.66	2.95	2.93
AT1G02440	0	0.13	0	0	0	0.14	0.11	0	0	0	0.35	0	0.25	0.24	0.2	0.7	2.74	0.55	0.17	0.14	1.08	0.09	1.34	0.23	0.49	0.93	0.09	0	0	0	0.31	0	0.35	0	0.37	0.34	0.38	0.26	0.11	0.62	0.33	0.45	0.35	0.88	0.17	0.26	0.27	0.24	0.27
AT1G02450	0.24	0	8.91	0.65	0.55	0.42	3.88	1.18	0.71	2.19	1.4	0.8	3.93	0.69	0.5	1.5	60.11	3.49	2.3	4.58	32.14	0.93	26.8	2.93	17.15	39.61	0.93	2.11	1	2.3	6.39	1.89	35.14	11.38	12	17.34	22.87	35.13	28.84	46.92	4.06	4.9	5.94	7.24	3.25	2.73	0.49	0.63	5.13
AT1G02460	0.24	0.2	0.14	0.16	0.19	0.19	0.13	0.29	0.32	0.8	0.44	0.43	1.63	2.18	1.68	2.37	5.31	3.13	2.59	4.52	8.04	4.37	3.41	3.09	9.58	10.23	6.49	10.45	10.05	9.3	14.35	11.9	9.24	8.81	2.97	4.23	7.78	7.36	7.22	8.79	2.33	2.22	2.7	1.62	2.67	0.92	2.08	2.62	3.51
AT1G02470	0.85	0.98	1.54	1.74	0	0.35	0.42	0.32	0	0.05	0.04	0.01	0	0	0.08	0.28	6.91	1.34	0.32	0.36	9.72	2.11	2.55	1.44	7.45	16.84	16.38	5.09	28.29	31.69	15.33	13.01	54.01	42.19	40.97	52.85	22.25	4.83	4.64	3.91	41.17	15.61	36.93	26.81	29.5	2	41.11	23.67	63.54
AT1G02475	77.7	84.62	94.48	92.3	67.94	96.56	76.55	82.74	76.22	62.15	71.16	67.5	57.69	67.67	80.16	97.15	101.87	98.7	82.16	76.91	71.91	64.6	88.75	69.28	88.37	84.07	78.99	86.42	96.31	102.68	109.46	95	111.38	112.54	143.96	143.29	147.23	140.82	140.46	142.75	97.34	97.38	101.91	96.53	121.97	125.4	141.35	121.23	115.94
AT1G02500	231.4	221.28	212.13	183.39	181.31	139.42	184.83	193.25	253.34	194.45	167.04	163.82	216.95	230.15	143.44	163.79	303.27	168.21	161.39	189.5	304.33	215.64	208.78	158.76	208.95	332.6	235.79	156.58	224.69	215.07	197.01	191.1	238.69	158.18	177.4	166.1	191.62	225.79	204.03	224.1	213.11	238.59	193.05	231.49	344.14	286.3	293.89	254.2	290.01
AT1G02520	0	0	0	0	0	0	0	0	0.04	0.06	0	0	0.9	0.55	0.51	0	7.7	2.13	0.73	2.96	15.76	5.09	1.88	6.56	2.97	20.75	29.07	1.01	11.67	14.12	10.85	8.11	17.34	9.47	4.1	3.81	4.9	1.42	0.76	1.04	12.86	1.74	14.68	8.82	8.7	0.76	3.16	4.42	13.82
AT1G02560	215.91	203.52	194.04	193.76	170.42	195.81	198.71	204.92	183.95	213.02	182.23	171.01	184.37	215.23	186.11	186.56	258.06	191.93	187.41	208.34	198.74	234.07	223.33	257.45	253.41	248.7	270.17	291.13	282.85	268.28	267.18	271.3	272.79	274.69	291.55	292.11	329.56	328.81	343.84	379.4	322.98	320.01	318.98	333.2	315.21	343.24	342.39	337.07	210.56
AT1G02610	0.28	0.82	1.52	1.03	1.25	2.42	2.75	2.48	6.51	4.73	6.05	5.17	6.69	8.17	8.25	6.69	6.31	6.67	3.35	3.9	3.02	5.64	6.29	4.42	3.54	7.5	10.13	5.06	6.38	4.5	4.65	4.85	0.78	1.3	2.45	1.54	0.34	0.57	0.76	1.34	20.82	19.43	13.62	21.45	0	1.2	1.63	1.5	1
AT1G02640	5.9	4.32	3.57	2.42	2.92	1.2	2.95	2.63	5.54	3.15	1.57	2.41	4.83	6.1	2.08	1.27	1.02	1.43	1.53	1.58	0.78	1.36	0.46	1.18	0.72	0.83	2.98	1.7	0.87	0.69	0.43	0.59	0.32	0.78	0.49	0.38	0.59	0.66	0.37	0.27	4.89	2.14	1.72	3.2	0.98	1.44	1.97	2.12	0.51
AT1G02660	3.5	3.6	2.91	2.2	13.06	21.72	27.01	36.28	17.33	12.36	12.53	8.56	7.87	8.45	2.7	2.28	4.81	3.42	1.57	2.62	3.54	2.97	2.32	2.5	2.7	7.31	5.71	3.4	3.21	3.21	2.94	3.47	3.11	2.39	1.26	1.26	1.94	2.65	2.16	2.12	8.32	11.25	4.35	9.13	1.83	1.62	1.63	1.57	1.47
AT1G02680	8.25	9.14	11.83	10.79	6.29	11.58	7.44	8.27	10.62	9.68	10.3	11	9.35	8.96	12.32	14.88	15.19	15.38	13.78	10.99	11.64	11.09	17.92	12.23	12.36	13.21	12.4	12.19	12.87	12.48	17.06	13.9	12.63	13.12	16.76	15.97	15.71	16.02	16.28	16.24	14.33	15.75	15.45	19.51	15.57	15.39	14.31	12.37	13.53
AT1G02690	1.51	1.3	0.86	0.5	1.03	0.73	1.11	1.12	0.89	1.32	0.67	0.56	0.67	0.84	0.49	0.56	1.16	0.63	0.79	0.85	2.32	1.69	1.31	2.14	2.38	2.41	2.43	2.54	2.94	2.67	2.23	2.91	2.49	3.19	1.11	2.04	2.18	2.29	2.16	2.01	3.3	2.46	2.49	2.41	2.41	2.86	3.25	3.68	1.87
AT1G02700	4.19	4.56	4.95	6.96	4.1	6.48	5.36	5.49	2.13	1.27	1.03	1.3	0.42	0.34	0.39	0.71	0.27	0.3	0.4	0.45	0.43	0.66	0.2	0.65	1.17	0.41	0.74	0.91	1.12	0.33	0.51	0.62	0.78	0.92	0.82	1.43	0.61	1.53	0.93	0.83	1.49	0.85	0.63	1.73	1.38	1.79	1.91	2.19	0.53
AT1G02705	33.62	32.81	54.36	61.98	33.76	73.96	43.7	40.1	10.86	7.89	10.4	11.29	2.51	2.71	4.05	7.43	0.81	3.27	6.1	5.64	2.63	7.1	5.2	5.92	6.08	6.19	5.89	7.62	6.58	6.52	6.5	5.86	8.66	7.48	9.18	12.51	7.43	10.36	8.24	8.31	10.41	8.86	12.6	13.11	15.18	11.93	14.31	15.04	5.05
AT1G02720	9.54	8.16	5.42	5.39	7.76	5.11	9.1	8.99	9.65	8.6	5.35	4.85	6.65	7.82	4.32	3.17	3.81	3.78	3.83	5.01	4.54	4.99	3.25	6.71	5.04	5.16	5.77	6.01	5.51	5.36	4.13	5.93	5.22	6.72	4.97	4.42	6.76	6.13	5.03	4.67	6.32	4.7	6.1	5.59	8.13	10.19	8.07	9.39	2.69
AT1G02730	3.4	2.97	1.28	1.22	3.35	1.13	2.52	3.29	2.96	2.93	0.75	0.82	2.34	2.78	0.75	0.5	1.12	0.7	0.97	2.29	2.13	2.2	0.77	3.21	3.97	2.65	3.74	3.22	1.98	1.95	1.22	1.85	1.57	3.89	1.04	1.6	2.4	3.31	2.57	1.94	3.75	1.34	2.28	1.92	2.27	3.85	3.47	3.43	1.15
AT1G02740	2.84	3.35	3.39	2.5	2.18	4.52	4.48	3.94	8.08	6.05	6.79	5.34	5.32	5.46	3.92	5.79	9.19	4.25	3.74	5.71	6.74	6.48	7.3	5.34	9.17	7.4	5.88	6.6	9.47	7.13	7.18	8.8	9.3	7.37	6.71	6.84	8.9	9.86	8.89	10.97	10.28	13.6	9.37	10.07	12	11.57	11.49	11.34	9.12
AT1G02750	12.32	13.93	15.51	15.77	10.99	11.98	13.02	10.84	11.6	9.62	10.42	9.36	9.7	10.79	12.47	13.28	19.81	16.04	12.57	12.87	15.32	12.26	12.69	11.8	16.91	16.63	14.62	11.85	16.02	16.56	15.97	11.89	17.4	15.49	15.88	17.25	16.23	17.76	16.48	16.64	22.2	22.99	21.48	20.12	19.81	15.43	20.37	17.07	18.06
AT1G02780	334.12	274.79	327.23	333.03	297.08	293.77	306.56	300.4	312.21	380.59	334.12	330.27	337.52	397.51	325.22	266.64	346.97	301.24	378.03	375.19	368.81	442.36	382.35	417.04	542.74	340.88	397.29	460.56	439.18	386.37	369.93	429.27	404.99	464.24	427.42	539.92	465.62	477.04	430.77	512.14	537.4	508.65	549.22	551.87	604.47	599.81	656.73	628.65	469.41
AT1G02816	24.02	26.64	28.04	29.31	21.67	24.85	20.06	19.87	5.12	5.86	5	5.73	4.62	4.83	5.72	5.74	6.38	6.16	5.41	5.71	7.58	7.83	7.15	5.45	5.93	9.07	8.08	5.33	5.02	5.79	5.09	4.71	5.07	4.31	7.04	5.93	5.84	6.11	5.54	5.8	18.09	14.06	17.27	17.01	8.58	9.8	9.36	7.49	6.66
AT1G02820	128.51	143.06	196.87	262.02	250.3	527.25	323.66	307.88	126.49	126.72	228.4	184.45	45.43	70.01	161.67	223.65	96.05	264.08	176.47	140.3	40.71	56.82	64.2	75.93	27.2	16.51	13.86	33.86	10.04	10.35	14.1	10.81	4.45	3.27	4.81	5.93	1.02	0.98	1.06	0.9	0.3	0.91	0.81	0.98	0.89	0.39	1.57	1.34	1.05
AT1G02840	49.67	53.98	58.45	58.88	47.83	48.17	54.5	44.73	52.73	50.07	51.44	50.61	50.14	53.17	47.17	45.93	52.79	47.41	48.65	51.45	62.06	57.9	52.88	54.08	60.9	58.25	62.51	59.32	64.78	64.93	59.57	68.55	60.8	58.22	59.55	64.13	61.05	60.61	63.22	66.13	80.76	76.36	81.53	81.49	94.38	98.44	98.82	103.5	64.82
AT1G02850	0	0.06	0.89	0.36	0.3	0.54	0.64	0.94	0	0.05	0.15	0	0.27	0.22	0.67	0.97	7.15	1.22	0.45	0.59	12.21	5.2	3.81	0.58	15.33	19.11	6.52	8.7	18.56	20.11	16.59	15.01	29.29	19.39	18.59	24.24	34.74	14.78	22.65	23.92	36.55	26.72	47.28	26.06	39.99	32.02	48.48	35.24	76.88
AT1G02860	6.33	8.46	6.22	7.14	5.99	5.83	7.81	8.42	9.41	7.72	9.07	7.38	10.9	13.96	7.83	7.44	8.24	10.32	5.49	8.11	3.73	5.97	4.21	4.87	5.17	4.51	8.52	6.62	9.61	8.51	7.62	7.61	5.56	6.18	4.65	5.31	5.92	5.08	5.51	5.29	11.67	11.7	9.78	10.67	4.95	7.64	7.24	6.9	5.04
AT1G02870	6.01	5.2	8.04	6.97	6.77	6.7	6.13	6.43	14.62	10.48	12.03	8.63	11.26	17.69	13.07	12.3	15.87	18.22	22.39	19.4	21.37	22.08	22.39	23.45	31.75	20.55	21.39	28.37	32.04	32.96	29.81	31.37	31.02	35.67	34.59	41.71	30.38	28.21	25.24	30.88	38.21	35.56	39.87	41.54	42.65	43.99	51.04	47.29	31.59
AT1G02880	15.35	17.3	17.66	17.06	18.42	21.37	16.55	16.59	20.29	19.24	18.73	22.56	20.48	17.17	18.35	28.36	29.55	27.96	20.89	20.31	26.45	20.83	28.19	19.99	19.37	23.2	17.47	15.07	18.08	19.94	25.37	19.5	26.26	20.12	21.8	27.73	28.47	36.58	38.23	32.32	17.72	18.27	17.04	16.11	32.37	27.46	29.15	28.61	28.31
AT1G02890	20.06	25.16	7.54	7.14	19.99	6.34	17.83	20.83	30.84	19.66	12.88	7.29	38.4	44.86	11.21	11.44	38.75	12.51	9.79	29.43	31.5	26.38	9.38	24.59	28.74	33.64	25.22	24.02	32.53	31.36	16.44	32.58	32.83	31.98	10.3	9.98	37.87	33.72	34.54	33.98	33.04	34.25	32.83	24.86	38.44	41.32	40.86	40.57	31.82
AT1G02900	0.55	0.59	0.85	0.74	0.63	0.98	0.91	0.66	1.43	1.19	2.29	2.44	2.86	3.12	4.05	3.99	2.22	5.33	5.52	3.34	1.01	0.87	0.69	0.88	0.99	0.76	1.77	1.37	1.25	0.7	1.14	1.39	1.09	0.68	0.4	0.73	0.66	0.55	0.62	0.58	0.69	1.07	0.97	0.99	1.07	1.04	1	1.21	0.64
AT1G02910	54.35	53.63	38.43	36.07	43.76	32.12	52	49.8	45.03	50.86	39.92	30.71	46.95	51.08	32.59	31.37	48.3	32.01	31.29	47.64	46.62	48.97	32.83	51.82	53.26	47.69	49.9	50.54	50.69	49.69	40.71	52.89	50.41	54.22	41.61	37.7	65.2	61.75	61.51	59.18	65.36	62.93	63.14	65.61	69.83	84.12	78.11	80.05	40.76
AT1G02920	13.65	15.48	92.67	18.88	46.4	45.98	74.36	35.94	310.87	193	252.84	280.28	691.72	513.13	524.42	602.64	1584.95	930.9	494.05	752.11	2026.15	839.32	660.78	402.67	752.16	2056.91	1026.61	262.67	1496.19	1029.41	1116.41	700.89	1441.06	726.61	822.62	1266.27	674.78	706.03	529.68	791.63	600.26	990.64	744.07	831.56	907.87	353.08	783.56	438.6	1095.55
AT1G02930	14.81	14.26	151.3	16.81	33.22	35.99	74.91	32.38	315.38	215.05	298.22	450.99	1263.87	862.68	793.35	1057.01	2420.47	1645.28	909.04	1261.73	3350.88	1531.77	1095.37	690.77	1272.65	3181.32	1837.43	481.52	1998.98	1581.58	1979.32	911.49	1815.98	954.82	1246.11	1798.89	907.16	1068.42	824.96	1093.75	957.11	1810.29	1069.04	1309.46	1536.45	571.96	1317.14	677.62	1950.56
AT1G02950	5.78	4.87	7.45	6.67	7.74	8.87	7.06	8.32	12.08	7.63	3.76	6.08	7.21	8.31	6.78	7.8	7.14	7.85	8.58	8.25	8.8	9.64	6.58	8.23	8.67	8.8	11.29	8.79	7.91	6.9	9.91	6.37	7.86	8.45	6.69	10.03	8.33	10.43	9.09	6.27	10.54	7.16	6.63	7.63	5.48	7.28	9.48	8.68	5.92
AT1G02960	8.38	10.69	7.72	5.61	5.89	4.81	5.45	5.29	6.2	6.28	3.96	4.26	9	10.56	5.39	6.33	8.61	7.37	5.94	6.85	9.28	9.95	7.61	9.48	9.48	10.76	10.61	10.28	11.21	11.75	11.39	12.1	11.4	12.45	10.47	8.16	13.35	12.38	13.49	12.73	11.82	10.73	11.35	11.38	18.24	22.14	17.95	18.12	11.31
AT1G02990	5.94	8.09	2.73	2.75	5.04	2.04	4.57	5.88	8.47	6.66	3.8	2.42	8.61	8.38	2.7	4.11	12.92	3.21	2.33	5.8	10.55	7.98	4.41	7.11	8.11	9.3	6.61	5.68	7.82	7.95	4.65	7.96	8.91	7.68	3.21	3.14	10.26	9.61	8.89	8.59	8.52	9.5	8.84	6.78	9.47	11.7	9.88	9.68	8.66
AT1G03000	6.89	7.37	4.15	3.79	5.07	2.74	4.28	4.83	7.33	6.44	4.37	3	7.91	8.73	4.47	4.52	9.77	5.47	4.97	8.88	9.96	11.06	6.74	12.16	13.34	11.61	11.43	12.77	13.08	13.03	9.13	14.37	11.88	12.44	6.95	6.43	12.82	11.38	11.86	12.01	12.27	12.48	12.9	11.72	13.46	15.33	14.12	15.57	10.29
AT1G03020	5.32	6.88	10.2	11.94	8.62	10.17	6.83	9.58	11.39	5.62	6.18	9.62	4.92	7.05	4.73	2.41	2.39	4.71	5.06	5.31	3.89	4.23	3.03	2.95	3.22	5.2	3.78	5.84	5.97	5.1	3.36	3.12	4.6	4.76	7.3	6.3	4.91	6.72	4.95	10.65	8.81	7.14	5.62	7.48	3.06	15.24	14.4	9.12	2.99
AT1G03030	10.42	12.36	10.79	10.35	10.78	10.7	9.9	11.24	12.33	11.2	10.6	9.33	11	11.64	9.25	11.55	16.49	8.86	7.38	11.75	13.52	11.19	10.48	9.26	12.62	12.57	9.77	10.61	10.47	9.85	10.62	10.49	14.6	11.89	11.32	12.17	17	19.17	19.06	21.27	18.32	16.87	15.95	16.49	20.44	20.88	20.53	17.85	19.21
AT1G03040	21.74	25.75	20.61	17.76	19.86	14.65	18.35	18.72	31.88	21.56	17.55	16.03	19.22	23.26	14.52	21.08	34.39	23.26	18.62	25.23	34.94	25.64	23.42	25.88	29.46	32.46	26.91	25.79	31.88	32.71	31.49	31.83	33.38	33.08	25.85	25.75	38.15	40.79	44.56	46.21	39.19	38.47	38.08	37.5	39.7	43.15	40.91	42.88	42.04
AT1G03055	19.18	22.83	19.8	19.89	20.96	25.41	22.04	24.11	27.5	21.68	19.26	19.14	12.02	12.89	14.34	16.41	12.13	13.3	12	12.55	9.6	9.31	9.18	12.33	10.42	8.52	6.71	10.87	5.09	4.74	5.15	4.49	4.23	3.89	3.66	3.36	3.53	2.71	3.45	2.61	3.21	3.26	3.62	2.95	1.84	2.58	1.9	3.5	2.73
AT1G03060	6.54	6.5	1.75	1.51	5.01	1.37	4.25	5.53	6.11	4.21	2.16	0.97	6.65	7.79	1.54	1.6	11.77	2.08	1.56	5.95	9.62	6.26	2.18	5.8	7.41	8.66	5.45	4.8	5.36	5.6	2.94	6.17	9.48	7.49	1.82	1.98	10.01	10.27	7.92	7.42	8.06	9.93	9.97	5.41	12.56	11.36	9.64	11.13	9.81
AT1G03080	10.41	15.91	4.28	3.9	13	4.89	11.26	14.41	26.21	13.49	6.16	4.08	18.67	21.16	6.72	8.57	28.15	6.95	5.81	22.14	28.45	22.46	8.4	19.09	18.66	25.45	23.14	16.47	18.85	22.68	13.98	18.68	31.91	21.82	7.13	7.33	30.07	28.94	27.22	27.06	27.64	28.58	30.31	18.2	25.14	25.78	21.84	22.16	25.24
AT1G03090	7.44	9.34	5.24	4.99	5.59	4.3	4.52	4.88	3.87	3.56	2.41	1.68	4.34	5.52	2.91	2.89	3.95	3.01	3.37	5.21	6.19	8.47	5.72	7.47	6.98	9.89	15.56	9.4	12.63	12.23	9.98	13.28	10.98	10.42	9.45	7.86	15.27	11.79	14.53	13.72	13.49	13.14	14.41	13.26	13.63	15.13	15.67	16.32	11.18
AT1G03100	0.73	0.82	0.25	0.22	0.52	0.23	0.47	0.69	0.72	0.81	0.46	0.39	0.55	0.82	0.34	0.3	0.7	0.36	0.31	0.63	0.97	1.16	0.63	1.11	2.01	1.74	1.5	2.55	3.1	2.74	1.99	3.02	3.51	4.03	1.51	1.8	4.25	3.28	3.51	3.29	3.28	3.82	3.66	3.15	2.87	2.89	3.03	3.23	2.8
AT1G03110	3.79	2.19	2.29	2.18	2.57	2.74	3.16	4.02	5.63	5.35	4.22	3.74	4.42	5.49	4.33	2.97	3.29	3.8	6.43	5.96	7.91	8.14	5.55	6.78	9.05	7.41	8.96	8.98	10.65	10.33	6.9	8.67	8.32	11.62	7.63	10.47	8.66	6.37	5.32	5.73	9.99	6.37	9.92	7.89	8.24	8.37	8.48	9.27	6.22
AT1G03130	2054.22	2047.59	2205.49	2170.58	1375.93	1387.1	1667.11	1687.93	3141.28	2495.19	3070.73	3484.06	2903.62	2952.59	4121.88	4048.69	2049.41	3522.94	3848.46	3160.65	2694.74	2978.21	3913.55	3076.05	2475.13	2845.17	3144.97	2978.72	2201.75	2257.11	2936.69	2790.27	1334.64	1606.48	2095.05	1609.51	1004.97	925.74	905.18	846.17	388.29	316.36	458.8	531.92	285.97	151.42	184.62	175.04	87.29
AT1G03140	19.55	23.74	18.36	16.05	14.76	10.96	15.59	14.5	25.02	23.31	20.47	18.34	31.64	34.32	22.22	25.51	37.44	23.65	20.15	30.25	35.57	31.18	28.21	27.42	32.96	38.66	35.43	30.09	36.9	34.23	28.48	38.6	30.72	30.21	25.31	25.69	28.38	32.04	31.53	33.03	36.35	36.94	34.5	39.24	31.18	29.21	31.92	32.06	26.51
AT1G03150	12.43	13.5	13.1	15.16	10.12	14.65	13.3	12.88	16.99	17.34	17.12	15.45	16.33	18.89	17.94	20.1	20.95	20.05	20.87	18.07	19.89	18.49	23.53	22.05	19.23	20.17	21.4	21.53	21.29	19.11	22.92	21.7	17.32	18	17.93	20.12	16.76	18.12	17.61	19.33	15.92	16.13	13.28	13.95	14.49	13.62	13.94	13.54	15.2
AT1G03160	23.49	24.63	10.88	11.06	22.89	12.58	21.43	24.69	27.67	24.44	15.34	11.62	29.78	34.5	16.99	15.71	25.59	16.72	16.89	31.85	33.44	36.87	19.15	42.45	41.47	39.37	39.33	47.09	49.11	50.04	33.35	54.93	53.04	58.36	27.75	28.74	67.68	54.97	58.14	52.15	36	29.77	38.78	27.25	43	42.1	42.3	48.76	28.17
AT1G03190	3.68	4.26	1.82	1.28	3.1	1	3	3.16	2.79	2.47	1.74	1.06	2.36	2.76	1.13	1.47	4.95	1.61	1.71	3.24	5.83	4.53	2.42	4.27	5.82	5.47	4.74	4.93	5.94	5.82	3.57	5.53	5.91	5.6	2.67	2.49	6.01	5.94	5.19	5.93	4.96	4.62	5.11	4.9	6.2	6.83	6.05	6.56	5.3
AT1G03200	1.86	2.38	1.09	0.7	1.11	0.39	1.34	1.56	1.89	1.5	0.46	0	2.44	3.07	1.21	0.45	3.14	1.53	0.17	1.79	2.5	1.52	1.13	2.56	3.68	3.09	2.63	3.02	3.49	3.3	2.31	3.9	2.99	3.39	0.91	0.45	3.54	5.19	5.27	5.46	3.57	4.73	2.49	3.46	4.69	4.87	4.47	5.11	4.32
AT1G03210	5.59	6.14	10.35	7.62	3.66	7.67	8.33	4.93	4.44	6.01	6.83	7.74	8.19	8.33	8.74	17.9	41.6	17.31	11.75	10.22	31.31	14.48	40.36	11.07	39.75	26.6	12.23	18.56	15.44	15.85	28.63	20.37	28.76	21.7	25.54	31.3	25.71	45.03	33.88	47.63	24.15	34.38	30.13	29.88	35.52	31.56	35.09	21.12	30.4
AT1G03220	12.25	11.61	10.07	9.87	16.73	5.59	14.05	10.05	74.25	58.45	46.21	91.77	148.35	74.69	41.05	47.18	18.99	48.18	26.69	40.43	30.45	34.46	14.8	30.92	11.68	46.17	52.86	14.73	17.08	17.82	17.71	16.39	16.98	16.98	15.72	16.44	12.12	9.67	9.24	10.08	39.14	25.54	40.74	35.93	21.61	29.64	27.78	26.74	9.98
AT1G03230	5.29	4.5	4.94	3.58	4.08	2.14	4.25	3.23	19.76	16.07	15.5	29.88	45.51	25.92	18.16	18.39	12.35	18.8	11.25	15.77	18.42	18.43	11.94	13.4	11.96	22.01	16.36	8.78	10.32	10.51	9.68	10.83	16.3	13.4	12.12	13.02	10.92	15.46	10.22	11.55	16.45	12.26	15.92	17.86	19.41	18.12	19.94	17.85	8.74
AT1G03250	22.58	24.86	24.24	23.94	28.88	31.3	31.7	34.42	41.67	32.48	32.79	30.62	30.15	27.53	29.5	33.85	42.44	35.65	29.91	31.39	37.13	35.02	34.72	32.88	34.59	39.71	33.43	31.42	38.32	36.25	36.32	38.15	32.47	31.89	31.35	31.83	32.77	31.84	32.35	33.18	29.21	29.42	27.87	27	27.89	28.03	27.94	31.03	27.64
AT1G03260	6.72	7.02	6.92	5.69	5.09	5.06	6.82	5.66	8.18	8.35	7.84	6.96	8.38	8.96	6.77	7.42	8.75	8.18	7.16	7.76	7.88	7.61	6.4	7.39	8.04	8.4	8.9	8.36	9.43	8.63	8.82	8.88	8.81	8.26	8.39	8.73	9.91	9.02	8.38	9.65	10.73	11.07	11.21	11.1	11.43	12.56	12.01	11.64	7.96
AT1G03270	1.67	2.07	0.87	1.27	1.38	1.43	1.41	1.62	2.94	2.44	1.23	1.31	0.88	1.13	0.81	0.8	0.58	0.75	0.9	0.98	1.29	1.59	1.17	2.18	1.33	1.07	1.71	1.7	1.91	1.72	0.85	1.39	0.86	1.39	0.96	0.97	2.39	1.52	1.58	1.11	1.35	1.08	1.32	1.46	2.99	3.12	2.21	2.61	0.76
AT1G03280	18.47	20.93	10.24	10.36	15.5	10.48	17.47	20	20.85	18.61	15.4	9.25	18.95	19.77	8.77	10.19	29.43	10.24	8.48	15.54	22.21	20.65	13.84	18.79	21.24	20.69	20.03	18.87	21.7	19.56	17.41	21.57	21.58	20.91	11	9.94	26.28	28.34	26.81	29.31	26.66	29.22	25.2	24.54	26.16	30.26	29.88	27.14	26.1
AT1G03290	7.09	9.27	8.63	4.37	10.79	6.38	10.02	10.57	12.03	9.97	9.88	4.76	12.96	10.66	7.32	17.05	75.56	10.51	4.06	12.23	36.05	16.04	27.61	10.88	35.62	31.67	11.3	14.7	15.94	18.46	19.82	17.67	36.51	20.71	16.67	13.7	32.95	59.37	51.27	56.25	38.82	46.17	37.32	36.35	32.09	21.72	22.54	20.62	43.95
AT1G03310	28.46	31.57	14.01	14.51	26.13	16.68	26.32	29.38	31.15	26.32	16.32	14.56	21.14	28.09	17.29	18.36	27.29	20.05	16.81	28	30.74	44.14	25.26	55.89	44.27	40.15	39.7	57.87	62.65	59.4	43.08	61.26	60.58	68.82	41.91	33.66	94.02	57.58	75.17	58.01	26.13	20.41	25.15	21.51	34.09	34.59	27.1	31.63	21.75
AT1G03330	23.75	27.16	33.53	34.13	23.01	31.01	23.33	22.25	27.62	22.8	26.55	26.25	22.88	24.35	29.92	30.79	35.19	31.99	32.94	25.56	31.8	29.89	38.5	26.65	35.73	29.32	30.6	29.53	28.96	28.21	33.61	29.44	31.07	31.78	38.58	41.74	35.34	37.21	34.24	36.88	40.28	39.42	39.3	38.84	43.58	42.98	45.8	39.4	38.44
AT1G03340	0.94	0.85	1.11	0.61	0.91	0.89	1.1	1.64	0.36	0.18	0.49	0.24	0.51	0.31	0.52	1.16	4.91	1.32	0.79	0.8	4.37	3.38	4.49	3.96	6.38	4.45	2.8	4.41	4.8	4.59	4.28	4.08	5.96	3.35	3.46	2.75	4.34	5.05	5.49	6.1	2.23	2.52	2.3	2.71	3.49	2.35	1.71	2.25	3.94
AT1G03350	28.38	28.63	21.89	19.65	20.67	14.44	23.65	24.28	49.43	40.07	31.3	28.09	34.48	38.29	20.46	22.57	40.29	18.5	14.74	22.93	34.25	26.12	19.33	24.09	29.68	34.1	29.35	25.53	28.97	28.66	24.09	26.67	32.07	30.4	22.86	21.35	33.6	35.72	34.68	36.79	40.65	42.84	39.69	40.33	34.02	33.92	33.91	29.9	30.16
AT1G03360	2.3	1.74	1.39	0.89	2.5	1.89	2.89	3.19	4.99	4.83	4	2.82	5.29	6.59	3.97	2.01	5.88	3.66	4.97	6.72	10.63	8.67	4.69	7.95	11.2	9.02	8.94	10.27	12.04	11.56	7.29	10.47	10.7	13.15	7.19	7.62	9.63	9.26	7.77	9.13	12.05	8.77	13.05	12.1	11.74	10.71	11.14	12.86	8.22
AT1G03365	6.88	7.51	4.04	3.71	6.58	3.82	6.17	7.34	8.31	7.29	4.69	3.78	6.94	7.21	4	4.33	9.8	4.43	4.06	7.54	9.31	8.29	4.77	8.47	10.91	8.91	7.91	8.75	10.57	10.23	6.61	11.51	10.23	11.89	5.31	5.24	12.65	11.41	12.49	11.33	10.44	10.61	12.69	10.08	13.06	12.55	12.17	12.6	10.35
AT1G03370	8.1	9.39	5.6	3.29	17.86	7.99	22.65	21.34	38.59	35.54	24.22	15.76	37.21	27.79	11.04	14.02	48.97	13.41	8.77	24.18	38.41	24.1	11.84	17.52	25.21	33.42	21.42	15.24	20.26	20	15.2	20.2	29.42	22.63	8.59	9.55	26.34	31.02	24	27.86	43.86	46.88	43.05	39.66	30.02	24.02	25.54	24.46	23.54
AT1G03380	11	15.43	6.09	5.45	12.52	5.65	10.3	12.91	14.83	10.58	8.52	5.18	10.83	12.89	6.56	8.47	17.7	7.15	5.44	12.99	15.63	13.16	9.23	13.32	14.62	15.89	14.48	13.32	17.2	16.55	11.73	18.38	17.23	16.31	7.93	7.34	24.89	19.63	24.28	22.56	14.47	16.1	15.5	13.59	20.99	22.23	22.1	22.57	17.81
AT1G03400	37.24	39.79	61.32	46.97	34.62	46.59	51.06	37.5	45.88	61.07	67.47	70.83	58.69	49.25	63.2	98.48	107.67	74.43	43.93	48.63	73.27	44.93	90.38	38.4	73.92	57.88	23.73	43.66	31.78	30.91	57.34	37.28	58.24	41.11	43.79	50.33	48.95	72.8	66.7	71.97	80.86	72.33	83.99	91.95	48.66	30.17	33.23	33.02	41.38
AT1G03410	12.54	14.89	19.77	13.59	3.7	1.83	0.86	13.75	4.13	11.27	11.87	13.74	10.09	11.77	14	15.22	13.72	6.62	9.82	12.46	8.13	1.96	12.08	11.25	17.53	15.54	5.6	12.27	15.04	15.33	9.77	7.27	6.58	3.12	12.49	11.68	13.03	16.6	13.06	15.51	14.91	15.72	9.01	7.37	12.96	17.08	11.78	8.89	6.44
AT1G03430	8.71	11.78	11.74	11.28	10.49	13.07	12.55	10.92	20.1	19	19.03	18.76	22.62	20.99	21.83	33.5	45.33	27.9	18.1	24.62	36.07	24.89	33.47	21.61	33.21	30.83	18.08	21.92	23.68	22.18	27.95	24.08	26.39	25.9	24.18	22.61	30.07	36.85	37.36	35.86	27.76	28.21	23.71	26.2	20.17	18.27	18.81	17.9	22.8
AT1G03440	27.84	23.25	22.26	20.02	18.71	17.68	18.93	17.77	11.37	8.69	7.49	8.76	6.18	6.06	6.17	6.94	8.44	7.21	6.92	6.79	6.11	6.36	7.11	8.18	8.34	7.76	7.49	8	8.72	7.82	7.56	7.92	7.99	8.06	7.78	8.5	9.99	8.5	8.75	9.69	7.76	5.74	9.09	6.63	11.66	10.62	10.49	11.38	8.97
AT1G03457	5.14	5.95	3.77	3.92	21.6	25.29	29.72	29.85	27.79	16.17	19.4	16.4	1.99	1.98	1.07	0.98	0.37	0.55	0.66	0.65	0.55	0.54	0.29	0.56	0.48	0.58	0.43	0.3	0.36	0.24	0.39	0.27	0	0.17	0.13	0.16	0.27	0.26	0.07	0.2	12.96	8.98	7.57	12.39	1.81	1.62	1.19	1.34	0.23
AT1G03470	0.69	0.98	0.56	0.96	0.71	0.62	1.16	1.46	0.89	0.57	0.4	0.44	0.35	0.32	0	0	0.49	0.21	0.28	0.41	0.26	0.35	0.27	0.65	1.15	1.05	1.12	0.82	0.94	0.81	0.72	0.62	0.61	0.88	0.51	0.89	1.54	1.42	1.16	1.62	1.74	1.56	1.39	1.88	1.15	1.33	2.58	1.89	1.79
AT1G03475	121.86	97.61	84.96	82.53	83.75	78.58	93.37	91.76	80.57	106.2	74.17	66.25	83.13	91.29	80.5	72.85	115.95	81.59	87.04	111.19	125.45	126.37	122.04	139.31	202.14	165.78	153.44	195.08	172.75	168.98	175.67	208.24	207.14	227.26	181.45	196.94	242.01	247.3	257.2	269.33	217.68	201.24	239.69	220.37	248.23	223.33	247.77	269.73	142.2
AT1G03495	1.97	1.75	2.07	1.86	2.73	3.13	2.91	3.23	2.58	2.53	2.82	2.03	2.71	3.22	1.99	2.13	3.69	2.45	2.81	3.23	4.62	4.62	4.26	3.74	5.39	4.78	3.99	4.04	6.28	5.23	3.55	6.24	4.11	6.45	4.57	4.07	5.21	5.29	5.29	5.58	4.44	4.41	3.67	4.81	4.94	6.1	4.38	4.05	5.25
AT1G03502	4.84	4.98	6.83	5.92	5.63	7.4	6.5	5.02	2.9	3.71	5.14	3.83	2.57	1.23	5.92	7.23	4.42	4.23	3.75	2.99	2.97	2.05	2.83	2.01	0.83	0.87	1.07	1.97	2.03	1.84	1.73	3.04	3.3	0.83	4.08	2.89	3.6	2.97	2.81	2.93	2.5	0.65	0	1.62	2.54	1.75	2.68	1.43	0.08
AT1G03506	2.54	1.8	1.04	2.65	0.74	2.48	3.47	2.85	4.85	1.09	1.79	2.13	0.71	1.44	2.81	1.49	2.37	2.97	1.47	1.14	0	0.9	0.4	0.06	0.1	1.16	0.68	0.11	2.42	1.77	0.82	2.2	1.86	0.67	1.03	0.1	1.9	0.71	1.24	0.37	1.44	1.66	0	0.99	0.59	2.49	1.18	0.57	0
AT1G03510	0.53	0.69	0.6	0.36	0.59	1.35	1.01	1.2	0.63	0.76	0.31	0.2	0.14	0.2	0.16	0.11	0.31	0.22	0.2	0.27	0.39	0.59	0.38	0.71	1.68	1.02	1.1	1.77	1.96	1.77	1.51	1.9	2.28	2.69	1.94	1.84	2.15	2.45	2.01	2.58	2.8	3.03	3.15	2.83	2.11	2.04	2.4	2.92	1.94
AT1G03520	5.65	7.81	5.31	4.9	6.89	7.07	7.26	7.87	7.6	6.52	6.48	5.34	4.92	5.61	3.03	3.81	4.25	3.14	3.06	4.38	4.46	4.54	4.03	4.37	4.77	4.55	4.68	4.15	5.4	5.45	4.02	5.34	4.69	5	3.89	4.06	5.51	5.73	6.4	5.86	7.47	7.36	6.29	7.17	8.36	9.16	8.03	7.39	4.47
AT1G03530	3.54	2.66	2.36	1.66	2.89	2.18	3.05	3.4	5.11	3.75	3.36	2.12	3.7	5.04	2.48	2.89	5.62	3.71	3.44	5.62	10.12	6.79	4.93	8.04	10.34	8.82	8.83	10.57	15.07	14.12	9.07	14.16	13.77	15.01	6.76	9.54	12.58	9.55	9.15	10.7	10.93	9.65	13.99	10.26	13.58	12.06	13.27	17.22	11.33
AT1G03545	0.65	0.79	0.14	0.28	0.23	0.37	0.48	0.65	1.17	0.87	0.76	0.54	0.72	0.9	0.4	0.3	1.22	0.33	0.46	0.55	1.06	1.25	0.75	0.83	1.97	1.86	1.37	1.85	2.62	1.89	1.66	2.59	1.92	2.75	1.37	1.23	2.62	2.32	2.26	2.17	2.08	2.3	2.79	2.37	2.6	2.19	2.06	2.59	1.63
AT1G03550	5.47	6.68	6.98	5.89	4.2	8.17	5.19	4.57	5.39	4.33	3.83	3.84	4.16	4.24	3.84	7.07	8.49	8.47	5.83	5.26	8.2	6.78	9.57	6.55	9.11	8.43	8.22	7.83	11.57	11.47	12.36	12.29	10.35	9.17	10.84	9.19	12.99	13.52	20.83	18.17	9.21	14.24	8.88	11.1	14.82	14.15	13.97	14.21	14.83
AT1G03560	5.2	5.81	2.55	2.39	4.76	2.68	5.57	5.24	11.56	8.27	5.09	3.42	6.45	7.58	2.84	2.93	5.14	3.15	2.9	5.34	5.16	5.11	2.35	5.22	4.65	4.72	4.53	5.13	5.46	5.25	3.96	5.9	5.76	6.8	2.95	2.81	6.96	6.12	5.5	5.78	6.65	6.64	5.75	6.28	6.48	6.67	6.51	6.81	4.55
AT1G03590	11.97	14.36	10.72	9.83	9.78	8.79	12.66	11.14	15.17	16.43	14.25	13.86	14.13	18.67	12.65	12.85	14.61	10.29	9.32	14.43	9.66	8.63	6.99	7.89	7.53	7.2	6.93	6.37	5.72	5.37	5.39	5.2	4.48	4.2	3.34	3.66	5.69	5.86	5.76	5.54	8.54	8.14	7.61	8.71	6.93	6.22	5.9	6.32	5.21
AT1G03600	544.59	482.07	644.56	660.72	417.72	558.43	490.26	429.81	441.98	528.18	571.87	707.23	438.48	467.63	706.72	572.43	215.02	533.26	702.19	522.4	297.22	406.08	419.31	447.91	297.64	313.01	382.4	400.17	302.58	304.52	358.75	338.57	284.33	357.27	541.12	482.74	354.13	282.26	319.47	282.76	266.71	177.76	320.11	281.6	272.87	279.33	279.38	316.02	101.97
AT1G03610	33.15	39.39	27.5	30.85	28.83	20.84	29.78	26.74	35.13	30.96	26.66	25.14	24.5	26.67	17.01	20.64	18.92	19.1	14.63	23.42	20.05	22.48	14.69	21.21	15.04	16.87	18.27	17.06	16.42	15.05	13.53	15.39	10.69	10.47	9.67	7.95	8.13	10.97	10.17	10.93	21.66	19.13	20.05	22.11	11.77	15.65	12.46	13.37	11.71
AT1G03630	156.82	141.05	90.84	98.21	142.04	124.08	126.51	137.31	177.01	205.85	152.93	131.49	180.78	203.95	205.59	160.38	150.86	164.93	180.39	208.11	187.74	219.42	171.36	273.29	238.24	205.36	201.52	305.42	215.47	215.59	204.87	236.73	225.9	263.73	223.53	219	289.51	226.42	274.08	246.35	201.83	160.56	222.56	192.36	174.59	152.09	133.78	174.98	88.71
AT1G03650	1.39	0.83	1.95	1.56	0.87	1.03	0.8	0.9	1.26	1.34	1.24	1.57	4.92	5.24	4.83	2.89	7.31	9.33	4.96	5.56	6.35	5.44	5.03	3.9	5.05	7.61	7.66	4.82	7.19	7.49	8.59	6.63	9.75	9.14	9.68	14.74	9.04	7.82	6.42	7.81	15.52	13.87	16.54	16	11.33	10.29	13.22	13.79	8.07
AT1G03660	0	0	0.36	0	0	0	0.26	0	0	0.58	0.62	0.36	11.65	9.57	10.89	4.54	20.06	20.89	10.15	16.93	23.97	13.3	7.34	9.37	11.35	29.02	29.47	6.14	23.38	23.78	22.56	14.72	35.28	19.9	24.87	36.32	10.14	7.27	2.44	4.23	35.25	14.75	32.81	22.54	15.63	3.06	17.78	10.59	13.74
AT1G03680	426.58	401.11	496.16	513.18	364.66	515.2	386.19	406.16	365.13	421.74	508.75	500.49	350.84	413.35	589.52	571.04	373.95	637.31	650.04	507.31	436.09	491.55	598.44	536.84	491.89	479.09	529.53	607.68	621.68	614.68	738.12	634.04	619.79	700.81	1003.11	917.06	806.26	706.28	773.01	765.25	752.95	629.9	752.7	764.49	780.25	832.27	857.94	806.1	352.44
AT1G03687	9.47	8.94	9.28	8.68	6.97	8.02	8.2	7.49	8.81	9.2	8.59	7.59	7.22	8.23	7.34	7.12	6.42	6.59	9.18	9.23	8.34	8.71	8.9	10.55	9.99	8.27	8.46	10.17	9.89	10.25	9.31	10.46	9.17	10.85	10.49	12.21	11.04	8.72	10.1	9.85	10.92	8.8	9.81	10.84	13.75	15.2	13.28	17.58	8.16
AT1G03730	9.42	9.68	10.82	11.32	8.02	10.16	11.02	8.55	11.01	7.03	10.62	10.05	9.22	6.91	7.91	9.72	15.05	10.98	6.52	6.52	9.18	7.01	8.74	6.7	8.36	17.19	12.62	8.81	10.07	10.43	13.64	12.53	12.55	10.52	10.66	11.9	11	12.98	14.29	12.8	17.78	20.59	19.29	19.8	13.35	10.02	6.85	8.69	8.11
AT1G03740	7.73	10.16	6	4.54	16.55	8.82	16.19	16.16	46.72	25.16	24.92	19.97	65.74	52.78	28.44	37.12	85.76	45.53	22.24	55.42	54.59	44.6	29.95	28.46	35.62	73.2	49.08	30.63	45.39	46.36	42.25	54.21	47.62	42.21	16.69	20.21	41.93	30.38	33.99	38.77	53.48	57.31	60.75	51.34	28.85	29.2	26.88	29.27	31.28
AT1G03750	1.98	2.37	1.47	1.22	0.88	0.49	0.81	1.02	0.97	1.36	0.67	0.59	1.47	1.78	0.83	1.14	2.9	0.83	0.84	1.65	3.14	2.97	1.95	2.5	3.12	3.37	2.9	2.5	2.78	3.04	2.27	2.89	2.82	3.08	1.43	1.55	3.79	3.96	3.9	3.67	3.5	3.43	3.52	3.4	4.26	4.8	4.67	4.19	3.33
AT1G03760	1.1	0.98	1.82	1.33	0.68	0.87	0.88	0.69	1.36	2.16	2.17	1.97	4.54	5.1	4.04	5.34	13.4	7.04	5.47	6.81	12.91	7.25	10.72	7.49	17.41	14	9.94	10.54	14.1	12.52	12.37	12.88	16.3	14.26	11.64	15.88	13.73	14.77	12.68	13.66	17.91	20.44	19.62	20.94	21.15	16.99	23.16	20.01	16.72
AT1G03770	0.24	0.43	0.19	0.24	0.77	0.44	0.44	1.06	0.76	1.63	1.58	0.86	1.17	1.37	0.47	0.82	2.44	0.84	0.67	1.03	1.45	1.42	1.02	1.34	1.53	2.27	1.76	1.44	2.11	1.51	1.31	2	2.24	1.92	0.68	1.24	2.22	2.25	2.37	2.44	2.3	2.27	2.85	2.32	2.63	3.06	2.97	2.97	2.66
AT1G03820	2.44	3.47	2.82	3.18	3.99	3.4	2.64	3.47	2.78	2.78	1.04	1.2	1.06	1.39	1.35	1.06	1.26	1.34	3.17	2.73	3.16	2.64	3.35	3.61	4.38	2.22	2.45	3.49	2.64	2.36	2.14	2.41	2.11	4.06	3.11	4.53	3.89	4.99	8.07	4.72	2.76	3.03	2.27	2.8	4.94	3.85	4.14	4.04	3.49
AT1G03830	0.91	0.73	0.3	0.33	0.52	0.25	0.43	0.46	0.8	0.95	0.35	0.29	1.11	1.33	0.58	0.58	1.94	0.85	1.13	2.01	3.05	3.48	1.37	3.79	4.73	3.14	3.3	4.35	5.13	4.61	3.08	5.82	5.04	6.65	2.07	2.4	5.5	4.56	3.88	3.22	5.96	4.25	5.71	4.42	6.03	6.45	6.23	7.68	2.89
AT1G03850	0.37	0.37	3.11	1.37	0.55	0.81	1.89	1.46	1.18	1.49	2.3	2.07	11.64	3.96	4.44	5.54	36.38	9.7	2.29	2.48	28.89	2.8	17.7	1.53	11.51	47.16	6.79	2.15	1.58	3.98	4.95	1.99	24.75	1.04	3.8	9.75	2.96	21.28	8.45	21.27	7.31	16.26	7.79	19.37	3.15	1.25	0.64	0.83	12.22
AT1G03860	21.02	17.19	19.62	15.93	17.17	16.81	13.79	18.62	20.94	21.08	21.22	17.32	26.28	29.68	20.8	21.43	54.38	27.03	28.5	32.77	50.92	45.33	41.21	41.58	76.32	66.23	58.82	60.43	71.86	67.47	55.87	64.62	79.91	78.02	67.77	82.02	75.35	75.75	68.59	76.17	91.83	93.97	101.14	97.48	97.26	92.56	119.34	101.55	86.29
AT1G03870	775.25	715.4	774.27	916.27	970.63	1202.6	1057.11	1046.46	451.91	430.55	409.85	424.95	87.81	143.77	98.92	39.45	33.65	73.46	63.3	62.7	13.59	49.45	20.88	27.71	21.09	22.4	34.77	27.62	20.42	15.85	15.73	17.11	8.14	9.23	17.17	10.99	9.64	5.08	6	6.15	215.33	162.28	154.29	292.03	46.1	74.09	65.14	60.02	39.04
AT1G03900	51.18	56.65	69.15	62.19	45.35	50.95	53.14	51	62.61	47.18	54.26	53.79	65.84	71.65	59.51	67.45	96.71	74.6	61.63	65.05	81.99	63.61	82.83	58.94	80.29	81.88	63.18	65.32	79.18	71.89	80.22	75.27	85.32	72.81	92.31	94.82	90.84	110.47	109.95	126.14	97.78	115.43	97.31	115.91	118.85	125.49	128	107.84	95.23
AT1G03905	1.68	1.93	0.94	1.13	1.19	1.88	1.67	2.03	2.14	2.13	1.76	1.9	3.21	4.08	2.2	1.95	3.35	2.63	2.54	3.28	2.89	2	1.12	1.54	0.82	2.13	2.33	1.18	1.34	1.31	1.64	1.27	1.05	1.09	1.34	1.32	1.63	2.01	1.68	1.64	2.44	3.47	2.61	2.65	2.56	2.14	2.16	1.94	1.72
AT1G03910	16.78	17.89	10.19	9.19	13.36	7.21	13.57	13.13	25.66	17.79	11.76	9.24	20.91	22.6	9.74	10.3	21.8	11.47	10.78	21.32	24.32	22.8	11.81	21.12	24.39	22.54	23.53	24.18	28.52	25.98	18.44	26.77	26.54	27.38	14.52	14.38	26.67	26.75	26.85	25.86	31.93	29.45	35.54	30.31	30.4	32.84	32.55	33.35	24.51
AT1G03930	47	51.27	39.12	41.51	37.21	31.93	34.98	36.05	46.97	28.99	25.86	25.8	24	27.58	20.35	24.37	20.83	20.95	23.38	26.46	18.99	29.87	23.87	32.8	22.21	22.19	29.63	28.22	29.52	30.44	26.88	30.92	25.08	30.77	24.05	25.89	28.97	24.03	24.75	24.46	24.46	24.37	23.41	22.64	38.35	40.43	43.66	42.96	24.58
AT1G03935	9.03	10.19	9.23	10.07	8.81	9.47	8.88	9.92	18.43	6.75	4.81	7.69	4.16	5.9	7.81	8.8	6.73	5.23	5.02	5.19	7.7	3.86	3.74	2.92	1.75	2.79	2.11	3.32	8.02	3.96	4.34	2.66	5.19	2.52	6.11	2.61	5.17	3.07	3.18	5.42	2.33	2.09	0.12	1.48	5.01	2.78	5.66	2.56	1.9
AT1G03940	1.46	1.66	1.61	1.35	2.41	1.86	2.21	2.67	2.39	1.8	1.78	1.28	1.6	2.06	1.39	1.31	2.42	1.86	2.14	2.1	3.25	3.2	2.53	2.58	4.16	3.1	2.98	3.31	4.88	4.42	2.45	4.78	3.25	4.75	3.14	2.83	3.65	3.85	4.22	3.77	3.61	2.88	2.93	3.23	5.02	3.62	3.03	3.16	5.45
AT1G03950	13.93	14.87	16.42	14.54	14.33	13.65	14.08	14.25	16.09	11.95	13.06	11.34	10.95	12.99	13.17	17.59	26.84	18.23	12.63	15.79	24.69	17.97	24.15	18.53	29.8	28.5	22.29	22.12	26.37	26.63	27.72	25.63	27.2	26.17	28.05	28.94	33.74	35.59	36.24	37	29	33.25	29.44	30.79	29.47	31.39	36.39	30.32	26.52
AT1G03960	1.91	2.05	2.05	1.75	1.61	1.48	1.62	1.77	2.29	1.37	1.42	1.21	2.17	2.43	1.77	2.26	3.99	2.75	2.32	2.95	6.22	5.22	4.25	5.82	6.55	7.3	6.24	6.94	7.2	8.96	7.4	8.32	6.74	7.28	7.28	5.6	6.49	6.68	8.03	6.41	4.88	4.97	4.36	4.6	5.11	6.77	5.89	6.92	4.29
AT1G03970	19.78	27.73	23.53	21	21.4	26.16	28.96	30.13	29.14	16.72	17	16.35	16.1	16.09	12.84	18.05	24.88	13.07	11.84	15.36	26.58	22.42	22.91	20.86	25.56	24.8	22.19	23.09	31.95	28.31	24.93	32.19	28.02	22.42	23.63	19.86	28.26	35.35	36.03	37.6	38.42	42.85	33.54	49.4	26.67	28.56	26.57	25.15	21.68
AT1G03990	1.6	1.9	1.3	1.18	0.96	0.68	1.24	0.84	1.66	1.61	1.21	1.23	1.27	1.62	1.2	1.26	1.72	1.2	0.69	1.1	1.48	1.16	1.26	1.73	1.61	1.6	1.85	1.45	1.64	1.16	1.45	1.11	1.06	1.05	1.1	0.73	1.35	1.57	1.96	2.01	0.88	1.28	0.79	0.92	1.43	1.33	1.21	1.18	1.48
AT1G04000	18.71	23.22	28.2	29.36	14.79	19.04	16.05	14.22	13.63	10.37	13.89	14.68	8.75	8.11	9.18	10.75	9.34	10.65	14.76	10.2	9.27	9.8	14.26	10	10.1	11.17	8.99	10.4	11.51	9.73	13.29	12.37	10.04	10.37	17.81	15.95	15.59	15.07	16.24	15.44	14.12	15.38	12.01	14.01	13.37	13.4	11.43	13.28	11.87
AT1G04007	3.93	3.95	1.28	1.99	1.96	1.43	2.21	2.03	3.27	3.15	2.43	1.51	2.76	3.18	2.62	1.77	2.85	1.42	1.95	2.41	3.42	3.88	2.05	2.89	3.53	4.09	3.39	4.22	4.51	3.48	3.39	5.02	4.14	4.06	2.76	2.37	3.47	4.61	4.7	5.18	4.62	3.52	3.86	3.05	4.79	4.94	4.43	5.1	3.41
AT1G04010	1.77	2.53	1.69	1.19	2.1	1.55	2.01	2.76	3.16	3.15	2.26	1.43	3.01	2.8	1.54	2.22	4.73	2.01	1.58	1.9	4.8	3.58	2.42	3.73	4.64	4.8	4.72	4.42	5.6	5.25	4.28	4.63	6.15	6.01	4	4.09	7.22	7.36	7.84	7.26	7.7	6.69	6.53	6.99	9.39	8.48	9.07	9.05	7.1
AT1G04013	3.11	5.31	4.46	3.63	5.94	5.05	4.16	4.18	4.5	3.78	3.53	4.57	3.31	2.98	3.2	5.06	3.73	2.79	3.03	3.39	2.41	2.22	3.63	4.15	2.79	2.28	2.51	3.83	4.19	4.06	3.38	4.22	4.43	5.23	4.47	5.85	7.41	5.13	7.09	5.78	5.67	5.76	5.35	5.78	5.53	4.01	6.79	6.93	4.68
AT1G04020	2.07	1.58	1.28	1.22	1.27	1.25	1.49	1.46	0.54	0.66	0.49	0.37	0.48	0.76	0.2	0.18	1.01	0.29	0.38	0.43	0.87	1.83	0.94	1.08	1.76	1.24	1.11	1.76	0.59	0.43	0.47	0.84	2.83	2.39	1.04	2.49	1.75	2.45	3.34	1.59	4	4.76	5.43	3.01	7.37	8.3	7.41	6.36	7.06
AT1G04027	0.85	1.57	1.27	0.28	1.11	0.79	2.07	1.07	0.97	2.61	2.25	1.66	1.05	2.23	0.15	1.13	1.18	0.86	0.97	1.11	2.02	1.78	1.05	0.92	1.52	1.34	1.73	0.42	1.89	1.32	1.13	0.58	1.8	1.36	0.63	1.91	2.02	3.75	1.7	2.96	0.87	1.26	1.33	2.02	0.6	2.31	1.41	1.85	1.64
AT1G04030	2.64	2.37	2.75	2.8	3.8	4.21	4.22	3.39	1.87	1.37	1.97	1.74	1.02	1.32	1.01	1	1.35	1.12	0.86	1.19	0.94	1.61	0.7	1.57	2.28	1.37	1.93	2	2.44	1.76	1.56	2.12	1.37	2.26	1.93	2.19	2.29	2.75	2.43	2.83	3.17	2.72	2.44	2.68	2.68	4.49	3.22	3.23	1.96
AT1G04037	1.47	0.93	0.17	0.62	0.57	0.5	0.22	0.67	1.11	0.49	0.81	1.31	1.69	2.01	1.21	0.76	2.75	1.49	1.32	0.85	1.97	1.5	1.92	1.66	1.13	1.32	1.66	1.24	2.28	1.44	1.85	0.72	1.54	1.67	1.82	1.17	2.11	4.18	4.57	3.15	1.88	2.59	0.86	0.98	2.22	3.66	2.03	2.97	2.53
AT1G04040	473.17	494.71	515.82	547.7	383.08	322.92	381.4	354.55	328.73	256.3	333.51	283.53	124.77	118.34	154.1	113.05	63.95	87.73	110.81	95.37	28.87	101.05	38.8	69	59.17	62.76	80.46	107.08	71.53	62.27	27.99	55.23	50.54	81.84	127.99	78.47	70.47	26.45	25.54	21.77	168.73	132.42	142.28	194.21	217.07	301.26	244.95	230.63	76.73
AT1G04047	1.02	1.62	1.44	0.83	0.66	1.36	0.63	1.22	0.99	1.47	1.63	1.05	1.03	1.51	1.36	1.67	1.56	1.63	1.46	0.99	1.35	1.34	1.2	1.35	1.37	1.24	1.16	1.41	1.38	1.51	2.37	2.32	1.53	1.35	1.75	1.45	1.93	2.15	2.04	1.34	1.03	0.82	1.12	0.9	1.71	1.64	2.01	2.31	1.57
AT1G04070	4.19	3.6	6.39	7.23	3.48	5.79	5.24	4.2	5.04	4.36	5.75	6.39	5.29	4.46	5.52	8.17	8.03	7.69	9.1	5.57	9.86	6.96	9.02	6.61	7.59	8.74	8.8	6.47	9.34	8.48	11.09	8.28	9.44	9.12	13.05	13.12	9.15	10.32	9.25	8.57	10.53	10.05	9.15	8.51	9.23	7.91	8.65	9.74	8.47
AT1G04073	0.69	0.48	1.75	1.41	0.88	1.17	0.22	1.62	0.36	0.55	0.34	0	1.01	0.8	0.39	1.37	0.83	1.52	1.33	1.39	0.45	0.44	0.37	1.58	1.57	1.24	1.57	0.66	1.19	1	1.35	3.03	2.31	2.03	2.37	1.8	2.34	2.81	3.37	1.75	1.42	1.46	0.65	2.64	2.55	3.18	2.05	2.45	1.83
AT1G04080	33.76	33.93	24.34	24.04	33.33	24.06	36.43	39.9	56.23	42.23	39.13	25.3	39.2	46.89	26.29	25.67	42.08	23.8	25.34	40.03	44.82	45.98	31.13	45.65	49.78	43.68	40.78	46.3	54.11	50.33	37.85	54.08	54.01	53.23	37.09	33.59	54.85	52.27	55.74	53.44	61.65	61.93	62.1	53.27	64.79	65.8	63.13	71.33	48.09
AT1G04100	4.52	5.7	5.21	4.02	3.05	2.56	2.45	2.93	5.62	5.26	5.5	5.4	10.88	9.82	7.66	10.17	11.4	11.2	5.82	8.74	6.15	5.16	5.47	5.8	4.38	8.8	6.88	4.39	5.1	4.95	6	5.53	4.66	4.07	4.37	4.04	5.17	4.71	5.96	5.73	5.88	5.74	5.5	5.12	3.98	4.11	5.11	4.57	4.44
AT1G04117	1.57	2.58	2.68	2.34	1.91	1.86	1.58	2.14	3.35	2.81	3.34	2.37	2.83	1.36	2.34	2.2	3.27	2.44	2.67	2.74	2.9	3.78	3.2	2.68	3.58	2.78	2.12	3.49	4.38	4.78	4.46	4.02	4.9	3.9	3.86	4.18	3.84	3.62	3.12	4.91	4.34	3.1	4.44	5.1	3.22	4.92	2.65	3.64	2.52
AT1G04120	13.94	18.91	5.59	5.96	17.21	7.94	20.18	22.92	24.04	14.55	6.29	4.96	11.25	12.03	3.57	5.44	21.61	4.46	4.01	11.37	19.7	14.68	6.68	15.06	19.47	16.28	11.01	13	12.75	13.35	9.23	12.84	17.26	15.8	5.27	5.43	22.2	23.94	19.73	19.76	21.07	19.7	19.15	13.37	18.82	19.13	14.82	17.43	18.09
AT1G04130	8.06	7.86	6.67	6.35	11.22	13.85	13.36	15.12	14.29	13.75	13.21	10.97	7.2	7.27	4.89	7.19	9.26	5.25	5.36	6.68	8.63	7.21	7.94	7.33	10.11	6.02	5.65	8.1	7.59	7.03	6.23	6.11	10.33	8.22	7.84	7.64	10.87	9.7	11.41	11.93	9.98	7.89	9.94	8.56	9.56	9.33	6.98	6.24	7.21
AT1G04140	31.09	35.2	16.97	15.91	25.42	13.95	27.1	26.58	31.16	25.55	19.51	13.02	31.61	36.31	15.58	18.03	48.98	17.26	13.42	32.17	43.48	36.6	22.49	34.31	43.88	43.39	35.31	37.4	48.57	45.64	32.57	49.91	51.18	48.47	24.54	23.13	60.65	54.42	58.47	57.3	54.3	61.92	54.87	49.87	56.73	60.22	59.42	58.11	46.78
AT1G04160	1.48	1.1	0.43	0.38	1.44	0.85	1.67	2.38	12.05	8.12	3.83	3.47	8.32	9.36	1.8	1.49	2.04	1.83	1.66	2.97	1.35	2.05	0.93	3.27	1.41	1.65	1.99	2.1	1.47	1.47	1	1.76	1.45	1.88	0.79	0.67	1.79	1.05	1.4	0.63	3.75	2.42	2.42	2.08	2.42	2.36	1.41	2.41	0.35
AT1G04170	51.09	44.37	33.97	32.45	41.22	29.76	49.44	48.73	56.76	54.86	37.69	30.34	40.85	59.17	28.44	26.69	50.31	29.31	34.05	52.87	55.34	58.94	35.59	61.37	80.61	57.07	56.79	68.07	74.04	68.35	51.2	69.93	71.46	81.34	52.47	54.91	67.6	71.33	60.49	69.55	66.75	64.73	70.38	63.3	78.94	75.05	79.83	82.65	65.27
AT1G04183	7.95	7.93	0.63	9.24	12.36	18.64	18.59	0.04	19.67	13.04	16.2	14.05	12.81	12.65	10.98	13.5	6.54	18.59	14.38	9.35	9.79	19.41	9.98	11.19	0.58	0.05	11.13	6.01	3.6	0	13.68	13.52	11.96	17.41	7.28	8.83	7.59	1.86	7	4.45	6.46	0.04	13.07	15.07	11.14	4.94	8.39	17.1	7.67
AT1G04187	0.9	0.89	0.59	0.82	1.21	1.2	1.36	1.97	0.02	0.92	1.11	0.69	0.88	1.03	0.93	1.7	1.42	0.74	0.83	0.4	1.85	2.03	1.95	0.25	2.39	1.34	0.68	1.63	2.86	2.11	1.34	3.33	3.19	1.23	1.26	1.9	2.96	1.84	0.94	2.42	1.36	0.79	1.24	2.45	1.07	2.33	0.9	1.86	1.39
AT1G04190	14.61	14.31	10.9	11.67	13.51	12.32	14.98	17.5	22.67	15.41	12.82	12.18	12.72	15.6	11.39	11.14	20.53	12.74	13.77	14.92	20.94	19.09	17.12	18.16	25.53	18.62	17.88	21.26	27.18	25.96	21.34	24.95	26.46	27.18	20.77	23.37	28.53	28.31	26.03	29.86	23.44	24.55	25.06	23.23	26.94	27.81	28.27	26.67	24.83
AT1G04193	2.1	2.29	3.56	4.26	3.27	4.39	4.31	3.22	1.16	1.82	2.05	2.84	0.79	0.97	3.98	2.92	2.68	2.17	1.85	1.82	2.33	1.11	1.25	1.23	0.66	1.29	0.57	0.86	1.34	1.17	2.15	2.23	1.78	1.12	2.67	3.04	1.3	1.65	1.71	2.06	1.14	0.16	0.15	1.54	1.53	1.08	2.19	1.25	0.57
AT1G04200	10.18	9.64	5.89	4.87	11.75	9.77	18.18	18.24	35.9	27.96	19.56	16.42	42.99	39.89	13.52	14.04	37.52	15.02	12.28	21.95	24.98	16.16	10.93	13.7	17.26	20.22	13.64	13.47	15.49	13.2	10.87	12.97	16.53	13.33	7.7	8.6	14.76	19.53	17.2	16.97	27.01	40.42	23.89	25.39	22.54	18.1	17.34	15.58	15.58
AT1G04210	14.17	15.72	6.27	5.2	18.15	8.66	20	23.18	23	17.64	10.37	6.35	12.32	14.63	4.71	4.97	14.21	5.17	5.5	12.29	15.83	14.52	6.3	14.57	15.48	16.17	15.02	14.06	16.76	16.39	8.89	15.84	15.39	17.18	6.12	6.29	16.06	15.76	13.6	13.88	19.05	19.83	18	15.54	20.23	19.5	18.77	20.05	13.37
AT1G04217	4.78	3.38	0.31	4.64	5.26	1.67	2.53	4.92	5.68	3.44	2.88	0.26	2.44	2.74	3.55	2.58	5.31	0.29	0.22	1.79	1.99	1.46	0.1	1.3	0.69	1.35	0.48	0.29	2.19	1.37	2.34	0.03	2.88	1.06	2.31	1.23	1.28	3.98	1.19	2.02	1.29	0.28	0	0.47	0.85	2.91	1.87	0.66	0
AT1G04220	11.52	11.36	13.76	13.07	6.86	9.38	15.87	12.35	6.59	2.63	2.17	2.78	4.29	5.78	3.42	6.57	3.71	4.68	4.66	14.4	3.91	3.79	2.56	6.04	0.56	1.23	2.55	4.33	3.76	2.84	1.63	0.99	0.26	0.23	0.95	0.67	0.95	0.19	0.27	0.49	0	0	0	0	0.14	0.11	0	0	0
AT1G04223	5.78	6.22	11.45	14.45	6.88	14.35	8.27	6.44	3.2	4.95	5.26	11.1	3.23	3.84	11.35	10.83	5.86	9.15	8.18	5.42	4.74	2.73	5.98	3.63	2.28	2.92	0.96	2.35	1.94	3.12	5.25	5.84	4.87	2.23	6.59	6.04	5.94	3.59	4.36	3.31	3.83	0.88	2.98	1.49	4.81	3.32	3.05	4.29	2.64
AT1G04230	11.35	13.36	14.84	19.6	13.49	26.77	17.1	17.28	10.55	9.99	11.2	10.45	7.47	7.16	7.89	9.42	9.95	8.98	9.08	7.33	8.97	8.19	10.5	9.71	11.05	10.62	9.09	9.3	10.24	11.36	11.73	12.09	11.45	10.35	9.68	11.62	12.12	10.72	13.72	11.13	12.9	13.95	12.49	15.29	14.26	13.43	14.21	12.52	10.11
AT1G04237	4.21	4.92	4.27	2.82	8.33	6.38	8	7.63	5.3	2.13	1.66	2.02	0.48	0.13	0.43	0.15	0	0	0.62	0.39	0.39	0.78	0.6	1.03	0.64	0.33	0.46	0.77	0.85	1.09	0.32	0.68	0.14	0.32	1.22	0.83	0.51	0.31	0.14	0	1.61	1.93	1.95	2.64	1.47	3.18	3.58	2.7	1.86
AT1G04240	106	115.05	61.36	71.27	165.85	181.42	137.29	160.4	54.21	38.81	37.63	15.73	14.57	23.3	18.54	16.87	9.8	9.9	15.09	13.48	13.87	25.82	10.56	34.04	19.67	12.02	21.81	22.67	28.1	19.1	21.6	23.24	13.44	17.01	13.96	9.74	18.77	13.12	16.11	12.29	29.55	28.38	21.2	35.7	21.47	24.15	21.07	16.93	11.47
AT1G04250	77.4	72.95	55.91	54.05	80.67	70.16	63.51	85.79	57.84	68.54	69.3	47.45	44.91	46.7	45.78	39.09	41.91	25.15	30.1	37.92	24.32	26.95	19.85	35.43	33.94	18.82	18.65	33.31	16.81	16.13	15.81	16.56	9.79	11.69	9.19	7.69	11.69	9.15	10.23	7.72	17.15	12.39	14.34	11.13	8.19	10.7	7.18	7.61	5.89
AT1G04260	8.79	8.23	11.58	10.39	5.63	6.52	7.31	6.48	7.36	9.12	11.84	12.52	11.52	9.71	11.43	14.34	14.9	12.08	11.51	11.12	15.43	11.35	16.54	11.37	14.76	14.21	11.74	11.89	12.33	11.87	13.98	12.15	14.53	11.1	15.27	14.73	15.14	15.36	14.08	15.53	19.02	19.27	19.41	20.93	17.69	14.45	15.56	14.88	13.16
AT1G04267	1.23	1.08	1.03	0.34	2.21	0.42	2.02	3.64	4.42	2.91	1.73	1.1	0.9	2.73	2.07	1.41	2.99	0.59	0.96	1.88	2.97	2.06	0.79	1.14	4.22	2.21	2.73	4.27	2.34	2.35	1.93	3.51	3.5	3.79	1.47	2.08	4.41	3.01	2.77	3.96	1.25	2.44	1.68	1.22	3.28	4.23	2.69	3.2	3.35
AT1G04270	186.63	148.61	204.02	217.04	160.56	191.71	178.56	166.11	174.58	210.93	196.56	208.39	193.18	204.59	198.02	145.05	161.36	186.64	283.58	207.74	214.01	251.69	241.25	233.96	294.54	212.79	245.01	274.67	259.22	232.7	229.59	242.34	232.17	273.05	286.01	344.7	248.81	256.04	214.05	246.22	301.88	282.59	323.11	322.9	343.07	331.29	374.31	354.5	256.96
AT1G04273	2.33	2.84	1.62	1.68	2.41	1.17	2.36	3.62	5.1	3.5	2.29	1.52	2.12	5.02	1.43	0.85	1.01	1.64	1.08	1.63	2.3	2.91	0.92	1.15	2.28	1.88	3.01	3.55	3.07	2.3	2.25	2.15	3.05	3.95	2.48	3.07	2.93	4.14	2.62	4.63	4.28	4.77	2.76	3.33	2.92	2.43	3.78	3.93	3.06
AT1G04277	1.52	0.64	1.26	1.27	3.14	1.87	2.4	1.85	1.92	2.07	1.78	1.7	0.8	1.25	3.25	2.21	3.36	1.77	2.83	2.27	3.27	2.72	2.95	2.66	3.25	3.56	2.49	3.88	3.29	3.97	4.05	5.34	4.76	5.32	4.68	4.91	4.31	4.84	3.1	2.81	4.23	3.33	2.52	5.16	3.18	2.26	4.66	3.69	4.11
AT1G04280	5.05	5.11	5.74	4.24	2.34	1.69	3.43	2.37	2.49	1.85	1.55	1.46	5.71	3.88	3.47	4.05	19.24	5.66	3.24	5.48	15.44	9.62	9.42	6.19	11.08	21.98	10.44	7.08	12.04	10.03	8.98	10.23	15.37	8.37	8.1	9.06	8.99	11.3	8.98	10.31	12.47	21.07	15.15	16.88	17.32	13.31	17.82	12.7	20.06
AT1G04290	20.05	21.9	29.98	33.14	23.7	42.82	23.15	21.85	24.54	20.55	29.8	30.24	17.35	18.82	28.11	36.3	30.8	28.74	27.07	20.91	19.32	18.2	23.65	18.3	21.61	16.08	17.25	22.41	16.66	18.64	22.93	17.31	17.46	20.82	33.64	37.36	26.47	26.16	23.6	26.07	21.06	19.64	19.71	19.25	23.8	25.18	23.86	21.82	16.74
AT1G04300	21.32	23.45	12.15	9.78	14.09	8.83	18.28	18.36	30.29	16.03	14.44	8.71	23.9	25.23	10.91	11.62	32.6	11.38	8.89	22.91	27.57	22.72	12.85	23.45	25.07	28.39	25.94	24.14	26.75	25.18	18.85	28.95	28.2	30.73	10.88	11.17	28.89	27.52	35.7	32.83	38.13	42.72	47.47	34.49	41.49	38.96	33.42	40.53	30.74
AT1G04310	1.04	1.01	0.38	0.46	0.39	0.18	0.35	0.54	0.56	0.4	0.12	0.06	0.51	0.59	0.19	0.29	0.64	0.37	0.44	0.79	1.78	1.25	0.43	0.98	0.8	2.46	2.39	0.94	0.93	0.99	0.97	0.8	1.18	0.99	0.81	0.54	1.65	1.6	1.69	1.55	1.8	1.36	2.5	2.18	2.55	3.57	2.73	2.71	0.97
AT1G04313	0	0	0	0	0.27	0	0.13	0	0.33	0.14	1.06	0.3	0.36	1	0.48	0.68	1.3	0.38	0.45	0.6	2.73	1.82	1.76	1.11	5.52	2.2	2.41	2.75	3.04	1.94	2.51	3.39	4.42	6.83	1.56	1.75	2.5	2.25	3.59	2.59	1.24	1.55	1.91	1.28	1.93	0.71	2.03	2.49	1.87
AT1G04323	0	0	0	0	0	0	0	0.16	0.62	0.42	0	0.2	0.12	0.88	0.4	0	2.29	0.15	0.4	0.24	1.26	1.21	0.75	1.73	3.77	2.36	1.72	2.16	1.67	2.42	1.07	5.07	3.7	3.6	0.65	0.52	1.42	2.38	2.66	1.36	1.53	2.04	1.96	0.89	1.41	1.03	1.38	3.2	1.27
AT1G04340	16.36	16.67	19.86	19.86	16	16.58	16.88	16.67	15.24	15.44	17.02	18.03	15.46	15.96	17.42	21.1	23.52	20.3	16.55	15.72	17.37	16.03	21.79	16.04	18.72	18.6	13.78	15.76	16.71	15.34	18.27	15.87	19.93	15.66	17.66	20.47	18.38	19.6	20.81	21.11	22.24	25.12	21.46	21.67	18.35	22.11	19.84	18.73	19.49
AT1G04350	64.82	89.78	68.59	67.63	61	57.7	57.35	62.31	52.27	44.94	56.02	41.81	37.53	45.33	49.93	60.55	54.89	50.1	39.55	46.45	39.2	37.83	43.49	45.1	41.06	36.6	36.37	44.49	40.63	36.61	41.39	39.16	27.8	30.57	30.8	25.86	42.2	35.36	41.89	47.18	24.88	21.97	26.35	25	43.45	49.25	46.11	51.65	37.98
AT1G04357	2.54	3.53	2.39	2.47	1.75	0.93	1.32	1.25	2.41	3.39	2.15	1.7	1.81	2.75	1.49	1.56	4.42	2.16	1.41	1.55	3.42	2.47	1.99	1.7	3.43	3.97	1.8	2.32	2.61	2.98	2.18	2.53	2.92	1.87	2.38	1.74	3.35	4.67	3.5	4.43	4.69	5.05	3.38	3.74	3.5	4	4.12	3.25	4.11
AT1G04367	0.75	0.86	1.16	1.25	0.69	1.27	1.04	0.51	0.81	0.69	0.8	1.45	1.01	0.75	1.26	1.81	1.34	1.82	1.53	0.82	1.32	0.81	2.15	0.82	0.85	1.28	1.13	0.82	0.71	1.05	1.71	0.81	1.12	1.46	2.14	2.12	1.37	1.4	1.66	1.34	1.62	1.46	0.89	1.53	1.79	1.74	1.56	1.57	1.57
AT1G04390	2.81	3.4	1.36	1.27	2.26	1.27	2.52	2.58	3.35	3.69	2.59	1.63	3.43	4.06	2.05	1.95	4.77	2.2	1.5	4.23	5.77	5.03	2.43	4.71	4.82	4.61	4.42	4.45	5.28	5.13	3.27	4.81	4.63	4.14	1.91	1.94	4.69	4.21	4.33	4.06	4.13	3.82	4.09	3.5	4.66	5.16	4.73	5.05	3.87
AT1G04400	17.77	25.11	15.92	13.35	10.42	6.22	10.6	10.96	34.6	24.42	20.85	16.29	47.15	47.77	21.63	24.26	49.39	29	21.43	39.13	62.12	72.09	41.89	63.67	72.85	81.68	90.56	80.5	103.47	102.57	73.09	101.23	86.08	95.66	56.55	54.26	95.17	92.26	89.89	91.42	135.3	130.5	126.51	114.81	82.53	108.26	106.58	94.28	74.35
AT1G04410	413.95	393.28	397.16	367.64	334.3	285.91	336.55	342.54	326.61	347.02	297.92	308.39	402.3	441.71	322.54	356.45	581.94	325.2	357.07	478.88	554.82	583.67	509.4	552.35	716.38	598.09	581.76	649.52	684.04	637.94	543.18	628.49	659.39	646.29	591.77	646.06	702.35	847.93	768.23	855.82	712.25	738.85	718.16	690.87	772.56	785.04	860.74	683.57	585.21
AT1G04420	134.8	120.85	91.26	93.53	99.92	84.8	107.45	111.5	92.27	117.19	83.86	78.77	91.68	108.7	79.98	60.55	57.9	75.37	80.82	104.24	78.42	104.29	59.04	114.54	86.85	99.44	136.62	121.22	91.68	99.77	71.63	95.94	90.41	114.45	102.06	98.26	114.83	102	91.53	91.02	118.04	70.93	128.46	103.77	131.51	155.09	161.5	160.73	54.55
AT1G04427	0.37	0	0.28	0.13	0.4	0	0.32	0.3	1.56	0.16	0.3	0.16	0.34	0.74	0.28	0.3	1.43	0.53	0	0.38	0.62	1.19	0.14	0	1.2	1.57	0.74	0	0.51	0.29	1.1	0.41	1.33	0.52	0.54	0.2	0.9	2.26	1.84	1.94	1.12	1.22	0.66	0.66	0.33	1.01	0.65	0.48	1.52
AT1G04430	95.11	90.59	55.2	54.46	105.49	84.78	146.54	148.85	229.27	179.97	123.38	113.68	156.08	184.51	57.19	42.71	56.52	49.22	47.99	67.74	42.83	67.54	28.81	71.62	47.09	40.02	58.78	58.72	52.29	44.16	35.51	43.18	37.84	41.82	30.76	27.03	40.03	40.64	38.72	31.69	204.81	178.8	143.31	182.53	76.28	102.26	70.48	65.29	32.94
AT1G04433	2.21	0.09	2.18	3.25	1.25	6.44	1.52	1.09	0.88	2.46	1.68	4.85	0.77	0.96	1.46	2.26	1.22	1.21	12.13	0.36	1.44	0.38	1.71	1.31	1.16	0.56	0.82	0.88	0.68	0.59	0.65	0.54	0.27	1.21	5.3	1.27	0.82	0.57	0.42	0.94	0.26	0.27	0.3	0.97	1.25	1	0.85	0.79	0.73
AT1G04440	23.49	28.06	24.94	20.78	19.59	17.98	23.9	24	41.65	29.34	23.86	23.4	35.43	39	25.83	28.33	42.89	25.43	22.4	31.67	32.98	32.52	30.46	31.4	40.09	44.28	31.14	34.65	38.3	35.61	32.78	35.73	38.13	34.06	30.81	29.51	37.44	44.14	43.23	45.11	49.29	61.82	50.66	51.26	38.59	39.62	37.12	33.31	30.36
AT1G04463	1.76	1.99	1.76	1.21	1.15	1.08	1.69	1.79	1.35	1.61	1.46	1.16	1.75	1.81	1.46	1.56	2.16	1.11	1.53	1.45	2.87	2.64	2.15	2.59	3.65	4.04	3.33	3.13	3.62	3.93	3.11	4.28	4.01	3.73	3.72	3.72	3.29	2.37	2.87	1.86	2.23	2.18	2.47	2.32	2.67	2.55	2.73	3	2.44
AT1G04467	0	0.46	0.31	0.22	0	0.33	0.1	0.08	0.5	0.69	0.36	0.19	0.71	1.29	0.52	0.43	0.83	0.8	0.54	1.19	2.42	4.04	1.79	3.99	4.79	5.03	4.61	6.29	11.22	9.33	6.16	9.48	5.47	6.63	1.66	2.03	3.42	4.16	3.44	2.91	0.52	0.71	1.47	0.67	0.67	0.81	0.52	0.5	0.24
AT1G04477	1.25	1.65	0.69	0.83	0.47	1.07	1.11	1.12	1.57	3.3	2.1	2.19	2.11	1.92	1.42	1.2	1.48	1.07	1.04	1.23	2.03	1.93	1.55	1.37	2.94	1.99	1.9	1.8	1.89	1.77	1.32	1.05	1.86	1.27	1.54	1.07	1.35	2.05	1.05	2	3.23	4.01	3.03	3.19	2.51	2.17	1.4	1.79	1.1
AT1G04480	103.76	73.23	111.82	112.17	73.48	95.3	92.59	69.67	62.01	95.48	97.02	101.8	78.51	90.03	87.71	71.05	85.8	86.37	118.13	96.22	94.28	104.2	100.31	104.04	129.32	95.65	103.82	113.11	118.47	104.38	105.46	105.53	114.74	122.46	127.43	175.58	107.93	113.89	91.83	112.16	150.55	143.66	169.42	165.41	180.8	171.13	200.57	194.77	125.23
AT1G04490	0.53	1.11	0.86	0.62	1.46	1.49	1.62	2.04	0.93	0.82	0.36	0.66	0.22	0.12	0	0.21	1.41	0.13	0.07	0.19	0.35	0.24	0.2	0.13	0.34	0.41	0.13	0.19	0.16	0.07	0.18	0.18	0.4	0.2	0.15	0.15	0.19	0.5	0.5	0.51	0.5	0.64	0.48	0.34	0.31	0.28	0.17	0.13	0.45
AT1G04510	28.43	25.84	23.72	22.05	21.47	18.92	27.13	26.23	31.48	25.23	23.61	18.99	24.02	29.63	21.27	20.04	34.42	22.52	23.62	30.44	32.67	32.69	24.98	34.17	39.1	34.01	29.29	35.82	38.46	35.7	32	36.22	41.72	39.19	31.03	34.22	39.48	39.81	38.2	39.87	41.09	41.6	44.76	38.83	46.29	46.38	51.6	50.86	33.28
AT1G04520	31.18	29.71	24.17	22.6	26.88	27.99	27.6	32.25	22.73	17.34	13.5	12.87	9.18	10.52	8.15	8.98	4.31	7.22	9.91	12.23	7.27	10.48	5.73	12.33	5.09	3.76	5.16	6.25	2.75	3.37	2.54	2.38	2.57	4.78	2.61	3.78	4.06	2.69	2.64	2.27	3.03	1.26	3.39	2.64	8.9	9.27	8.19	11.18	2.07
AT1G04530	102.44	116.65	95.76	88.38	100.33	88.02	101.81	96.54	153.15	151.09	152.82	125.61	170.18	167.3	137.29	185.7	242.22	146.22	112.72	170.3	162.47	108.65	124.43	101.23	119.35	86.36	66.58	75.02	51.26	50.4	62.37	56.71	49.92	42.71	32.56	35.25	48.77	84.95	61.73	80.33	35.28	56.8	37.31	37.23	56.2	38.29	49.52	40.55	50.14
AT1G04537	3.86	3.52	4.67	9.38	2.69	7.32	5.79	3.83	4.89	6.52	13.56	16.88	3.27	8.45	14.07	17.15	13.31	16.89	16.81	8.51	5.67	5.37	18.78	4.78	6.7	4.98	3.26	6.82	5.3	4.37	7.38	5.36	2.07	0.9	5.4	9.35	7.83	5.73	6.59	3.73	5.27	2.71	4.2	4.99	7.06	5.13	5.66	7.89	5.21
AT1G04540	8.73	8.45	5.32	4.4	2.69	1.89	3.45	3	9.09	8.73	5.86	5.91	9.35	8.82	3.82	6.02	7.78	4.02	2.18	5.46	4.89	3.98	2.78	2.68	3.25	2.62	1.95	2.17	1.28	1.11	1.02	1.34	1.08	0.9	0.54	0.44	1.12	3.3	2.96	3.68	2.2	3.61	1.62	1.69	4.03	2.33	1.35	2.07	1.75
AT1G04550	42.16	47.83	32.83	32.22	36.28	23.45	33.29	33.23	32	25.23	20.58	14.99	15.21	14.18	12.61	14.28	28.64	13.27	12.78	16.15	18.52	15.91	15.44	17.08	20.64	10.91	11.02	14.72	12.97	11.44	10.12	12.67	10.04	11.77	7.59	7.49	17.13	20.96	19.56	22.39	14.47	16.97	16.21	12.39	21.58	21.68	16.22	21.33	20.95
AT1G04555	5.67	5.44	9.02	7.67	4.58	5.79	3.93	3.95	6.61	5.57	5.85	7.45	7.35	6.84	7.79	10.17	11.67	9.9	8.02	6.88	11.48	7.94	12.54	6.75	9.52	11.47	8.16	7.42	8.61	8.37	10.06	7.87	9.6	8.03	10.84	11.5	9.81	11.15	10.63	12.06	11.42	12.76	11.82	11.95	10.63	9.11	12.1	9.61	13.64
AT1G04567	0.41	0.12	0.22	0	0.77	0.44	1.7	2.14	1.53	1.37	0.96	0.68	0.88	0.84	0.11	0.11	3.65	0	0.09	0.63	1.12	0.42	0.24	0.48	1.77	1.01	0.32	0.6	0.49	0.64	0.11	0.38	1.25	1.01	0.23	0.31	0.52	1.62	1.69	1.79	1.02	1.77	0.59	1.35	1.13	0.97	0.88	0.79	1.08
AT1G04570	1.3	1.18	0.82	0.92	0.67	0.94	1.05	1.21	0.86	0.73	0.76	0.53	0.48	0.41	0.38	0.51	1.16	0.94	1.34	0.89	3.3	2.25	2.39	2.9	2.51	1.86	1.54	2.71	1.59	1.71	1.94	2.04	1.6	1.09	0.61	0.82	1.43	1.58	2.63	1.66	0.5	0.22	0.35	0.31	0.62	0.39	0.37	0.44	1.23
AT1G04587	2.31	1.68	1.22	0.82	0.6	0.93	0.47	0.52	1.81	2.22	1.7	2.2	1.32	1.92	1.36	0.89	2.23	1.27	0.88	1.4	2.09	1.38	1.55	1.21	2.59	1.97	1.59	2.1	3.44	2.82	1.67	2.12	2.09	2.29	0.89	1.61	1.58	2.58	2.84	3.01	2.63	1.73	2.16	2.63	1.78	2.07	2.25	2.42	2.48
AT1G04590	12.43	13.29	9.89	9.81	10.14	9.21	9.19	10.46	15.96	13.4	11.07	8.9	11.32	13.11	8.13	8.12	11.74	9.8	10.8	12.74	13.32	13.52	11.04	15.51	16.2	12.77	12.69	15.79	18.69	15.49	13.5	16.09	16.45	17.06	13.35	13.53	19.56	17.48	16.24	17.7	16.39	15.41	15.42	16.84	25.58	28.3	25.95	28.39	16.09
AT1G04620	19.71	18.61	15.02	14.04	15.59	13.8	14.1	15.17	11.52	14.62	11.45	10.08	9.29	10.04	10.65	9.41	8.38	8.16	8.19	11.59	5.91	6.12	4.4	6.55	8.83	11.94	14.34	15.1	30.6	31.89	28.68	32.87	41.58	45.63	42.82	41.74	60.28	52.58	60.45	59.32	58.52	49.07	53.04	52.41	62.88	64.68	63.25	71.55	34.15
AT1G04630	34.78	34.78	36.09	38.36	32.07	33.55	37.89	34.25	30.11	35.81	34.52	32.11	30.96	35.09	34.75	32.97	32.31	34.33	36.04	35.47	35.71	37.16	37.9	38.73	43.9	37.53	37.71	41.05	33.66	33.85	36.22	35.53	34.75	35.43	41.53	43.82	42.21	43.79	45.88	39.41	47.97	41.76	44.24	44.55	47.03	47.91	48.85	49.87	27.28
AT1G04635	0.93	0.91	0.81	1	0.64	0.29	0.45	0.66	1.67	0.89	0.54	1.04	1.36	0.88	1.49	0.89	0.91	1.41	1.94	1.3	2.05	1.83	2.11	1.89	1.84	1.74	2.73	2.34	2.95	2.64	2.18	2.03	2.43	3.4	2.85	4.37	2.98	2.35	1.98	1.66	3.08	1.87	1.82	1.98	2.66	1.79	3.24	2.46	2.06
AT1G04640	44.35	48.21	45.42	45.35	39.47	42.33	42.94	45.07	45.71	40.31	38.93	33.07	31.95	33.64	35.61	32.55	40.73	36.59	38.82	41.29	32.26	35.24	32.05	44.06	45.45	36.4	40.12	45.4	49.58	46.99	45.34	42.76	45.39	59.46	58.18	55.41	65.56	63.68	59.25	58.54	77.82	69.52	84.82	80.11	71.09	82.59	80.14	77.46	45.77
AT1G04647	6.17	8.51	4.62	3.16	7.31	5.17	6.09	8.97	15.42	8.04	0	0	0	7.27	0.15	1.44	14.24	0	0	5.25	0.04	10.31	0.1	8.02	8.06	15.63	7.48	3.85	0.14	5.39	10.45	5.28	12.09	5.49	6.25	0	5.22	6.08	5.03	0	16.99	12.33	20.78	10.57	5.63	12.01	14.77	0.19	4.94
AT1G04680	92.06	70.11	50.67	51.46	82.58	55.59	116.76	102.57	101.52	82.76	50.75	57.73	55.94	56.18	26.35	24.98	26.48	30.96	45.07	61.56	41.92	56.63	28.38	57.36	25.46	21.47	35.53	37.82	27.07	22.53	22.12	22.05	14.47	21.44	15.46	13.24	18.72	16.48	19.72	11.21	61.88	35.81	47.98	49.37	48.99	37.74	27.11	31.33	9.55
AT1G04690	30.71	34.02	31.79	29.92	28	26.2	29.65	29.3	38.63	35.59	31.77	30.57	54.1	58.8	39.35	47.95	94.88	48.47	44.7	61.8	89.28	70.21	73.17	70.66	101.18	85.49	67.08	81.04	91.97	86.38	81.71	81.65	92.2	81.07	75.87	77.42	85.22	111.39	101.07	111.52	71.16	88.96	64.18	72.27	75.02	76.29	77.55	61.47	63.9
AT1G04710	14.69	14.58	10.93	11.01	13.4	12.2	13.66	15.14	15.48	16.01	13.9	11.26	13.03	14.95	13.12	12.92	12.94	10.47	12.33	16.13	14.71	14.07	11.57	16.22	16.08	13.2	14.59	18.35	18.15	15.25	14.91	18.77	16.36	20.04	16.62	15.58	27.15	22.8	24.15	25.79	25.45	19.64	29.99	23.33	25.67	26.05	26.2	29.98	15.37
AT1G04730	0.64	0.69	0.59	0.44	0.4	0.2	0.51	0.5	0.1	0.19	0.18	0.11	0.12	0.09	0.04	0.04	0.16	0.16	0.15	0.09	0.73	0.8	0.34	0.42	1.34	1.11	0.49	0.97	0.86	0.55	0.39	0.35	1.23	2	0.82	1.06	0.98	1.64	1.28	0.92	2.77	2.83	2.94	2.36	4.04	4.42	4.8	3.73	2.56
AT1G04733	1.06	1.33	4.5	6.34	3.47	3.08	0.63	3.02	0.96	0.82	1.63	3	2.12	1.33	2.87	3.86	2.27	3.35	4.91	1.55	1.82	0.46	1.95	0.34	0.22	0.8	2.21	0.91	0.18	1.6	1.55	1.59	0.66	0.37	5.08	3.72	1.37	0.36	0.56	0.33	1.02	1.32	0.06	1.04	0.32	0.34	2.76	0.4	3.17
AT1G04750	33.29	34.48	42.62	35.05	28.67	33.39	35.35	33.7	47.29	44.24	42.32	44.73	62.92	66.14	55.74	68.2	102.3	70.17	60.12	61.98	101.31	71.04	87.39	62.77	93.69	96.55	76.62	68.48	90.28	84.98	95.88	83.34	101.36	90.65	96.13	107.17	96.31	116.33	102.18	107.25	97.92	119.01	89.98	103.02	100.25	95.73	103.47	78.16	89.25
AT1G04770	17.56	27.92	25.82	32.37	32.6	28.08	44.67	23.16	33.34	20.07	36.78	16.04	56.62	73.68	36.98	17.7	40.94	35.52	24.71	34.66	33.76	20.08	21.72	35.2	35.64	30.07	26.69	31.85	31.06	31.03	23.29	33.19	25.81	26.99	19.43	23.48	35.58	39.4	32.06	40.2	19.61	25.16	8.58	20.54	16.99	71.95	53.21	39.34	47.5
AT1G04780	12.41	14.06	8.34	7.23	14.5	9.05	17.27	18.31	28.64	18.76	16.12	11.04	24.98	23.42	9.35	11	32.74	11.85	9.13	20.07	33.38	23.2	13.41	22.13	24.31	38.44	26.83	20.94	25.34	25.45	21.16	24.7	28	21.67	13.51	12.58	22.9	25.26	24.1	24.89	40.02	42.13	40.9	38.89	26.43	28.19	25.53	25.14	26.24
AT1G04790	10.65	10.84	9.33	9.56	8.72	8.36	7.96	8.41	11.78	10.27	8.25	7.74	10.05	12.02	9.04	9.26	11.7	10.34	12.52	11.54	12.56	10.32	10.99	9.41	11.14	12.16	10.91	10.28	11.84	11.2	11.34	11.81	11.5	12.61	11.54	11.5	13.78	13.57	13.02	13.02	16.72	16.46	17.06	16.43	17.03	16.4	16.13	16.97	13.12
AT1G04800	72.76	36.23	19.88	24.19	48.54	25.98	36.01	58.21	51.86	85.19	21.41	51.88	26.93	38.24	19.3	15.01	14.22	14.84	67.4	30.68	38.78	36.27	25.63	39.44	21.58	23.27	62.91	15.11	14.52	27.34	18.44	29.65	11.34	44.09	14.92	15.66	33.06	18.9	17.95	5.1	18.5	6.84	19.77	10.44	53.13	20.65	53.49	50.12	16.96
AT1G04810	18.15	18.75	12.79	10.9	13.14	7.91	14.13	13.43	15.26	11.99	8.65	6.84	14.18	17.27	7.78	8.65	24.71	9.84	9.17	17.72	25.48	21.96	13.58	21.64	30.08	29.76	24	24.66	28.33	28.65	19.8	26.94	35.53	30.03	17.92	20.54	33.29	31.58	31.54	32.07	34.71	38.77	38.88	31.78	40.78	37.92	41.95	42.07	37.92
AT1G04820	92.05	70.87	61.43	55.61	78.49	61.24	79.04	81.11	161.38	175.39	121.24	128.17	202.49	243.74	100.36	102.68	132.44	117.33	121.71	154.67	171.78	204.64	136.93	206.93	160.23	165.08	150.28	174.04	184.59	153.84	135.81	164.27	164.26	201.08	150.42	170	155.61	150.86	153.08	130.18	229.8	167.87	200.37	194.8	194.84	207.42	164.32	186.81	91.71
AT1G04830	9.47	9.31	7.19	7.41	6.79	7.24	8.01	7.2	16.05	13.93	12.38	10.59	12.87	14.31	9.51	9.56	12.59	9.13	8.17	9.89	11.54	10.64	9.53	11.32	11.99	12.5	11.11	11.3	12.92	11.68	10.61	11.28	11.6	10.79	9.74	9.37	12.31	12.54	13.97	13.59	15.49	15.62	14.62	14.88	13.88	14.65	14.46	13.35	11.68
AT1G04833	51.87	22.95	15.91	15.77	16.35	14.83	49.33	21.97	15.51	8.58	10.6	6.71	10.83	12.32	8.92	7.77	30.2	14.59	8.09	10.85	16.96	8.3	5.6	12.61	10.74	5.61	18.95	5.72	15.98	15.64	0	13.35	13.31	12.27	7.29	7.89	15.46	11.86	14.26	6.21	9.3	10.26	10.35	9.78	11.68	7.86	8.11	7.61	16.81
AT1G04837	15.66	19.03	13.01	13.82	10.71	8.84	9.41	10.57	12.99	9.26	8.18	6.87	9.03	11.3	9.17	9.43	10.87	10.38	9.82	10.61	12.43	14.38	10.06	15.88	13.97	11.7	10.39	14.69	15.65	14.53	13.51	14.23	12.38	11.46	12.53	11.63	14.89	14.27	15.63	13.64	10.67	10.54	9.74	9.09	11.08	13.15	13.3	10.86	10.46
AT1G04850	46.18	49.11	42.49	40.36	41.56	38.69	43.05	45.28	56.95	44	37.45	37.37	47.7	47.96	38.78	43.06	74.66	39.68	37.89	49.06	66.37	57.59	56.42	53.41	74.52	66.03	55.23	56.31	65.95	59.36	52.58	61.51	75.39	67.77	59.04	62.26	77.87	87.04	84.15	86.73	83.3	95.88	89.01	83.06	93.7	87.06	93.95	81.38	85.19
AT1G04860	13.01	14.28	6.47	6.12	12.05	6.39	12.77	13.61	16.03	14.21	8.85	5.43	12.58	14.46	5.52	5.92	20.96	7.16	5.23	12.44	14.69	14.76	6.92	13.82	16.66	15.76	14.71	13.85	16.35	15.53	10.36	15.75	16.29	15.49	6.8	7.05	18.27	16.18	15.03	14.23	19.75	21.07	21.39	16.23	17.29	20.74	19.07	19.04	16.21
AT1G04870	9.08	7.46	7.45	5.99	7.15	5.81	7.37	8.13	11.89	11.91	7.59	7.36	8.62	10.67	6.72	6.1	22.32	7.5	8.22	11.84	24.2	18.23	17.85	15.49	28.07	21.95	17.69	19.09	25.85	23.43	16.96	23.03	30.24	26.32	17.61	21.83	23.6	26.46	20.81	25.77	32.02	30.68	35.63	33.72	35	34.65	38.9	38.25	27.62
AT1G04900	1.31	0.98	0.72	0.61	0.75	0.77	0.84	1.06	0.78	1.26	0.89	0.69	2.07	3.63	1.37	1.24	3.95	2.24	1.97	2.6	4.59	5.55	4.05	4.99	8.48	6.17	6.4	9.17	9.99	9.51	7.73	9.21	10.98	13	7.15	9.3	11.79	9.76	8.89	9.41	12.53	12.01	14.47	12.63	15.11	15.47	16.71	16.8	10.1
AT1G04910	10.6	11.37	8.8	8.01	8.51	7.26	9.24	9.46	23.72	15.81	13.55	11.8	20.34	25.68	13.08	13.44	23.03	13.14	11.19	15.69	19.33	16.95	14.29	15.44	17.81	20.37	16.66	14.96	18.97	17.8	16.12	17.99	19.28	17.13	14.04	12.93	20.98	21.26	22.53	21.76	20.35	24.29	18.14	18.23	21.96	23.76	22.69	19.3	19.77
AT1G04930	1.66	2.06	1.78	1.88	0.89	1.19	1.38	1.35	5.64	4.59	4.26	4.47	4.11	4.91	2.86	4.45	4.25	2.99	2.99	3.14	4.93	3.97	3.36	3.21	3.81	4.27	4.05	3.49	5.43	5.12	5	5.32	4.83	4.59	4.32	4.34	4.13	3.52	4.14	5.11	5.49	5.35	4.98	4.99	4.7	4.37	4.74	5.05	3.03
AT1G04933	0	0.59	0.57	1.84	0	0.45	0.7	0.95	0.17	0.88	0	0	1.2	0	2.38	1.85	1.39	0.11	0.02	2.48	2.28	1.22	1.96	2.63	1.83	3.56	2.11	3	2.76	2.5	0.94	2.37	1.79	1.07	3.29	3.97	1.8	2.36	2.12	2.79	1.48	2.58	0	2.34	4.03	4.93	4.16	4.51	1.44
AT1G04940	47.59	40.62	42.24	41.2	34.14	38.84	37.2	39.15	36.16	46.29	40.55	35.64	37.91	46.54	45.93	44	38.34	47.66	54.94	53.86	46.23	60.35	56.48	70.02	68.25	57.77	70.6	79.46	71.4	69.22	63.3	77.12	65.95	85.97	80.97	90.39	93.06	80.75	81.94	81.93	77.38	72.43	87.03	77.38	86.13	81.62	83.69	90.81	46.25
AT1G04945	1.24	1.34	1.09	0.94	1.12	0.72	1.09	1.64	3.18	2.2	2.15	1.79	4.13	3.36	1.9	2.18	8.21	3.05	2.77	4.15	12.1	6.39	4.58	4.63	10.67	11.25	8.74	8.87	14.04	13.4	11.9	10.65	14.32	13.91	4.25	8.21	9.81	9.62	8.03	10.9	10.47	10.14	11.71	8.54	10.26	9.94	11.86	10.97	11.09
AT1G04950	9.57	10.97	7.38	6.84	7.72	6.01	8.53	8.68	10.52	7.22	7.14	5.17	9.03	10.52	5.95	6.47	9.34	7.09	6.43	8.94	10.13	11.49	9.31	11.6	12.15	12.61	11.86	11.5	12.75	13.1	11.3	13.06	12.39	12.65	9.05	7.83	14.61	13	13.94	14.83	16.3	15.91	15.54	16	17.94	20.46	18.59	19.79	12.95
AT1G04960	14.2	18.63	14.8	14.85	17.44	16.07	18.53	18.84	21.28	18.18	18.74	16.79	20.34	20.37	15.6	16.98	29.24	17.97	14.55	16.47	24.04	19.39	18	16.02	17.98	28.65	23.29	17.79	21.4	22.46	19.64	19.92	21.88	19.28	18.92	16.7	21.94	22.88	22.23	24.32	24.73	29.14	24.19	24.94	24.81	23.26	25.3	22.07	24.3
AT1G04970	12.53	13.04	9.66	9.75	11.43	8.46	10.4	12.37	11.9	11.21	9.52	7.16	10.84	11.64	9.97	10.99	22.52	10.04	7.68	13.35	19.03	16.91	12.98	15.18	21.7	25.04	21.02	18.71	22.49	20.44	19.03	20.23	21.44	19.33	16.83	15.18	25.95	26.83	27.1	28.87	22.17	25.24	17.81	19.75	25.6	24.51	24.17	23.58	24.04
AT1G04973	0.42	0.73	0.49	0.13	0.49	0.07	0.31	0.4	0.61	0.76	0.51	0.28	0.68	0.65	0.68	0.42	0.85	0.78	0.88	0.44	1.4	1.44	0.83	0.56	1.16	1.08	1.3	1.19	1.23	1.16	1.26	1.65	1.7	1.25	1.43	1.05	1.92	1.88	2.3	1.66	1.92	1.53	1.46	1.65	1.61	1.58	1.57	2.26	1.7
AT1G04977	0	4.06	6	4.73	2.22	4.4	1.88	1.67	0.07	1.74	2.79	3.53	0.03	1.06	3.26	4.33	0.57	5.6	11.87	1.48	0.07	1.58	7.36	4.5	5.02	1.92	5.13	4.81	4.45	6.17	2.81	3.03	3.82	3.34	6.08	6.59	5.24	10.32	3.78	9.37	4.23	12.14	7.03	2.51	5.54	12.28	6.38	9.62	3.66
AT1G04980	2.79	2.49	4.96	1.8	1.36	1.97	4.05	2.17	2.79	2.79	1.91	1.49	7.25	4.11	2.36	2.12	79.01	3.1	2.16	3.81	45.38	6.37	31.48	4.14	74.82	42.42	4.35	16.28	10.1	7.19	9.47	6.81	35.3	17.08	13.76	22.86	29.24	99.99	60.76	95.02	33.44	95.85	32.49	38.42	38.53	27.22	28.09	15.81	45.68
AT1G04985	18.44	20.5	22.62	22.47	24.9	31.05	26.98	27.46	37.52	32.58	40.95	33.6	33.21	35.28	34.28	38.01	41.19	37.66	31.86	36.3	33.57	26.48	29.47	27.95	34.35	29.51	29.12	29.65	32.86	32.73	33.04	31.73	30.65	33.86	30.78	33.44	35.26	33.22	37.91	35.34	45.13	44.83	42.62	45.88	43.82	45.59	45.18	43.51	33.76
AT1G04990	3.59	3.61	4.32	3.61	2.44	2.99	4.01	3.85	2.87	2.33	1.75	1.91	2.68	2.25	1.86	2.56	13.47	3.4	3.04	3.1	24.37	11.86	14.03	10.6	27.51	33.06	18.96	17.92	25.18	29.41	29.67	25.19	47.22	30.86	37.1	34.97	39.67	63.62	51.17	64.67	28.59	37.63	28.5	28.38	33.55	27.81	33.43	21.95	32.17
AT1G05000	0.85	0.89	3.13	2.33	3.75	3.7	5.56	6.32	5.85	3.95	5	5.64	3.33	3.42	0.99	0.7	2.82	2.11	1.81	3.74	2.86	1.16	0.86	0.83	0.8	1.04	1.72	2.17	1.43	1.24	0.87	0.62	1.46	1.28	0.96	0.92	2.67	3.84	2.82	3.47	10.9	8.23	11.39	12.88	3.44	7.19	6.54	10.21	9.42
AT1G05010	115.57	107.38	98.15	79.04	93.74	77.88	98.25	92.42	244.84	292.75	224.26	243.69	630.46	522.91	424.14	431.13	1295.32	507.76	365.1	599.22	1431.93	621.75	527.71	311.07	381.61	935.58	347.85	207.17	299.66	330.33	478.76	355.02	622.02	376.24	346.29	378.14	532.92	799.4	661.79	688.24	546.18	778.75	628.4	669.43	406.32	265.84	405.58	335.72	591.13
AT1G05020	0.21	0.27	0.09	0.15	0.89	0.84	1.35	0.91	2.03	2.52	2.39	1.61	3.83	3.21	2.29	1.31	4.09	2.46	1.94	3.6	4.83	3.13	1.49	1.58	1.65	3.57	2.29	1.6	1.03	0.88	1.48	1.78	1.48	1.56	0.47	0.75	0.85	1.4	1.09	0.87	1.95	2.79	2.43	1.91	0.4	0.62	0.7	0.6	0.62
AT1G05030	9.89	11.74	6.37	5.39	7.94	6.15	9.18	9.63	9.17	9.75	7.69	4.99	10.9	11.27	6.01	6.42	15.24	7.07	8.36	11.28	15.14	14.95	11.42	13.34	18.36	17.69	14.64	13.67	19.93	17.85	15.47	21.89	18.79	21.15	11.03	11.31	20.29	20.61	23.84	18.19	17.01	15.43	16.76	15.54	23.67	23.12	21.34	23.47	14.43
AT1G05055	7.47	7.69	6.16	6.28	5.66	5.56	5.8	6.26	6.23	5.94	4.81	5.25	5.89	7.24	5.66	5.23	8.23	6.22	5.7	6.58	8.07	8.63	7.76	8.36	9.05	8.1	7.53	8.64	9.57	9.22	8.25	10.36	8.89	10.32	9.13	9.37	10.31	10.38	10.18	11.4	8.12	8.51	8.49	8.52	10.59	10.81	10.9	12.13	8.2
AT1G05060	10.22	11.41	11.67	11.02	9.55	9.08	8.46	8.64	12.41	10.5	10.86	10.67	13.5	14.9	16.14	17.07	28.52	20.74	14.63	16.53	49.17	26.86	31.52	20.23	32.14	64.25	66.84	26.36	51.23	69.38	58.15	44.37	54.84	39.82	43.1	43.89	41.29	38.29	38.77	40.33	46.14	38.32	45.68	49.54	39.6	33.92	41.4	34.62	43.95
AT1G05065	0.86	1.01	0.86	1.05	0.28	0.38	0.21	0.39	0.95	0.43	0.58	0.84	0.88	0.94	2.07	2.64	1.48	2.7	2.75	1.39	1.82	1.82	4.51	3.08	3.4	3.43	2.9	3.88	4.55	4.21	5.28	4.71	3.13	3.07	4.28	3.33	3.21	1.75	2.36	2.3	1.79	1.67	1.5	1.25	1.85	1.66	1.06	1.91	1.17
AT1G05070	35.74	41.59	55.63	54.59	35.74	66.26	45.6	41.17	35.6	31.83	40.65	40.95	25.96	29.67	41.31	47.42	30.7	47.16	43.29	32.1	27.53	30.04	41.27	30.73	30.88	23.08	20.34	28.28	29.31	24.5	32.26	29.46	21.52	26	38.14	37.79	29.08	27.36	28.7	27.81	22.69	19.54	21.89	24.73	31.58	28.43	30.59	29.35	21.89
AT1G05087	3.31	4.1	0.21	0.37	2.51	0.14	1.96	2.35	7.93	6.4	2.13	0.52	7.64	7.42	0.5	0.49	7.33	0.5	0.34	3.67	5.65	5.73	0.93	4.7	6.35	6.57	5.39	4.9	6.41	5.8	1.83	6.66	6.76	6.4	0.61	0.53	7.79	7.33	7.32	7.11	8.27	10	7.87	6.63	8.77	8.99	8.34	8.43	6.95
AT1G05090	4.71	5.36	4.23	3.77	2.93	2.81	3.12	3.73	10.64	8.31	7.49	7.02	8.28	9.53	6.08	7.21	8.55	5.96	5.44	7.32	8.87	6.73	7.08	7.27	7.41	8.94	7.19	7.82	8.47	8	7.76	9.61	8.71	8.89	7.26	7.27	10.18	9.93	11.33	11.21	11.74	12.18	10.16	11.18	10.83	11.32	10.42	10.59	9.32
AT1G05100	0.56	0.52	0.23	0.36	0.46	0.82	0.48	0.82	0.65	0.6	0.67	0.61	0.52	0.38	0.42	0.34	0.63	0.25	0.43	0.41	0.79	0.41	0.47	0.28	0.33	0.56	0.71	0.39	0.34	0.33	0.48	0.19	0.52	0.19	0.33	0.25	0.33	0.32	0.48	0.24	0.32	0.26	0.52	0.31	0.41	0.33	0.35	0.5	0.37
AT1G05120	4.44	5.41	2.39	2.13	3.81	2.29	4.01	4.95	6.16	4.75	2.94	1.77	6.28	7.05	2.58	3.26	10.72	3.1	2.8	5.97	9.5	7.67	5.42	7.06	10.6	9.59	7.55	8.53	10.09	10.72	7.52	10.81	11.27	10.55	4.56	4.53	12.14	12.83	13.61	12.1	11.18	13.75	12.35	10.56	12.99	12.39	12.22	12.56	11.13
AT1G05140	69.76	72.33	55.73	54.56	52.96	45.1	54.19	64.74	65.8	53.23	45.07	36.82	46.59	51.47	48.56	43.78	53.11	46.43	45.36	58.54	48.04	58.69	47.79	66.34	62.94	51.58	55.93	64.92	76.41	72.85	64.16	76.35	74.22	76.5	69.38	59.55	101.33	84.29	91.77	89.54	65.93	60.07	73.45	65.04	78.39	83.07	85.55	86.18	56.56
AT1G05143	2.1	3.11	2.2	2.21	1.3	2.39	2.42	1.49	2.3	2.1	1.74	2.41	1.63	2.15	2.92	3.37	3.51	4.19	2.73	2.16	1.45	1.67	2.47	1.28	1.29	1.89	1.44	1.3	2.05	1.61	2.08	1.3	1.37	0.91	2.51	2.24	3.01	1.59	1.76	2.24	1.49	3.17	2.11	1.48	2.66	1.42	2.2	0.74	0.77
AT1G05150	21.59	24.41	9.72	8.93	16.91	6.51	13.83	15.41	16.75	12.78	7.35	4.64	12.03	12.98	4.92	4.53	12.19	4.27	4.94	9.91	10.59	11.2	5.21	11.43	12.04	10.86	10.85	10.46	12.3	11.6	7.15	12.04	11.54	13.12	5.39	5.24	14.29	13.99	13.93	12.79	17.57	15.83	14.52	13.51	16.01	17.67	16.66	16.08	11.55
AT1G05160	6.71	8.56	4.85	5.16	5.25	4.1	5.42	5.8	5.17	3.79	3.12	2.39	3.15	3.52	2.68	3.45	7.17	3.36	3.37	4.08	5.64	5.57	5.03	5.99	7.23	5.9	4.56	5.91	6.69	6.77	6.14	7.09	7.12	7.21	5.19	4.57	8.88	7.61	8.1	8.67	7.48	6.7	6.99	7.34	10.76	11.08	10.59	11.29	8.51
AT1G05170	35.91	48.99	28.09	29.99	23.86	22.26	21.63	26.91	6.18	5.09	4.54	3.46	4.66	3.94	3.72	7.09	18.8	6.47	5.4	6.76	17.78	10.54	11.76	10.72	14.78	15.18	6.82	8.93	9.01	8.7	10.01	8.82	14.75	10.56	6.22	6.9	15.43	16.75	16.96	16.75	5.61	7.27	6.86	6.17	12.67	8.1	8.16	9.5	10.44
AT1G05180	10.58	10.54	10.33	8.77	8.61	7.37	9.72	10.21	10.98	8.21	7.57	6.75	11.73	12.77	9.55	11.5	28.39	12.94	10.88	13.94	28.9	22.07	21.02	20.17	35.65	31.67	23.04	24.68	30.43	28.71	25.98	27.79	34.59	31.07	23.81	28.17	29.02	34.22	30.27	32.51	32.39	38.47	35.09	32.78	34.14	34.29	40.45	34.52	34.25
AT1G05183	1.75	0.37	1.19	1.16	1.23	1.47	1.95	2.19	3.31	1.78	1.18	0.33	1.59	3	0.54	1.22	1.72	0.63	1.9	0.9	1.89	3.87	1.73	2.45	2.57	3.22	2.79	3.2	3.44	3.88	3.28	3.2	0.85	3.9	0.7	2.04	3.52	1.56	0.96	3.26	2.85	2.9	2.72	3.15	3.3	2.8	2.53	4.01	3.91
AT1G05187	0.89	0.78	0.61	0.54	0.57	0.55	0.53	0.84	1.22	1.39	1.41	1.18	1.23	1.07	0.78	0.74	0.66	0.85	0.96	1.09	1.36	1.08	0.86	0.8	1.52	1.24	1.42	1.63	1.4	1.52	1.32	0	1.5	1.33	1.17	1.03	1.55	1.38	1.1	1.36	1.09	1.22	1.65	1.31	1.8	1.85	1.31	1.87	0.21
AT1G05190	513.26	439.02	399.76	400.92	402.15	370.55	386.99	433.7	430.8	481.64	357.52	328.73	322.35	397.64	356.82	264.31	220.29	312.97	390.73	402.89	281.74	396.58	259.7	436.27	366.06	385.35	549.37	454.34	375.83	397.29	318.89	404.28	328.47	478.77	440.05	420.05	472.55	392.55	384.06	360.39	460.25	293.24	447.43	409.96	538.47	600.77	635.28	641.95	242.7
AT1G05200	37.75	44.45	22.27	20.77	27.82	12.93	24.95	25.6	38.55	26.55	20.27	15.92	34.56	41.5	18.09	17.76	34.49	22.7	19.98	41.27	45.06	47.66	23.49	56.4	53.39	46.45	43.27	48.31	46.99	44.27	29.65	47.86	31.71	34.15	16.37	15.17	36.18	30.98	34.7	31.49	14.26	16.43	16.38	11.71	38.24	40.36	36.89	40.35	33.32
AT1G05205	14.36	12.39	19.9	18.5	10.29	22.16	11.51	11.81	11.61	13.38	14.07	17.03	13.12	12	16.04	20.53	19.74	19.37	21.83	12.86	17.08	16.92	28.51	14.77	21.17	18.31	17.46	17.83	15.55	17.25	23.05	20.41	17.07	18.87	27.68	31.44	20.83	22.99	24.75	23.54	20.33	20.3	19.17	21.64	24.79	22.93	26.49	25.07	17.08
AT1G05207	33.87	43.34	23.33	21.97	86.23	48.42	82.73	96.54	102.59	87.93	69.44	54.15	76.92	76.26	50.45	49.62	34.03	35.24	39.73	52.69	49.7	70.59	43.43	83.09	58.58	48.28	54.45	57.12	36.01	28.49	22.74	35.1	10.64	14.66	9.09	9.4	12.51	11.99	12.48	11.28	1.62	1.13	1.32	1.52	6.66	2.24	2.27	4.18	1.52
AT1G05210	1.79	1.54	1.2	1.37	1.07	1.07	1.63	1.26	2.06	5.89	3.09	4.98	5.19	5.38	4.03	4.2	5.39	4.5	4.41	4.39	4.63	4.79	3.75	3.64	4.34	4.05	3	3.34	2.48	2.5	2.86	2.36	2.9	3.64	3.7	3.93	3.47	4.55	3.01	3.28	6.35	3.76	5.17	5.41	3.75	2.85	3.11	2.64	1.58
AT1G05213	35.44	12.53	8.68	7.61	5.59	31.74	33.35	34.55	9.37	6.19	8.09	8.67	8.96	27.84	7.32	12.05	5.77	3.95	8.25	9.24	9.95	4.93	6.13	5.24	22.73	2.43	3.1	5.55	4.26	3.42	1.38	2.33	1.9	6.41	2.56	2.37	2.5	2.05	3.45	1.82	1.92	1.38	1.21	1.38	0.91	1.69	2.87	3.09	3.19
AT1G05230	11.04	12.19	5.73	5.29	9.24	4.66	11.64	11.31	12.17	8.4	5.59	3.42	4.59	4.83	2.9	3.18	5.48	2.11	2.13	3.95	5.55	7.38	4.18	7.24	7.34	7.56	7.58	6.66	8.39	8.95	5.68	11.76	10.03	9.83	5.39	4	14.11	11.72	13.08	12.74	11.32	10.85	10.96	9.17	16.68	15.01	11.41	14.35	10.82
AT1G05257	17.44	29.15	40.23	48.81	23.55	49.01	25.99	21.89	10.11	13.62	25.63	23.58	9.36	9.02	25.08	34.39	16.79	21.87	25.01	16.49	10.08	7.7	17.39	11.3	6.31	6.41	4.66	8.58	1.53	3.29	6	2.33	1.34	0.97	1.27	1.98	0.28	1.13	3.45	0.85	0.26	0.23	0.37	0.8	0.6	1.27	0.31	1.53	1.3
AT1G05270	18.89	18.45	15.01	14.65	15.31	14.24	16.75	16.55	19.04	18.76	15.82	13.62	18.27	21.06	15.21	14.05	24.44	14.43	14.74	19.68	22.07	19.37	14.87	20.06	23.45	21.79	21.31	21.95	22.93	24.2	19.71	22.53	24.35	24.64	20.04	20.27	27.33	28.7	28.34	28.6	30.46	31.9	33.85	27.42	27.71	26.85	29.26	27.63	23.66
AT1G05277	1.12	1.88	1.16	0.62	0.74	0.37	0.88	1.14	1.73	1.77	1.03	1.28	1.07	1.79	0.75	1.29	2.11	1.02	0.86	1.45	2.9	1.49	1.24	1.12	1.79	2.12	2.66	1.45	1.53	1.95	1.97	1.89	1.7	1.86	1.06	1.36	1.77	2.76	2.27	1.76	1.54	2.54	1.72	1.41	2.15	2.12	2.97	2.21	2.19
AT1G05300	2.01	1.89	1.81	2.04	1.66	1.72	1.81	1.53	1.63	1.16	1.24	1.6	2.47	3.26	3.97	5	13.07	15.01	6.63	8.5	14.41	11.3	9.92	8.07	13	10.16	10.2	10.86	25.85	16.96	23.82	17.33	16.77	18.38	13.62	12.02	16.77	12.2	13.67	17.1	8.44	8.4	6.84	7.25	7.79	7.2	7.61	8.06	8.3
AT1G05320	7.88	10.22	4.37	4.14	7.57	5.22	9.41	9.56	9.34	5.39	3.12	2.21	6.66	7.75	3.79	4.41	10.54	6.08	4.53	7.91	10.41	11.48	6.89	11.6	13.74	11.26	10.03	11.95	13.61	12.34	8.9	12.4	10.56	14.28	5.79	5.97	16.12	12.21	12.13	10.95	8.8	7.54	7.89	6.47	13.37	13.05	12.02	14.26	8.33
AT1G05333	3.95	8.74	0	0	4.24	0	4.87	10.69	0	2.87	2.17	0	0.14	3.28	0	0	9.79	0	0.02	0	11.13	9.3	2.64	0	10.19	11.37	8.94	9.06	8.99	9.53	0	9.08	10.11	9.38	0	0	10.42	11.62	10.03	11.09	4.49	9.11	8.56	8.45	10.51	12.71	11.18	11.45	4.46
AT1G05340	1.51	1.04	4.81	2.64	1.36	4.38	3.32	3.91	7.85	3.17	6.44	5.21	11.17	5.66	12.06	6.51	30.75	11.08	11.28	12.08	35.25	7.11	9.36	6.09	12.62	54.73	26.05	5.44	21.72	20.82	21.44	14.22	35.01	12.16	22.31	28.51	8.45	5.82	4.41	8.07	29.17	29.74	30.93	31.54	20.52	4.67	8.88	7.88	21.95
AT1G05347	18.18	18.99	24.48	31.95	31.25	35.2	31.17	16.71	21.42	22.93	35.06	37.52	25.94	22.06	23.26	28.08	32.54	46.56	32.8	36.71	26.75	33.33	35.89	24.63	25.9	27	11.39	15.97	22	26.37	42.82	17.45	23.35	19.53	27.78	26.45	19.5	19.65	20.05	22.8	22.89	20.15	17.61	20.37	19.38	10.95	11.36	11.53	8.27
AT1G05350	15.09	13.09	11.19	9.94	11.42	8.42	13.01	13.77	19.21	19.99	13.63	13.77	24.06	26.79	14.09	14.94	40.74	15.17	13.17	21.34	30.64	21.61	15.65	18.35	28.96	29.63	21.01	18.96	20.25	19.66	19.64	18.82	27.32	23.45	16.48	17.38	25.24	31.53	26.19	27.51	29.05	33.42	28.25	25.78	30	27.88	28.37	23.39	24.8
AT1G05360	6.09	5.42	3.61	3.46	2.92	3.67	5.19	5.21	4.64	5.85	4.04	3.18	5.13	5.55	3.96	3.58	5.12	3.97	4.15	3.48	6.35	6.62	4.03	5.55	6.19	6.66	6.46	6.1	6.52	5.62	4.77	6.05	5.28	5.81	4.4	4.25	6.7	6.02	6.42	4.91	5.66	4.55	5.98	4.75	6.88	7.56	7.61	7.51	5.92
AT1G05380	7.93	8.82	2.87	2.57	6.82	2.55	6.16	7.35	14.38	10.26	6.18	3.84	15.47	17.69	4.6	5.06	14.31	4.2	3.88	11.09	13.78	12.11	4.7	11.06	13.57	15.05	11.38	12.15	14.11	13.38	8.13	14.21	15.55	13.64	5.47	5.9	16.28	14.22	13.66	13.97	18.04	18.8	18.54	14.83	16.95	19.33	18	18.18	13.66
AT1G05385	45.92	46.28	51.4	52.91	42.18	47.42	39.59	41.13	37.04	37.69	42.05	40.68	31.07	36.44	44.99	40.37	30.83	47.45	48.99	41.9	30.76	39.56	42.06	43.96	39.35	38.04	50.49	45.21	46.31	47.33	48.33	51.35	38.97	47.02	57.49	52.18	50.01	37.45	36.71	37.22	36.71	27.15	28.07	37.81	46.25	52.23	46.61	54.03	25.17
AT1G05410	6.86	7.31	5.55	4.36	5.01	3.26	5.05	5.11	6.55	7.97	5.3	4.73	8.86	11.12	5.11	4.55	7.54	5.25	5	8.25	8.89	8.91	5.65	8.28	9.61	7.44	10.32	9.6	10.83	10.09	7.02	8.25	7.37	7.93	5.89	4.98	9.45	8.79	8.11	9.05	10	9.85	9.33	9.7	11.24	12.1	13.25	11.74	10.16
AT1G05417	0.74	0.68	0.5	0.78	0.7	0.93	0.68	0.84	0.38	0.45	0.6	0.8	0.56	0.68	0.72	0.67	1.16	0.99	0.64	0.86	0.86	1.59	0.84	1.4	1.29	0.95	0.98	1.15	0.99	0.73	0.98	1.27	0.99	1.2	1.53	1.3	1.15	1.12	1.4	0.96	1.65	1.23	1.31	1.36	1.44	1.18	1.27	1.57	1.2
AT1G05423	1.7	4.64	2.65	0.83	2	3.97	2.79	3.5	4.25	3.38	3.09	3.09	2.23	3.89	3.37	4.37	3.17	4.25	6.24	5.02	7.18	6.44	3.68	5.17	4.44	6.49	6.71	3.45	6.1	8.35	7.85	4.4	6.18	5.38	5.78	4.36	6.13	8.16	6.51	8.29	5.99	7.88	4.39	5.16	10.49	6.47	6.31	6.86	7.62
AT1G05427	0.23	0.32	0.28	0.6	0.23	0.22	0.2	0.24	0.36	0.25	0.43	0.12	0.59	0.18	0.2	0.31	0.32	1.15	0.25	0.3	0.69	1.11	0.41	0.28	0.34	0.52	0.38	2.23	0.32	0.44	0.35	0.2	7.59	0.83	0.35	0.51	0.36	0.95	0.42	1.22	0.31	0.39	0.5	0.41	1.21	0.46	1.69	0.31	0.53
AT1G05430	23.49	24.92	26.6	23.83	20.48	23.64	24.12	23.3	22.06	19.48	19.3	18.57	18.63	18.95	20.7	21.85	30.69	22.98	23.63	22.05	24.32	22.98	29.16	27.94	30.08	28.95	27.06	26.75	27.85	26.22	29.81	27.32	27.35	28.87	31.82	33.71	32.59	31.73	34.04	34.4	30.57	32.68	31.18	33.75	32.98	36.98	36.43	34.38	28.55
AT1G05460	3.83	3.94	1.5	1.08	2.11	0.85	2.05	2.51	3.39	1.69	1.03	0.56	2.33	2.24	1.03	0.83	3.32	1.3	1.33	2.42	3.53	4.71	2.13	5.31	5.75	5.1	4.16	5.43	5.67	5.13	3.29	6.26	4.72	5.4	2.39	2.03	6.22	5.88	6.29	5.51	3.08	3.01	3.8	3.4	6.42	6.11	5.61	6.36	4.13
AT1G05467	5.87	8.72	4.7	2.27	2.9	2.1	4.63	4.57	7.46	6.33	4.54	4.17	9.63	8.12	4.22	6	10.64	5.85	3.5	6.67	11.09	9.4	7.05	5.76	8.12	11.19	9.92	9.86	9.89	11.22	11.81	10.35	13.83	9.51	8.88	8.06	12.44	13.19	13.93	12.53	14.64	14.34	17.04	16.62	15.25	22.62	20.57	20.49	10.95
AT1G05470	4.86	3.98	1.72	1.87	1.83	0.64	1.2	1.26	1.08	1.16	0.4	0.21	0.97	1.53	0.71	0.63	1.2	0.85	1.25	1.48	1.64	2.22	1.04	2.59	2.16	1.78	2.38	1.94	1.9	1.78	1.27	2.39	1.11	2.63	0.97	0.83	1.91	1.97	1.64	0.65	2.72	1.7	2.27	1.92	2.75	3.25	2.86	3.58	1.65
AT1G05500	21.06	20.97	15.9	14.03	15.09	10.7	14.34	16.29	36.8	28.65	23.02	19.6	37.02	39.83	23.23	24.25	33.86	23.88	23.83	33.4	36.12	37	24.63	37.53	36.63	34.18	34.36	33.42	32.48	32.4	26.35	30.03	29.82	30.1	20.72	22.14	33.21	32.57	32.77	29.43	27.27	28.99	27.21	25.09	33.45	34.14	32.23	29.38	25.09
AT1G05520	12.77	13.19	7.45	6.99	10.5	7.75	12.76	12.41	18.44	14.31	10.65	8.59	17.71	22.76	10.44	12.27	28.78	10.51	9.17	17.95	25.32	18.1	12.69	17.3	28.33	25.31	15.48	19.26	24.47	22.97	19.43	21.42	27.73	23.55	15.79	16.17	26.95	27.04	27.58	27.6	22.37	27.72	22.48	18.74	24.8	23.1	23.06	21.37	24.07
AT1G05523	13.54	13.3	29.47	25.21	8.84	19.35	7.57	7.38	18.64	15.89	20.7	24.55	12.37	0	18.81	48.33	23.2	33.8	3.48	74.72	45.23	43.84	69.36	52.27	32.64	3.03	24.65	44.02	30.76	26.57	21.09	33.76	29.77	22.69	27.05	34.99	31.78	29.65	35.41	30.82	8.97	8.01	7.37	8.97	15.91	13.35	13.97	12.51	11.37
AT1G05540	12.31	12.23	10.8	12.01	13.77	16.49	12.52	14.86	9.81	9.13	8.92	9.07	4.26	4.35	5.79	5.2	2.85	3.9	5.45	4.99	3.67	5.58	4.32	7.2	3.37	3.65	4.94	5.1	5.05	4.58	4.36	5.49	4	5.88	6.99	5.98	6.71	5.18	5.86	4.99	4.28	3.22	5.26	4.09	7.36	7.88	5.16	7.13	3.75
AT1G05560	75.55	91.9	70.18	55.93	38.72	27.56	36.26	41.76	50.99	41.35	32.11	32.2	37.11	50.32	47.64	54.98	40.74	65.51	53.49	80	83.94	84.58	39.1	66.05	72.09	135.46	208.45	119.71	115.99	181.91	127.73	109.44	148	122.67	125.38	110.79	181.64	87.69	101.82	100.41	142.93	44.88	147.72	91.23	187	142.09	164.4	192.99	160.77
AT1G05562	35.14	42.79	33.17	26.55	18.02	12.87	16.95	19.52	23.71	19.3	15.07	15.09	17.38	23.45	22.45	25.79	19.07	30.72	25.02	37.25	38.96	39.23	18.27	30.7	33.41	62.84	96.61	55.64	53.84	84.35	59.45	50.9	68.63	56.98	58.31	51.65	84.36	40.75	47.29	46.73	66.27	20.82	68.5	42.37	86.72	66.05	76.29	89.57	74.58
AT1G05563	3.42	1.59	1.95	0	1.99	2.98	1.44	2.77	1.19	0	0.65	0	2.46	3.03	3.08	3.06	0.91	2.27	0	0.65	1.5	1.08	0	1.93	0.71	4.25	0.64	4.41	0.81	7.34	1.77	8.36	1.2	0.76	8.56	4.37	6.33	1.32	1.18	3.02	5.29	5.18	2.37	3.12	4.56	0.94	6.2	0	3.49
AT1G05570	2.73	4.36	2.81	1.4	3.04	1.39	4.25	4.51	3.44	1.62	1.52	0.73	4.18	2.51	1.49	2.63	35.79	2.45	1	2.92	18.76	7.09	9.69	5.32	34.48	19.14	4.32	11.25	13.63	13.07	10.34	16.57	27.95	18.15	5.36	6.03	24.13	44.82	38.69	39.65	22.25	45.19	21.26	21.12	30.4	28.6	27.21	25.45	33.51
AT1G05575	11.43	19.39	27.48	36.95	52.39	92.61	60.24	26.42	20.58	15.51	48.51	46.74	8.84	6.53	10.47	17.54	21.95	33.9	11.42	8.43	6.68	5.22	8.23	2.92	2.61	12.06	9.03	3.8	5.36	4.29	10.36	6.18	5.98	4.47	6.89	7.19	4.75	6.07	5.67	6.63	9.25	10.13	8.29	11.02	5.11	6.76	4.77	4.63	6.77
AT1G05590	7.5	7.74	4.11	3.61	6.33	3.59	6.48	6.43	9.15	8.79	4.65	3.67	6.73	7.95	3.88	4.35	10.82	4.11	4.11	6.77	8.89	9.3	6.11	8.28	10.27	8.04	7.49	8.64	8.94	7.94	7.03	8.74	7.56	7.92	4.62	3.96	8.72	8.63	8.8	8.01	7.17	5.75	5.88	5.67	9.25	9.17	8.14	8.54	7.02
AT1G05600	3.26	2.97	1.69	1.95	2.15	1.91	2.31	2.3	2.6	2.6	2.12	1.42	2.27	2.84	1.73	2.08	4.2	2.61	2.17	2.65	3.9	3.71	2.87	4.63	5.12	3.62	4.79	4.64	4.98	4.09	3.44	4.74	4.04	4.43	2.75	2.54	5.12	4.56	4.58	4.22	4.39	4.23	3.89	3.66	4.38	5.02	5.01	6.19	4.72
AT1G05620	3.61	3.21	4.04	2.7	3.57	3.12	2.84	2.86	2	2.76	1.91	2.36	3.58	3.04	2.17	2.31	4.76	2.07	1.82	2.15	4.8	5.29	5.62	4.68	5.43	6.85	4.64	4.81	5.44	4.62	5.25	5.73	5.76	6.38	7.08	6.29	5.65	7.96	6.97	5.39	7.73	7.31	6.4	9.31	6.4	6.16	5.47	5.34	5.04
AT1G05630	7.77	7.12	4.06	2.9	13.32	7.01	13.19	14.65	18.89	20.24	11.81	8.92	9.9	7.7	3.76	4.66	14.12	3.44	2.2	5.09	11.02	6.2	5.27	6.36	8.08	7.56	3.96	4.4	3.77	3.83	3.38	4.79	8.67	8.06	2.89	3.55	9.88	12.81	10.06	10.1	18.59	15.16	20	18.26	11.59	10.4	9.95	10.47	7.44
AT1G05640	0.49	0.76	0.48	0.29	0.38	0.12	0.35	0.49	0.89	0.79	0.56	0.55	0.64	0.67	0.36	0.8	1.68	0.61	0.25	0.99	1.77	1.34	0.79	1.08	1.76	1.4	1.03	0.81	0.96	1.08	1.48	1.46	2.14	2.62	1.17	1.02	4.02	5.16	4.43	5.19	3.64	3.66	3.57	3.31	5.16	4.43	3.06	3.83	3.83
AT1G05670	2.06	2.01	1.1	1.12	1.94	0.97	1.85	2.09	2.3	2.06	1.38	1.01	2.76	2.87	1.33	1.58	3.26	2.17	1.63	2.69	2.36	2.65	1.7	3.17	2.84	3.92	3.33	2.96	2.98	3.16	2.48	3.72	2.92	3.85	1.73	1.66	3.86	3.31	2.88	3.06	2.9	2.83	2.8	2.48	3.58	4.02	3.2	3.5	2.48
AT1G05675	9.33	10.87	8.35	10.27	23.78	12.97	23.71	15.4	128.99	74.72	68.82	76.61	192.21	125.82	90.31	104.05	150.22	135.61	43.85	95.07	58.68	53.77	17.08	40.19	9.42	63.36	59.3	4.11	25.29	27.67	36.13	17.28	30.43	20.72	13.44	18.7	11.18	6.21	8.03	6.49	66.82	54.58	78.15	47.63	18.42	12.64	19.46	16.46	15.17
AT1G05680	0.21	0.4	0.25	0.21	0.42	0.18	0.3	0.4	16.93	9.21	5.7	7.1	93.72	98.28	67.43	40.09	112.21	130.36	51.05	163.9	273.78	200.36	27.38	83.09	51.01	381.1	639.82	76.38	202.26	332.64	179.26	87.69	171.57	92.03	112.01	111.22	46.87	5.72	3.15	3.75	222.82	58.15	207.84	138.44	81.96	4.72	71.64	43.95	172.81
AT1G05690	13.88	15.04	9.12	9.56	8.02	5.64	5.67	6.47	4.47	3.68	3.21	2.11	3.1	4.74	4.11	4.77	8.33	4.61	3.11	5.41	3.86	3.15	3.31	3.27	3.99	2.95	2.67	2.98	3.06	2.39	2.38	2.93	2.35	2.17	2.1	1.73	3.48	3.73	4.2	4.6	2.37	2.09	2.56	2.24	4.99	4.53	4.13	3.86	5.9
AT1G05710	3.88	4.53	5.49	4.33	5.01	8.31	8.9	9.46	6.52	7.04	5.24	5.83	3.7	2.87	1.72	2.05	3.55	2.51	1.2	1.85	1.78	1.1	1	0.85	1.53	1.94	2	1.16	1.43	1.63	1.86	1.46	2.66	2.1	2.36	1.97	3.3	4.1	3.8	4.96	7.1	13.05	6.13	7.8	7.75	6.39	5.91	4.78	11.35
AT1G05720	11.71	11.89	15.25	12.21	9.4	11.99	10.55	10.92	11.04	9.93	9.77	10.98	16.09	15.69	14.95	18.8	37.23	21.5	16.85	14.71	30.01	22.85	40.12	17.78	41.7	33.7	25.95	26.07	35.55	32.9	40.55	32.76	38.46	34.35	38.98	44.66	42.92	52.87	52.75	56.85	43.35	56.97	37.53	50.1	48.27	42.57	45.81	37.79	44.31
AT1G05730	0.14	0.16	0.42	0.12	0.1	0	0.14	0.1	0	0	0.39	0.34	0.74	0.52	0.49	0.67	1.13	1.41	1.41	1.75	1.69	1.29	1.79	1.27	2.32	2.46	2.41	2.66	3.44	3.26	3.49	2.87	4.59	3.95	4.08	7.24	4.27	3.33	2.7	3.16	4.59	4.87	5.08	4.69	3.93	2.66	4.17	4.26	4.41
AT1G05750	0.61	0.96	0.47	0.49	0.45	0.33	0.47	0.57	0.83	1.03	0.87	0.61	1.27	1.22	0.74	0.75	1.94	1.23	0.76	1.27	1.79	1.62	1.36	1.89	2.64	2.92	2.55	3.64	3.84	3.66	2.99	4.34	3.66	4.93	1.95	2.3	4.5	4.28	3.75	3.83	5.86	5.16	5.67	5.94	4.49	4.71	4.57	4.98	3.11
AT1G05760	3.55	2.34	4.48	5.83	4.36	5.8	3.66	4.15	4.02	5.09	2.51	5.21	1.39	4.71	3.8	4.94	2.62	5.15	6.07	4.63	3.36	4.26	5.61	4.61	4.19	5.11	5.25	3.96	3.25	3.58	4.52	0.88	3.89	3.23	5.77	5.98	3.79	2.86	5.51	3.09	3.81	4.14	4.35	2.1	0.38	2.83	5.3	4.5	2.5
AT1G05767	1.12	3.25	0.73	3.53	0.46	5.9	4.53	5.01	6.03	10.29	11.73	7.56	14.28	15.31	13.92	5.75	13.56	15.92	16.36	12.68	6.24	8.92	3.99	6	0.47	8.77	7.01	5.8	6.41	1	9.64	0.42	0.76	1.02	3.02	0.13	1.26	2.24	5.16	5.06	5.18	0.69	0.83	1.03	11.73	1.34	13.1	0.08	0.25
AT1G05773	0.38	0.7	0.4	0.64	0.31	0.64	0.98	0.82	0.24	0.3	0.7	0.65	0.74	0.82	0.34	0.76	0.8	0.46	0.4	0.6	1.14	0.76	0.52	0.88	0.99	1.79	1.39	0.99	1.07	1.12	0.94	1.26	0.82	0.94	0.94	0.48	0.96	1.14	1.56	1.46	1.51	1.37	0.95	0.8	1.23	0.66	1.22	0.94	1.16
AT1G05780	1.81	2.01	2.93	1.88	1.7	1.76	1.73	1.59	3.59	3.43	3.19	3.44	4.7	6	3.51	5.59	6.32	4.51	4.43	5.53	3.82	3.24	5.73	3.35	3.44	5.98	5.42	4.68	5.34	4.65	5.28	5.31	5.31	4.36	5.84	6	5.9	6.8	7.13	6.94	9.17	9.69	5.84	10.45	7.6	7.22	6.88	6.49	6.05
AT1G05783	0	0	0	0	0	0	0	0	0	0	0	0	0	0	0	0	1.87	0	0	0	1	0.35	0	0	0.49	1.22	0.42	0.76	0.4	1.3	0.3	1.4	1.74	0	0	0	1.27	1.45	1.57	2.14	1.36	0.73	1.03	0.6	0.84	0.25	0.26	0.71	0.13
AT1G05785	5.68	6.61	10.34	11.85	4.41	9.94	7.99	5.56	3.96	4.58	8.82	7.69	5.23	7.55	8.99	11.57	10.23	10.55	8.76	6.88	8.99	7.73	10.18	6.05	6.6	8.72	7.59	5.85	9.4	8.14	10.5	8.07	8.05	8.97	11.24	12.22	11.21	11.74	11.65	10.79	9.58	8.96	6.74	9.55	9.71	9.06	9.48	9.08	7.18
AT1G05790	8.89	10.1	7.04	6.13	7.97	4.86	7.09	7.91	6.56	5.43	3.82	3	7.9	9.09	5.5	5.81	14.25	7.19	5.27	8.45	12.32	11.35	8.25	11.3	13.04	12.88	10.66	11.18	14.51	14.46	11.32	13.88	15.41	15.65	10.6	10.12	18.03	18.29	18.18	20.07	18.51	18.76	18.78	17.07	21.02	22.89	23.19	21.67	18.39
AT1G05805	4.98	9.24	9	8.14	4.12	3.05	4.78	3.47	21.33	21.6	25.42	23.54	33.8	37.8	29.76	29.46	35.88	32.67	21.52	28.76	41.7	39.88	43.05	38.31	42.42	44.13	42.04	40.79	41.75	36.3	43.36	43.03	29.08	30.14	29.14	28.37	25.91	29.35	30.5	32.28	40.42	41.59	35.75	42.9	16.81	16.05	15.86	15.18	17.22
AT1G05810	21	21.8	24.83	22.72	13.93	13.86	17.22	13.52	21.88	21.26	24.66	26.25	26.56	30.72	24.31	16.67	15.27	24.17	18.73	17.55	10.3	14.3	10.53	10.43	10.37	10.35	19.15	11.23	13.46	11.44	9.91	10.43	8.77	8.76	10.43	11	8.92	9.82	7.59	8.2	36.45	36.4	29.54	42.25	28.19	29.06	30.15	25.61	11.69
AT1G05830	9.06	9.5	4.85	3.96	5.54	2.93	4.92	5.82	10.22	6.81	4.43	2.9	9.49	9.96	4.08	4.4	8.49	3.96	3.95	7.78	8.94	9.14	4.78	9.74	9.86	9.43	8.29	8.03	9.55	9.31	5.69	10.29	9.24	10.38	4.11	4.56	9.87	8.23	9.28	8.66	10.94	10.48	9.97	8.38	13.77	15.08	12.9	14.91	8.1
AT1G05840	13.78	16.89	13.71	12.82	12.36	9.82	11.29	11.7	15.26	14.46	14.64	12.39	18.17	18.1	14.26	17.41	27.94	16.92	9.81	17.53	23.73	19.91	21.98	18.38	22.57	23.57	19.07	16.57	20.69	19.12	18.57	19.81	18.77	17.27	13.25	15.07	21.06	23.09	24.81	25.1	35.67	40.67	36.05	39.84	39.34	47.04	46.05	36.72	30.46
AT1G05850	548.45	498.17	446.04	414.03	488.01	418.42	524.69	544.69	487.97	637.99	620.19	583.39	646.53	715.08	493.54	442.02	439.39	456.88	461.07	485.07	413.95	590.07	426.83	541.55	387.18	361.59	520.71	456.73	432.14	382.05	366.25	383.42	309.13	364.78	351.07	301.99	370.09	329.15	356.4	279.39	569.78	486.51	475.87	524.09	547.7	686.87	531.89	493.64	250.31
AT1G05860	9.63	10.18	8.9	7.73	7.9	8.05	8.77	9.51	8.42	8.5	6.87	6.22	5.49	6.44	5.82	5.01	5.41	4.94	5.22	5.93	6.63	7.31	6.62	7.52	7.09	6.69	7.31	6.9	8.14	7.44	6.87	7.93	7.01	6.96	5.84	6.19	7.7	7.81	8.05	7.76	7.29	7.26	8.35	7.04	8.84	8.88	9.21	9.11	7.23
AT1G05870	59.71	70.36	49.5	58.34	26.11	25.34	20.58	21.89	15.59	14.18	10.77	12.23	9.83	11.59	10.71	12.44	11.99	10.44	9.32	9.07	10.31	10.35	12.2	14.96	9.69	5.94	5.83	9.31	7.59	5.49	6.7	6.48	5.19	5.65	5.06	5.51	7.1	6.5	11.02	7.97	4.8	3.91	3.79	3.98	10.79	10.14	7.94	8.01	6.67
AT1G05880	0	0	0.15	0	0	0	0	0	0	0.05	0.16	0	4.38	3.92	1	0.41	11.22	2.95	0.89	3.82	3.29	0.18	0.08	0.15	0.63	8.28	2.98	0.1	2.99	3.43	1.84	0.33	3.94	2.91	1.46	2.28	0.91	0.26	0.11	0.17	0.4	0.4	0.22	0.07	0.23	0	0.21	0.17	0.59
AT1G05890	17.8	25.94	14.25	13.81	13.68	9.81	13.31	14.67	19.08	11.59	9.84	7.3	16.57	17.37	9.49	11.01	23.8	11.79	9.99	17.77	24.51	20	15.13	18.06	23.58	30.74	24.33	19.68	26.43	26.53	18.58	26.76	26.49	25.06	15.86	15.38	28.32	29.32	29.07	28.23	39.32	40.02	40.17	38.56	49.57	56.35	51.38	52.87	38.97
AT1G05900	31.4	35.58	33.63	33.16	25.92	28.26	27.19	27.02	27.27	20.46	20.88	17.25	16.21	17.79	19.08	24.08	22.06	20.55	17.51	18.72	17.35	17.71	18.46	17.92	16.4	16.05	15.22	16.64	16.67	12.91	15.93	16.45	13	11.93	12.34	11.71	15.18	15.92	15.9	15.03	11.16	9.4	10.33	10.68	15.96	17.39	17.45	16.05	13.09
AT1G05910	6.5	7.18	3.57	3.22	6.63	3.26	6.56	7.73	11.26	7.47	4.67	3.6	7.28	8.26	3.41	3.65	13.34	4.13	3.12	7.4	12.44	10.34	6.3	10.24	14.46	11.14	7.01	9.1	11.21	10.41	7.47	12.19	13.1	12.58	4.31	5.4	12.65	11.68	12.99	12.91	10.28	13.36	11.35	8.83	11.6	12.57	10.55	12.3	12.2
AT1G05927	0.26	0	1.88	0.29	0	0	0	0	0	0	0	1.82	0	0	1.24	0	0	1.97	1.55	0	0	0	3.58	1.04	0	0.95	0	0	0	0	0	0	0	0.44	2.96	1.98	8.04	1.64	0	0.63	0.23	0	0	0	0	0	0	0	0
AT1G05940	19.17	23.42	14.07	12.67	16.4	12.15	15.39	17.02	17.02	16.15	14.23	10	17.21	20.14	14.45	15.19	33.42	14.75	13.86	23.42	28.25	27.81	20.94	28.66	33.75	34.55	30.51	37.12	38.41	36.26	29.17	37.14	39.93	38.32	24.16	24.11	45.21	44.65	45.96	51.66	41.91	43.16	42.72	40.89	40.74	43.27	43.49	43.17	35.76
AT1G05950	0.23	0.2	0.23	0.29	0.23	0.17	0.17	0.14	0.1	0.1	0.16	0.09	0.08	0.21	0.12	0.4	1.68	0.05	0.19	0.19	1.81	1.01	0.93	0.89	1.64	1.65	1.04	0.66	1.95	1.12	1.25	1.74	2.29	2.25	1.06	1.35	3.25	5.02	5.48	4.9	2.63	3.53	2.35	2.52	5.79	5.28	4.51	4.37	5.6
AT1G05960	18.8	22.79	8.38	8.34	15.48	7.4	17	18.93	19.26	16.41	10.88	7.24	13.96	16.13	7.75	8.07	22.15	8.46	6.73	15.49	23.9	20.35	9.71	16.19	17.71	21.74	16.54	15.9	23.85	23.13	17.44	23.83	28.69	28.82	12.91	12.51	34.27	28.62	33.89	27.45	32.25	28.8	27.83	26.28	40.32	43.59	41.65	42.35	22.41
AT1G05970	3.82	4.79	5.08	4.79	3.23	4.46	4.67	4.15	3.25	4.49	5.24	5.62	5.28	4.69	5.64	6.51	6.72	6.46	6.72	5.57	6.37	6.18	7.43	5.24	5.24	5.59	6.09	6.41	5.72	5.25	5.84	6.8	4.95	5.71	7.24	6.81	6.05	6.66	6.67	6.25	6.91	6.3	7.38	9.09	9.36	8.19	9.36	8.41	4.41
AT1G06000	27.89	19.46	19.99	5.67	58.13	0	44.07	30.48	25.21	39.92	0	28.92	26.02	12.59	16.82	13.8	29.07	14.89	9.01	26.37	58.79	31.34	38.55	20.25	43.97	32.99	20.37	32.54	23.17	25.06	29.43	29.88	42.69	37.87	30.34	32.45	56.36	60.17	75.09	61.17	29.37	31.97	37.26	21.26	54.73	23.67	23.36	32.9	48.65
AT1G06002	26.27	19.48	20.17	11.04	56.46	64.23	58.66	83.28	50.68	53.36	50.37	28.09	12.93	12.23	16.33	19.28	53.06	6.79	20.72	24.46	10.77	18.34	21.89	19.77	41.78	7.65	16.84	0	21.24	0	0	28.48	13.47	0	4.89	0.34	0	55.74	9.88	40.58	27.46	30.45	2.08	0	10.05	0	0	31.98	0
AT1G06010	6.57	5.9	6.68	6.51	6.87	7.09	6.43	6.22	6.86	8.01	8.21	8.57	8.37	8.45	9.15	9.85	11.74	8.35	10.56	9.19	10.82	11.95	12.46	10.74	12.16	11.76	10.57	11.21	10.47	11.4	13.61	12.46	12.71	11.31	14.91	13.59	14.71	16.86	16.48	14.54	11.66	10.01	13.18	11.43	14.96	13.96	14.2	12.91	9.64
AT1G06033	1.02	2.13	3.87	4.49	2.07	2.9	2.81	2.69	3.03	2.67	1.64	1.55	2.7	2.93	2.61	1.55	1.95	3.01	3.17	2.72	2.47	4.76	3.3	2.41	4.58	3.24	4.02	3.27	5.21	3.75	4.33	3.01	6.07	4.14	4.55	9.73	4.8	6.05	3.39	3.43	4.27	5.86	4.05	4.02	6.64	4.9	7.43	6.69	5.09
AT1G06040	385.73	441.47	381.61	388.97	343.04	323.65	344.07	341.04	497.44	420.92	460.19	414.56	326.93	402.76	353.73	390.37	342.92	355.34	287.69	334.78	275.22	310.63	308.06	299.68	253.75	201.85	198.23	245.8	198.47	167.86	178.62	179.32	118.14	124.27	129.51	115.94	110.75	107.33	130.47	129.44	34.8	40.56	28.99	39.2	7.27	8.34	7.27	7.2	8.15
AT1G06045	1.47	1.32	0.81	1.01	1.67	1.31	1.64	2.94	0.84	1.8	2.07	1.28	1.24	2.32	1.41	1.41	3.59	1.41	0.69	1.44	1.88	1.47	0.77	1.31	2.32	2.34	1.11	1.25	0.87	2.46	0.71	2.4	0	0.38	0.38	0	0.28	0.43	0.76	1.02	0.34	0	0.43	0	0	0	0	0	0
AT1G06050	4.8	5.31	5.84	4.83	4.89	4.7	4.79	4.86	5.54	4.44	5.16	4.35	4.92	4.83	5.35	6.37	10.06	7.83	6.33	6.01	11.87	8.5	8.68	7.21	7.21	14.99	10.69	5.42	6.49	6.68	7.55	6.67	7.45	5.95	5.26	7.48	5.67	5.42	5.47	5.26	7.23	8.13	8.55	9.07	5.6	5.62	7.34	6.89	7.18
AT1G06060	15.93	16.95	15.21	15.58	11.56	10.46	10.05	11.83	23.61	18.14	18.27	16.77	21.92	25.11	20.23	20.66	21.02	19.48	16.43	18.17	20.07	18.72	18.65	18.4	18.89	19.51	21.11	18.7	21.65	19.66	20.32	20.69	18.88	18.74	20.6	18.78	21.34	19.44	22.28	21.6	22.9	24.16	23.39	22.31	19.56	22.06	21.75	18.85	16.24
AT1G06070	9.17	9.91	8.55	8.03	7.68	6.72	8.53	9.02	13.07	10.14	9	8.72	9.14	10.15	7	8.17	12.22	8.7	6.81	9.53	10.53	10.09	9.81	9.52	10.53	11.37	8.98	8.27	10.65	9.94	9.46	10.37	10.27	10.22	8.95	8.61	10.47	11.08	11.18	12.78	11.74	12.64	11.46	12.02	11.04	10.92	9.36	9.95	9.03
AT1G06083	0.86	1.35	0.51	0.14	0.67	0.15	0.56	0.52	1	0.87	1.69	0.92	1.66	1.37	1.11	0.81	0.16	0.28	0.53	0.44	1.38	0.55	0.63	0.63	1.11	0.94	0.75	0.57	1.34	1.86	1.11	1.34	1.3	0.31	0.67	0.58	1.16	1.28	0.69	1.04	1.74	2.07	1.13	2.08	1.62	1.7	1.37	1.75	1.16
AT1G06087	0.37	0	0	0.32	0	0	0	0.79	0	0	0	0	0	0	0.61	0	0.9	0.35	0.59	0	0	1.31	0.67	0.86	1.13	1.23	0.73	0.89	2.02	1.62	0.73	1.09	1.46	2.86	2.12	1.4	2.73	0.78	1.19	0.27	1.18	1.58	0.7	1.3	2.23	1.22	1.41	1.98	0.54
AT1G06110	12.32	17.89	13.93	12.35	9.64	8.09	7.96	8.9	8.75	6.82	6.42	5.45	7.35	8.7	7.46	9.26	13.55	8.86	8.76	9.34	14.08	13.49	15.89	12.75	16.05	15.61	16.7	13.06	17.7	16.55	13.9	16.62	15.38	14.06	13.08	12.48	15.99	19.3	19.67	19.35	18.03	17.46	19.42	20.68	31.74	30.82	28.58	29.53	20.38
AT1G06130	19.89	22.03	20.46	18.91	18.39	19.66	19.62	21.99	23.32	21.7	24.9	20.59	21.35	20.43	20.81	25.2	45.67	21.54	19.41	22.86	42.2	27.74	29.41	26.01	35.3	39.15	29.8	28.21	32.5	32.17	30.26	31.94	45.49	33.52	32.34	33.93	40.23	42.37	46.63	42.81	38.81	48.45	45.09	43.14	48	43.32	52.76	44.91	43.95
AT1G06143	1.35	1.09	0.54	0.37	0.76	0.52	0.8	1.18	1.37	1.96	0.82	0.79	0.92	1.37	0.83	0.97	2.55	0.98	0.77	1.57	2.25	1.8	1.46	1.59	3.28	2.54	2.23	3.1	3.3	2.52	2.17	3.18	3.24	3.35	1.92	1.63	2.81	3.14	2.9	2.78	2.86	3.02	2.89	2.88	2.71	2.48	2.2	2.82	3.23
AT1G06150	16.41	19.19	7.18	7.98	14.94	7.45	15.9	18	18.08	10.87	5.32	4.86	9.17	12.34	4.65	6.65	12.89	6.27	5.85	11.68	14.23	14.41	6.38	15.64	15.57	17.09	23.72	14.06	16.08	18.26	14.6	16.33	15.07	19.58	7.5	8.15	21.81	15.44	16.84	14.3	14.26	11.2	15.65	9.89	20.12	22.04	23.1	26.07	15.56
AT1G06160	0.54	0.33	0.61	0.36	0.62	1.39	1.16	0.58	1.65	1.55	2.03	2.49	16.96	9.98	13.05	13.91	17.5	9.68	13.65	11.01	17.12	25.37	25.96	9.51	6.94	17.35	18.34	6.29	19.2	21.08	10.83	29.47	10.16	15.24	9.44	15.2	16.83	2.57	9.25	10.96	10.68	8.47	6.91	7.73	12.68	14.96	21.8	17.69	38.29
AT1G06180	5.48	5.6	2.39	5.87	2.3	2.04	2.19	2.29	0	0	0	0	0.12	0.22	0.5	0.22	1.12	0.58	0.71	0	2.82	1.05	2.17	1.5	0.79	2.56	0.63	0.78	0.34	0.52	0.77	0.79	1.03	0.68	0.72	1.14	0.85	0.98	1.6	1.3	0.63	1.49	1.78	1.35	0.88	0.53	0.56	0.29	5.12
AT1G06190	51.21	39.33	30.12	30.07	36.23	32.66	38.03	40.6	54.49	56.03	39.02	32.13	47.35	57.2	38.84	32.74	35.32	38.99	48.22	59.3	53.64	63.48	41.74	87.47	71.08	67.45	92.09	94.03	77.42	74.54	57.37	81.52	64.47	92.22	57.76	63.02	81.86	68.27	64.87	61.76	81.49	62.27	83.49	69.21	73.26	76.54	83.6	91.93	48.04
AT1G06200	29.02	32.57	36.24	37.18	29.85	41.63	33.64	33.44	44.59	38.53	41.27	44.98	43.62	50.26	48.15	55.81	58.72	58.59	57.27	53.12	63.03	61.68	69.81	60.27	65.59	60.02	66.76	62.85	75.15	69.49	77.82	74.53	67.86	69.18	75.37	78.62	75.76	74.39	73.91	71.35	72.08	65.96	61.18	67.03	65.96	64.62	67.33	56.08	43.39
AT1G06210	13.91	14.15	12.78	11.28	12.19	12.53	12.31	15.58	28.02	17.97	15.88	14.54	21.05	21.76	14.14	19.3	29.3	15.57	15.51	20.63	24.79	19.46	19.88	18.77	21.31	21.35	19.13	20.31	21.98	20.75	20.28	20.86	23.73	22.61	17.8	18.16	25.07	27.14	28.51	27.59	16.52	16.82	14.59	15.08	19.27	18.64	17.48	16.7	17.79
AT1G06220	19.08	18.47	7.67	7.35	16.88	7.53	16.93	18.61	23.46	19.67	11.26	7.25	16.77	21.89	7.37	7.04	24.81	8.46	9.23	20.85	25.72	25.23	10.82	26.55	33.79	23.2	21.87	27.42	33.22	30.26	17.27	31.61	35.08	36.33	13.04	14.9	36.93	30.71	30.81	30.35	30.41	30.45	33.95	25.05	36.97	36.38	35.69	40.12	30.29
AT1G06227	3.6	3.11	1.42	1.14	4.55	2.09	4.35	6.29	7.44	4.46	2.45	1.76	5.25	4.62	2.14	1.19	5.28	1.3	1.99	4.53	7.3	5.85	1.56	5.39	6.43	4.67	5.19	6.02	6.09	6.15	3.9	3.86	6.13	7.64	3.02	3.95	7.05	8.7	6.2	6.77	6.6	7.33	5.15	6.07	8.62	9.54	8.78	9.67	8.56
AT1G06230	16.57	17.91	7.13	6.88	14.11	7.09	15.9	17.81	25.21	18.19	12.51	6.23	18.46	19.35	6.66	7.95	23.8	7.51	6.39	15.93	20.57	18.34	9.7	18.08	23.23	23.18	17.91	16.87	20.81	19.63	12.57	20.75	21.75	20.3	7.58	7.96	21.89	21.26	20.97	22.14	29.53	30.7	30.5	26.58	27.07	28.57	25.86	21.43	25.02
AT1G06240	26.86	29.3	19.27	20.41	24.15	20.99	26.31	23.83	16.87	13.42	13.71	9.24	9.67	11.19	10.88	10.62	13.52	12.4	11.13	13.92	12.49	12.89	11.41	16.23	14.94	11.27	12.62	16.46	17.09	15.34	14.58	17.96	16.95	16.95	15.55	13.43	23.08	18.22	21.7	21.73	13.05	11.1	15.09	15.17	20.52	22.55	20.3	25.36	12.43
AT1G06243	0.53	1.19	0.14	0.46	0.31	0.13	0.23	2.69	0.73	3.61	0.45	0.52	3.5	1.91	1.98	0.96	1.06	2.25	2.56	1.92	0.19	1.01	0.39	0.54	0.23	0.59	0.6	2.17	1.25	1.09	0.98	1.4	2.01	3.28	0.44	0.16	0.37	0.38	1.76	1.74	4.05	1.82	0.43	1.28	3.28	4.19	4.84	4.12	1.25
AT1G06247	2.51	1.63	0.3	1.45	2.24	0.73	3.77	3.03	0.95	0.88	0.64	0.5	0.61	3.38	0.64	1.14	2.02	2.24	1.61	1.04	3.57	0.96	5.01	0.8	7.08	3.31	6.88	3.06	4.58	3.27	0.65	4.26	0.56	0.82	2.48	0.53	4.19	1.01	0.77	4.47	1.15	3.57	2.53	7.12	2.62	4.92	0.81	7.18	3.39
AT1G06250	1.77	2.09	1.31	1.06	1.81	1.12	1.44	1.43	0.88	0.44	0.45	0.41	0.45	0.93	0.58	0.68	0.9	0.87	0.83	0.79	1.14	0.67	0.89	0.79	1.04	1.35	1.12	1.04	0.98	1.09	0.96	1.11	1.05	2.03	0.83	1.11	1.79	1.59	2.15	1.59	1.13	0.88	1.02	0.89	2.01	2.79	2.73	2.8	1.98
AT1G06253	1.32	1.05	0.74	1.22	1.41	1.12	1.14	0.89	1.81	1.28	0.85	0.93	1.06	1.07	1.02	0.89	0.86	0.82	0.93	1.05	1.06	1.46	1.08	1.38	1.53	1.35	1.22	1.51	1.43	1.2	0.98	1.12	1.22	1.07	0.91	1.47	1.13	1.22	1.12	1.39	1.12	1.25	1.19	1.38	1.11	1.3	1.36	1.08	1.42
AT1G06263	1.07	1.52	0.8	1.19	0.62	1.1	1.13	0.98	1.19	1.05	0.8	0.54	0.8	0.95	0.95	0.8	0.88	0.65	0.73	1.38	0.81	1.04	1.19	1.06	1.53	0.99	1.13	1.41	1.54	1.04	1.24	1	0.71	1.36	0.81	1.25	1.33	1.45	0.89	0.9	0.93	0.5	1.17	0.78	0.94	1.01	1.04	0.84	0.5
AT1G06265	3.87	4.28	4.27	3.06	3.02	2.25	1.28	3.11	3.18	1.84	1.52	1.22	0.76	1.84	2.27	1.36	1.51	2.16	1.23	3.65	2.67	4.48	3.25	4.38	5.01	3.71	6.06	4.76	5.47	5.55	4.26	6.32	4.42	5.2	3.93	3.93	5.65	5.96	5.17	6.35	5.24	3.38	4.73	6.27	6.16	8.74	8.49	8.15	4.9
AT1G06270	1.64	1.85	1.38	1.02	1.09	1.17	1.28	1.94	1.61	1	0.87	0.85	0.51	0.79	0.69	0.99	1.55	0.57	0.67	0.73	1.54	2.39	1.66	1.79	2.64	2.31	2.31	2.51	3.59	3.18	2.81	3.17	4.24	4.27	3.16	2.84	4.09	4.2	4.42	4.38	2.4	2.2	2.62	2.24	3.49	3.18	3.46	3.38	3.26
AT1G06273	1.72	1.42	0.84	1.07	1.98	0.05	1.32	2.99	0.44	0.89	1.05	1.13	1.45	2.02	1.35	1.18	2.73	1.79	2.39	1.79	2.76	2.59	2.61	3.79	3.04	1.34	2.33	1.5	3.28	2.81	2.13	1.49	4.07	1.62	1.82	1.76	3.1	3.32	2.01	2.45	3.32	0.8	1.37	0.32	1.2	2.69	1.85	1.52	1.48
AT1G06277	2.71	3.32	0.66	2.06	2.95	1.35	3.34	4.74	2.91	3.34	3.18	0.88	3.71	4.56	1.93	2.15	3.18	2.64	3.3	3.52	4.88	5.07	3.88	3.68	3.06	3.26	6.1	4.41	5.87	6.11	2.38	4.23	2.78	3.78	3.84	2.25	5.1	3.89	5.18	5.17	5.26	4.14	3.12	4.92	6.5	5.41	5.41	5.78	4.09
AT1G06283	8.74	6.84	6.09	7.35	8.34	7.74	7.38	9.3	8.77	10.36	5.47	6	9.28	8.92	8.46	5.78	5.06	6.4	9.47	8.51	11.73	16.04	12.75	13.46	19.06	15.55	17.27	20.54	22.36	19	13.6	16.29	16.47	20.68	16.22	18.42	19.77	18.22	13.96	17.75	21.41	17.65	17.97	18.38	24.81	20.01	28.07	20.52	20.97
AT1G06290	26.29	28.02	16.73	15	21.05	13	23.73	23.85	30.36	24.22	17.69	14.43	32.73	31.71	15.73	17.49	41.63	15.5	14.61	24.77	37.01	30.93	20.49	25.8	35.88	39.33	29.23	27.04	30	29.76	22.46	29.65	33.68	32.91	19.82	20.86	36.37	45.15	40.85	39.07	37.68	44.36	38.42	33.86	43.24	39.76	46.66	40.41	37.61
AT1G06360	12.82	3.31	1.38	1.92	15.42	13.96	14.12	25.87	9.64	24.67	8.66	11.83	0.77	0.55	1.3	0.65	0	0.43	0.63	0	0	0	0.42	0	0.3	0	0	0	0	0	0	0.07	0	0	0	0	0	0	0	0	4.69	0.84	0.84	1.38	4.14	0.28	0.58	1.81	0.21
AT1G06380	5.55	4.65	4.66	3.62	4.95	5.15	6.74	7.16	8.7	8.47	7.38	6.96	6.13	7.26	6.02	4.98	9.36	6.35	6.66	8.67	10.99	8.9	6.4	8.32	11.46	8.45	8.66	9.5	12.73	12.5	9.68	11.55	11.74	14.1	9.55	10.17	11.4	10.8	9.62	10.68	10.64	10.53	10.94	10.41	12.08	10.56	12.02	12.25	9.9
AT1G06390	52.57	54.39	40.72	39.59	45.94	38.4	52.74	54.77	58.55	44.8	35.21	33.32	33.5	40.84	25.42	27.25	43.67	29.05	26.18	36.3	42.8	40.5	27.66	31	36.02	38.75	35.01	29.35	35.07	34.92	29.13	33.81	34.61	32.16	27.28	25.39	39.4	40.04	39.59	38.61	55.04	52.66	53.86	57.35	72.35	71.46	71.43	66.94	45.9
AT1G06400	27.63	35.04	35.23	32.25	34.65	54.65	41.04	45.86	47.64	36.04	37.29	35.32	28.78	29.15	26.44	30.65	35.12	23.45	21.37	24.67	26	26.02	26.18	26.57	27.94	28.3	30.13	27.34	30.12	27.11	26.93	27.87	25.12	24.83	25.38	24.87	31.64	33.59	34.22	40.6	58.7	65.35	53.17	63.06	40.63	39.56	41.11	34.71	38.03
AT1G06410	49.5	56.68	17.44	16.58	58.72	26.32	72.62	90.04	102.27	78.42	47.97	25.33	67.49	74.94	17.6	16.94	65.48	17.34	13.08	46.86	48.11	48.96	14.81	42.36	50.02	47.66	45.76	40.66	45.29	44.21	21.5	42.48	35.24	37.17	13.36	10.67	36.7	38.67	35.26	36.27	107.42	113.68	91.69	85.4	40.21	44.04	44.1	40.1	39.72
AT1G06430	225.86	273.95	184.46	192.72	231.73	236.33	280.16	281.41	199.58	201.23	225.06	152.73	153.42	172.22	139.48	165.44	257.98	114.48	95.81	157.96	126.97	91.22	88.38	97.74	127.61	88.41	68.44	89.63	60.47	62.51	54.29	59.23	64.67	47.98	42.13	38.49	67.78	71.26	87.59	69.16	83.24	85.49	81.7	64.93	70.92	73.67	69.58	73.32	77.32
AT1G06440	0.59	0.59	0.44	0.64	0.55	0.64	0.81	0.87	0.19	0.4	0.34	0.31	0.22	0.23	0.09	0.26	0.49	0.14	0.14	0.24	0.55	0.73	0.47	0.47	1.14	0.81	1.02	1.17	2.05	1.67	1.23	1.87	2.09	2.16	1.51	1.52	2.32	2.31	1.8	1.96	2.74	2.83	2.81	2.57	1.99	2.29	2.65	2.4	1.97
AT1G06450	1.32	1.79	1.02	1.04	0.64	0.97	1.24	1.14	1.01	1.45	0.96	0.51	0.52	0.67	0.59	0.95	0.86	0.93	1.01	0.88	1.68	1.18	1.22	1.19	1.2	1.44	1.61	1.01	1.29	1.61	1.64	1.16	1.52	1.48	1.81	1.77	1.01	0.71	0.94	0.56	1.15	0.54	0.61	0.9	1.26	1.49	1.23	1.53	1.89
AT1G06453	1.44	0.64	0.7	0.72	0.97	1.04	1.19	0.49	5.62	1.03	1.41	0.68	2.68	0.67	0.91	0.75	0.95	1.06	0.87	1.38	0.88	1.01	0.77	1.31	1.05	0.58	0.79	0.57	0.64	0.92	0.52	0.72	0.54	0.71	0.69	0.65	1.59	0.85	0.58	0.41	0.86	0.57	0.66	0.71	1.05	0.51	0.43	1.23	0.58
AT1G06460	57.94	81.55	63.43	64.75	56.21	63.35	53.99	59.26	72.09	59.42	75	61.32	67.98	89.39	96.22	109.61	108.05	129.77	111.97	117.64	188.33	258.8	236.7	269.22	337.97	336.76	325.64	456.77	723.2	664.53	697.82	696.64	649.49	655.13	718.06	598.79	654.77	616.22	689.63	666.14	300.65	322.17	271.76	347.73	180.08	202.16	197.27	183.1	86.27
AT1G06470	10.25	11	9.56	10.53	8.31	12.47	12.19	11.82	14.46	13.37	9.45	8.86	12.89	16.27	9.5	9.98	12.95	10.88	7.83	11.74	13.12	15.1	11.36	15.77	15.51	14.66	15.32	16	19.81	19.04	17.9	17.7	17.81	18.54	14.96	13.61	20.07	17.83	19.69	17.29	14.87	15.09	12.73	12.45	13.03	12.96	13.18	13.53	9.38
AT1G06473	1.5	2.1	2.61	2.42	0.9	2.24	1.48	1.18	0.83	0.8	0.71	1.13	0.84	1.04	1.52	1.9	1.36	1.55	1.19	1.48	0.85	1.55	2.33	1.43	1.18	1.04	1.37	1.7	1.85	1.62	1.74	1.93	1.17	1.33	2.98	2.25	2.15	1.46	2.36	1.76	2.82	1.57	2.03	3.08	3.54	4.83	3.39	3.87	2.49
AT1G06475	5.12	5.85	3.39	0	7.58	0	0	3.39	1.16	0.69	0.75	0.59	0.72	0.3	0.85	1.23	0.5	0.52	1.19	0.12	0.17	0.8	0.25	0.74	0.89	0.55	0.67	0.53	0.34	0.53	0.87	0.75	0.25	0.64	2.06	1.72	2.11	1.11	1.48	0.85	1.31	0.66	1.01	1.79	1.28	1.1	0.5	1.24	1.41
AT1G06500	9.43	10.75	11.4	13.5	7.77	10.35	7.02	7.98	7.84	7.82	8.17	7.93	9.26	9.28	11.79	12.88	11.75	13.11	12.6	11.84	10.82	14.18	19.67	17.13	13.61	13.13	16.49	16.08	17.38	16.63	17.8	18.02	14.9	15.11	18.61	18.55	18.99	14.49	18.65	20.75	14.82	14.27	14.37	16.69	17.44	20.83	20.31	19.23	14.42
AT1G06510	19.7	20.33	16.12	14.92	17.32	16.35	16.15	17.8	20.14	21.89	17.69	15.93	18.75	23.23	19.68	17.88	29.19	21.07	18.5	21.46	26.4	26.72	25.12	25.33	36.34	31.27	27.62	27.91	28.7	27.81	25.01	28.71	30.92	30.36	26.9	27.19	34.28	38.31	33.03	34.11	30.63	30.19	27.89	28.97	31.74	34.48	32.24	31.47	22.64
AT1G06515	18.85	17.21	22.44	24.77	12.86	16.6	16.02	15.15	21.98	21.55	21.88	26.6	19.26	22.33	22.21	26.75	21.87	24.35	25.11	18.99	16.65	17.57	21.64	15.82	14.98	20.11	18.52	16.45	19.22	17.77	22.35	17.73	15.49	15.3	28.28	28.9	18.3	17.35	15.3	16.97	33.09	34.07	24.42	34.72	24.17	24.72	21.19	19.5	17.45
AT1G06530	44.32	19.9	34.11	29.36	42.52	30.41	43.7	45.1	44.37	40.72	34.65	13.04	38.67	43.5	27.2	28.55	59.86	33.55	31.56	50.46	66.55	50.78	34.25	55.28	72.41	72.33	61.22	63.52	71.9	70.23	57.24	72.3	74.85	76.88	54.61	56.52	73.79	75.62	73.26	84.27	82.1	77.43	89.87	88.07	73.22	74.37	80.74	80.24	66.23
AT1G06540	0	14.24	0	0	0.06	0.24	0.15	0.11	0	0.12	0.55	10.6	0	0	0	0	0.03	0	0.06	0	0	0	0	0	0	0	0	0	0	0	0	0	0	0	0	0	0	0	0.04	0	0	0.05	0.26	0	0.13	0	0	0.08	0
AT1G06547	1.09	0.77	3.47	1.69	2.21	3.62	2.26	3.99	0.6	2.32	1.13	2.47	2.31	1.98	1.25	2.15	1.28	2.37	5.02	1.48	3.5	3.61	3.14	1.72	2.58	1.28	4.61	2.34	4.84	3.53	1.85	3.21	0.95	3.07	2.9	2.38	5.04	2.27	2.14	2.12	0	0.89	1.17	0	2.16	0.59	2.22	0.32	2.21
AT1G06550	19.78	17.92	10.7	12.24	23.93	19.65	18.92	23.22	28.34	31.62	30	18.43	17.05	18.7	17.46	17.97	14.93	11.12	16.25	20.84	18.02	17.23	13.54	22.95	18.1	17	17.36	21.53	21.75	20.84	19.62	25.23	18.28	25.78	15.01	16.42	29.94	22.75	22.43	19.58	25.97	17.33	32.16	14.9	33.24	21.07	19.51	33.1	17.23
AT1G06560	3.45	2.42	1.86	1.8	2.09	1.85	2.08	1.97	1.86	2.41	2.11	1.36	3.67	4.12	2.04	1.49	5.65	3.09	3.03	4.79	6.36	6.94	3.6	8.12	10.18	6.57	6.86	9.52	10.35	9.65	6.37	10.46	8.83	11.12	5.86	7.08	10.83	9.17	8.63	8.6	12.95	11.82	15.71	12	12.62	14.09	14.34	15.07	8.85
AT1G06570	143.58	165.75	137.33	141.51	128.95	118.01	134.59	123.7	94.37	76.98	86.94	80.61	64.94	75.75	79.17	86.19	86.35	89.61	61.3	89.3	74.95	53.39	46.81	56.73	43.5	48.04	47.17	33.07	21.85	23.15	21.39	19.91	13.7	10.39	11.68	11.71	13.29	10.71	16.24	14.99	19.41	14.43	21.26	17.73	9.57	9.98	10.64	11.94	18.53
AT1G06573	34.57	38.67	58.03	57.65	49.02	99.62	74.34	58.05	74.7	82.82	131.11	150.83	81.24	82.41	109.79	106.71	74.86	113.79	84.77	63.26	50.4	36.12	54.22	30.1	33.26	48.2	43.32	28.21	31.73	31.24	48.52	34.35	32.33	26.98	48.65	52.9	29.32	38.08	32.72	41.68	76.55	83.54	71.81	86.18	38.54	34.09	39.08	34.88	32.96
AT1G06580	0.9	0.97	0.51	0.47	1.33	0.84	1.58	1.74	1.98	1.24	1.09	0.97	1.4	1.36	0.66	0.76	1.06	0.77	0.66	0.99	1.14	1.23	0.89	1.03	1.22	1.22	1.24	1.1	1.48	1.31	1.01	1.44	1.35	1.48	0.74	0.82	1.52	1.53	1.42	1.13	1.99	1.95	1.7	1.93	1.79	1.74	1.5	1.81	1.97
AT1G06590	2.34	2.17	1.38	0.95	1.35	0.86	1.22	1.18	0.88	1.88	0.83	0.81	1.9	1.62	0.81	0.89	2.33	0.97	1.21	1.8	3.88	3.98	1.73	2.76	3.59	3.72	3.23	2.48	3.33	3.4	2.61	3.6	3.23	3.98	1.65	1.72	3.47	3.61	3.27	3.12	3.91	3.72	4.08	3.16	5.58	5.58	5.48	5.14	3.36
AT1G06620	0.18	0.6	0.39	0.4	2.71	4.41	2.64	1.9	7.99	6.91	5.6	5.73	12.4	6.5	6.83	8.55	14.89	6.66	6.58	9.42	18.51	7.8	10.12	5.86	10.14	15.5	4.78	3.76	5.2	5.52	9.91	5.29	6.94	3.86	5.4	4.48	4.1	20.76	10.78	20.7	7.4	16.15	16.49	9.98	3.02	4.19	2.9	1.43	11.75
AT1G06630	7.71	7.02	5.85	4.93	6.27	6.14	6.94	7.75	10.1	9.61	8.46	6.67	9.65	10.69	6.34	7.28	10.49	7.32	6.28	7.7	9.22	10.62	6.53	9.27	9.47	10.19	9.8	10.07	10.97	10.13	8.94	10.27	9.59	10.48	8.28	7.15	10.25	10.66	10.24	10.47	12.53	13.35	13.6	13.06	13.02	14.93	13.3	13.64	9.4
AT1G06640	21.26	29.32	24.97	18.27	43.76	66.64	60.25	73.4	128.88	97.19	72.13	87.75	77.75	81.4	42.52	42.16	50.95	35.93	39.6	39.18	47.16	40.75	39.6	40.1	39.66	41.47	52.11	38.07	41.67	40.74	66.16	43.11	35.41	45.37	47.06	37.98	57.77	97.84	69.04	50.35	93.52	80.07	72.19	61.6	50.04	57.77	50.13	43.82	35.87
AT1G06645	11.15	11.34	11.31	9.99	5.76	5.4	6.35	5.74	12.06	8.82	9.32	7.54	11.42	13.76	12.61	14.03	11.83	11.98	9.26	11.17	7.59	7.29	9.18	8.41	11.01	8.67	7.31	9.29	12.88	11.45	11.28	11.71	13.8	15	16.41	14.34	19.11	21.06	21.8	24.13	17.57	18.01	18.47	16.42	22.91	25.41	26.25	26.04	18.03
AT1G06650	62.59	75.35	77.18	72.5	66.47	77.71	70.62	73.47	91.2	67.87	77.75	69.29	71.24	74.39	73.7	91.98	125.42	87.83	67.28	80.78	90.82	78.09	95.65	74.09	107.73	82.77	64.63	77.85	82.59	79.17	85.09	70.52	89.89	83.63	86.41	84.28	86.85	118.61	110.34	129.54	102.04	126.22	106.02	104.3	81.79	73.94	82.52	67.34	80.44
AT1G06670	12.7	11.81	5.16	4.67	12.42	5.42	13.26	13.85	18.88	12.24	7.09	4.39	6.74	8.96	3.38	3.11	11.19	3.87	4.4	9.84	12.67	12	4.97	13.4	16.72	11.55	10.2	13.29	18	15.91	8.51	15.93	17.48	18.32	7.03	6.88	16.94	14.26	14.57	14.28	13.66	14.12	15.32	11.65	18.4	18.53	16.96	21.28	15.62
AT1G06680	5454.14	5108.36	6154.78	6358.58	4414.19	5941.16	5327.98	4817.35	4484.72	5263.29	5747.05	6693.31	4651.74	5401.36	7451.7	6724.54	3209.89	6555.03	7230.08	5711.48	4637.08	5692.26	6117.35	6143.47	4285.76	4570.82	5277.74	5509.15	4427.45	4624.22	5031.41	5077.45	4027.33	4545.47	6275.9	5970.67	4374.1	3509.24	4008.06	3362.56	2695.79	1855.53	2892.42	2884.88	2723.99	2317.63	2480.8	2623.67	780.3
AT1G06690	73.17	70.2	59.35	67.71	78.7	91	76.39	84.77	56.63	76.02	99.66	60.86	65.74	74.82	81.31	96.52	81.91	74.04	80.59	111.98	67.57	55.74	58.58	75.24	79.46	61.3	57.27	78.41	48.09	59.02	61.14	59.2	56.61	56.61	51.62	54.54	62.75	50.67	62.5	55.5	67.14	49.99	67.8	59.36	61.12	62.52	64.06	77.34	39.36
AT1G06700	41.87	47.92	38.25	38.62	36.35	28.25	37.74	38.2	42.16	30.82	23.96	23.06	27.3	33.21	22.82	22.04	34.27	26.19	23.13	29.92	33.98	35.54	26.4	34.76	37.47	35.85	39.72	36.24	42.2	42.08	37.33	39.32	37.38	41.15	34.83	32.23	44.21	42.44	43.39	43.27	53.56	51.97	50.22	48.85	63.36	72.93	66.65	63.19	39.04
AT1G06710	0.41	0.48	0.35	0.12	0.46	0.05	0.25	0.4	0.94	0.74	0.49	0.29	1.23	1.81	0.42	0.49	1.86	0.8	0.55	1.43	1.66	2.02	0.87	1.75	2.99	2.69	2	2.65	2.95	2.31	1.76	2.39	2.51	3.46	1.05	0.94	3.37	2.86	2.52	2.23	2.44	2.96	1.69	2.16	3.52	4.05	3.37	3.99	2.73
AT1G06717	6.44	7.61	8.43	6.86	6.11	3.26	3.91	3.12	2.9	2.74	4.58	2.97	3.46	4.65	4.67	4.88	3.67	5.31	3.66	3.41	2.51	3.52	4.67	2.06	1.87	2.67	2.15	2.47	2.51	2.51	3.45	2.74	1.69	2.27	2.83	2.95	2.73	2.42	2.07	2.57	1.69	2.66	1.82	2.76	2.65	3.37	3.34	2.71	2
AT1G06720	3.47	2.53	1.47	1.06	3.01	1.14	2.29	2.91	7.76	4.78	2.52	1.35	6.4	8.43	2.16	2.04	9.01	3.25	3.78	8.83	13	14.39	4.66	15.35	21.29	14.04	12.86	17.68	23.52	20.73	9.14	21.66	20.22	24.27	7.12	8.92	19.09	16.17	13.6	16.15	22.1	20.49	25.06	18.41	25.63	26.26	25.62	30.62	18.5
AT1G06730	10.12	9.78	6.36	5.62	7.94	5.79	9.66	9.72	10.67	10.25	7.44	5.19	6.43	8.36	5.58	4.75	8.95	5.84	5.85	8.12	8.6	9.15	6.27	10.61	11.49	8.67	8.52	11.12	11.62	10.13	8.82	9.46	10.18	10.98	7.03	6.01	10.31	9.5	8.93	9.53	9.97	9.14	10.07	9.81	11.06	13.03	11.12	12.32	7.63
AT1G06740	1.84	2.15	1.04	1.01	1.49	1.12	1.77	2.48	2.04	0.92	0.79	0.51	1.24	1.66	0.74	0.8	1.89	0.99	0.83	1.53	1.74	1.91	0.98	1.94	2.27	2.03	1.63	2.06	2.2	1.87	1.42	2.18	1.89	1.97	1.06	0.9	1.8	1.73	1.99	1.91	1.72	1.67	1.62	1.73	1.96	2.33	2.6	2.72	1.8
AT1G06753	1.21	1.97	0.33	0.29	0.82	0.13	0.94	0.82	1.62	0.57	0.49	0	1.04	1.25	0.3	0	0.85	0.22	0	1.87	1.36	0.56	0.33	0.96	1.45	1.28	1.32	1.48	1.67	0.76	0.82	1.06	0.78	1.59	0.22	0.15	0.5	1.03	1.37	1.42	1.84	1.35	3	1.45	0.89	3.77	1.29	2.93	1.71
AT1G06760	122.66	106.05	113.66	118.05	60.29	58.44	73.28	56.98	128.88	157.83	125.01	161.43	115.79	134.22	139.2	160.54	240.62	242.86	112.21	113.91	127.54	107.47	130.31	124.9	131.17	138.46	165.73	131.63	148.46	148.51	176.65	140	122.09	115.1	152.82	149.43	163.82	193.05	196.03	210.04	67.39	81.89	78.44	55.7	101.24	118.95	120.82	104.04	137.08
AT1G06770	3.71	4.31	2.5	2.58	3.42	2.46	3.87	3.85	4.81	3.71	2.49	2.18	4.59	4.23	2.05	2.49	7.39	3.02	2.82	3.81	6.91	5.06	3.19	3.82	4.94	5.36	4.86	3.9	4.93	5.16	3.85	4.11	4.41	3.95	2.75	2.71	4.83	6.09	5.01	5.27	5.37	6.15	5.97	5.76	7.47	6.73	7.14	6.91	4.66
AT1G06780	4.46	5.22	3.02	2.91	3.78	2.76	4.75	4.81	6.84	5.34	3.77	3.62	4.98	4.88	3.25	3.53	8.27	3.69	3.3	4.33	6.9	6.13	4.43	6.01	6.16	7.83	5.81	4.95	7.78	7.49	5.89	6.41	7.6	6.99	4.33	4.27	7.88	8	8.55	8.05	6.81	8.28	6.89	6.11	7.14	7.6	6.68	6.57	6.87
AT1G06790	4.11	4.52	4.82	5.01	2.87	3.74	4.73	4.83	4.36	6.07	3.98	5.17	4.34	3.66	4.45	4.27	7.81	7.74	6.6	6.26	6.95	7.71	8.09	9.32	12.55	6.6	6.87	8.07	10.98	8.97	10.13	12.19	11.9	12.41	13.08	14.25	13.62	12.09	13.19	12.93	8.33	10.04	8.85	8.01	12.27	11.95	12.54	12.93	8.54
AT1G06800	9	8.23	7.15	7.72	9.7	9.86	10.85	8.48	10.29	10.29	12.8	11.83	10.3	11.78	9.97	8.57	8.34	9.55	7.13	9.57	8.98	8.26	3.07	5.2	6.29	10.16	14.81	5.53	8.02	8.77	7.17	9	7.41	6.78	6.53	6.76	8.61	7.32	8.51	7.74	14.16	14.25	14.86	12.8	16.41	14.28	12.45	12.42	8.23
AT1G06820	24.15	24.79	17.75	16.8	24.09	21.6	22.5	25.27	24.81	23.87	19.09	14.92	17.37	21.56	15.07	15.38	19.11	15.64	15.12	21.38	17.27	20.02	14.53	21.8	21.78	20.65	20.22	22.25	23.14	21.6	19.01	22.96	20.6	26.13	18.8	17.75	29.67	25.31	28.27	24.66	27.9	23.25	27.82	23.71	31.33	34	32.56	38.35	20.83
AT1G06830	38	64.09	72.68	76.16	84.41	82.12	64.74	79.61	58.03	42.7	57.8	60.22	26.78	35.6	53.32	60.42	37.88	38.24	73.33	45.67	20	23.77	34.56	18.05	36.53	29.65	46.22	31.33	29.51	36.37	50.07	28.33	17.42	26.38	32.58	22.28	24.23	22.41	16.08	15.15	49.9	36.89	31.49	62.96	43.81	64.91	94.94	73.48	49.75
AT1G06840	7.34	7.46	3.34	3.38	9.32	4.19	11.05	10.3	15.18	12.96	11.9	6.47	8.02	9.58	3.05	3.81	7.83	4.89	4.39	9.34	8.84	8.99	3.93	7.51	7.18	8.78	11.27	7.75	10.79	10.08	5.4	9.4	7.91	7.5	4.12	3.86	9	6.52	7.22	7.13	9.16	7.89	8.01	7.88	10.67	11.62	11.36	12.34	8.43
AT1G06850	11.91	11.11	9.32	8.78	7.38	6.45	8.39	8.06	9.39	8.05	7.31	7.27	7.79	7.57	5.52	5.14	5.58	5.45	5.32	6.46	6.89	6.96	5.34	6.33	5.15	7.13	6.92	6.93	6.37	6.41	5.84	6.55	6.59	6.34	6.62	6.18	7.28	8.88	8.69	7.75	10.23	8.03	8.6	9.95	12.41	14.56	11.83	13.96	5.91
AT1G06870	10.34	10.26	7.5	7.21	9.12	8.07	9.43	10.47	11.88	12.8	10.26	9.05	10.78	11.78	7.54	7.61	19.15	8.71	8.04	10.5	15.27	10.91	8.1	11.62	12.34	15.45	11.91	10.65	12.63	11.73	10.4	10.39	15.99	12.67	9.71	9.89	11.98	14.36	13.6	13.84	16.71	18.01	16.74	16.27	14.19	13.41	12.73	12.49	12.72
AT1G06890	18.87	21.1	17.98	14.81	14.82	12.85	15.51	16.62	16.55	13.61	9.89	9.98	18.49	19.52	12.45	13.24	28.76	14.3	12.26	17.24	32.18	29.12	25.98	23.18	36.94	39.55	31.59	30.53	38.25	38.43	34.55	35.81	41.5	38.31	35.08	32.72	43.82	49.36	47.97	49.46	53.89	59.38	49.74	53.18	55.1	61.79	63.05	49.9	47.61
AT1G06900	17.25	16.94	8.19	8.55	12.99	6.83	13.6	14.03	14.84	11.57	6.25	4.49	9.83	12.61	4.94	4.61	10.69	5.82	6.52	12.47	12.61	13.71	5.87	15.49	16.95	14.22	15.34	16.6	19.59	18.67	11.7	16.7	18.63	21.15	10.27	10.15	20.17	16.97	15.32	14.62	20.6	18.29	21.96	17.88	25.41	28.19	27.06	29.81	13.55
AT1G06910	4	5	2.51	2.89	2.85	1.87	2.41	3.57	4.2	2.75	2.62	1.69	2.49	2.89	2.11	2.23	2.86	2.32	2.4	3.23	3.15	2.87	2.74	3.93	4.27	3.61	3.34	3.47	3.67	4.24	3.25	4.12	4.34	4.6	2.98	2.22	4.92	4.96	4.86	5.38	3.55	2.87	3.51	3.22	4.51	5.24	5	5.58	4.09
AT1G06950	55.14	35.38	18.41	16.16	33.86	15.38	26.6	34.89	34.03	41.36	18.79	11.26	31.4	37.48	12.86	9.6	30.95	14.13	17.45	38.35	39.38	53.22	18.22	60.22	73.65	57.87	68.35	76.4	75.95	70.66	38.51	81.7	73.4	100.03	34.9	40.04	94.86	77.89	72.53	74.43	89.58	80.84	100.6	73.64	112.65	106.53	106.82	134.61	66.06
AT1G06960	15.47	16.66	15.49	16.1	11.94	12.87	11.27	11.33	15.77	12.69	11.33	11.96	10.91	14.05	11.63	11.11	13.36	13.12	12.61	12.21	13.34	15.39	16.26	12.31	14.97	10.88	13.08	14.27	15.37	14.46	14.53	14.73	16.8	17.07	15.97	14.89	16.99	15.39	16.46	14.94	17.86	14.5	15.75	17.35	20.06	24.06	21.48	21.99	14.59
AT1G06980	4	4.9	4.88	5.04	1.84	1.16	0.99	1.52	1.46	1.37	1.75	0.95	0.63	1.09	2.21	3.03	1.15	1.05	1.61	0.95	1.57	3.95	3.9	3.04	4.34	2.7	2.68	5.6	5.2	3.82	6.68	7.3	4.82	3.34	4.67	3.86	4.37	2.13	4.03	2.3	1.35	1.69	1.52	1.97	3.07	3.62	2.63	3.33	2.46
AT1G06993	0.59	1.72	2.25	1.09	0.86	0.7	1.2	0.52	0.65	1	2.14	2.73	2.4	2.03	3.15	2.56	1.49	2.86	3.29	1.71	1.33	1.26	1.92	1.87	1.19	1.6	1.56	2.04	2.72	1.92	3.31	2.23	1.69	1.23	2.24	3.75	1.64	1.91	1.68	1.02	1.27	0.77	1.05	1.77	1.3	2.41	2.99	2.51	0.7
AT1G07000	18.15	18.04	16.97	11.3	62.49	41.22	82.49	64.38	63.73	58.7	49.41	31.62	58.51	36.14	16.9	19.51	106.75	22.3	16.02	35.75	49.96	21.8	18.5	16.21	33.98	62.27	31.7	16.71	20.08	21.25	19.83	18.86	38.88	18.46	10.57	11.5	26.68	40.26	29.47	37.48	73.28	104.48	64.78	81.55	44.2	32.36	35.83	23.89	39.11
AT1G07010	164.03	188.23	137.09	137.62	135.81	115.93	126.78	145.77	131.96	91.06	88.44	68.36	69.74	87.28	77.06	86.39	100.02	68.24	59.44	87.49	59.18	52.97	47.81	61.13	54.75	38.44	39.41	48.54	33.92	32.94	31.47	34.51	25.04	23.51	19.67	18.13	34.11	30.04	35.59	39.76	24.21	21.77	30.37	21.75	52.2	55.41	52.65	59.75	59.27
AT1G07017	0	0	0	43.16	189.61	93.81	17.84	7.34	0	13.38	31.34	42.51	197.48	60.39	81.7	119.56	50.83	76.73	35.08	38.94	0	20.86	32.81	9.14	13.92	29.36	0	16.94	0	101.1	32.28	47.18	171.06	156.59	51.02	45.29	16.86	41.85	0	0	24.26	103.32	26.13	10.51	0	26.19	0	49.34	669.47
AT1G07020	2.08	2.89	3.68	2.45	2.03	2.15	2.68	2.43	10.31	7.89	6.06	7.19	12.41	9.46	6.99	7.07	14.49	7.34	6.34	5.49	14.9	11.64	12.54	9.72	10.25	13	10.78	7.69	9.1	8.99	10.16	8.22	12.76	10.94	12.75	15.86	9.95	17.57	13.18	13.53	20.64	22.83	18.14	22.92	15.71	13.11	13.96	10.83	7.93
AT1G07030	13.19	12.64	12	10.52	10.86	10.64	13.28	11.5	19.8	18.64	16.8	15.3	16.14	18.63	13.73	17.69	36.16	17.78	12.67	20.14	34.65	21.97	19.95	19.37	27.97	36.66	26.12	23.67	28.24	29.17	30.26	25.47	41.16	27.84	25.01	28.16	33.63	31.53	29.37	33.13	25.16	28.94	29.03	27.27	24.68	19.16	20.13	21.3	24.58
AT1G07040	6.57	8.64	8.53	6.88	5.65	6.15	6.83	6.35	6.54	4.69	5.17	4.73	6.64	6.97	6.88	9.39	17.13	9.48	5.63	8.17	15.25	12.64	16.66	12.77	23.36	27.74	21.24	22.34	36.37	39.15	39.71	37.77	49.43	38.92	47.96	40.55	49.64	54.17	65.01	57.97	31.63	36.81	27.02	34.15	22.33	22.9	24.58	19.74	23.35
AT1G07050	0.65	0.78	1.15	1.17	0.71	0.7	0.57	0.46	0.23	0.63	0.68	0.25	0.62	0.99	0.79	1.03	0.79	1.78	1.89	1.13	1	3.44	1.48	1.79	18.98	30.28	21.77	53.94	158.88	156.57	159.8	146.95	164.88	210.91	226.77	220.12	200.32	221.02	193.37	206.92	41.6	47.81	46.56	49.62	55.58	54.7	62.1	59.74	31.7
AT1G07070	16.14	10.54	12.93	14.12	12.97	13.31	15.45	13.49	13.26	17.42	14.28	17.14	9.52	13.56	12.32	10.14	10.52	12.69	19.68	14.65	15.82	19.24	16.66	21.58	23.64	13.62	15.23	26.31	25.63	21.15	21.95	22.15	19.18	28.58	25.07	32.15	21.76	17.15	15.78	18.83	19.05	15.75	22.77	21.53	22.15	20.96	22.38	26.44	13.96
AT1G07080	82.61	90.32	95.3	96.11	74.85	85.77	81.49	79.96	87.01	73	99.78	87.04	71.54	74.63	92.73	104.48	107.29	93.87	80.15	82.47	103.72	102.11	136.04	87.92	98.17	99.53	90.08	91.82	115.36	104.81	120.93	114.72	111.15	92.74	128.23	116.29	121.6	123.31	134.04	139.15	98.41	118.94	97.51	121.69	128.21	127.35	127.8	113.17	102.1
AT1G07090	6.97	7.76	16.76	11.82	3.27	3.17	3.06	2.68	9.21	10.32	8.47	15.33	15.03	15.54	18.04	27.21	19.96	18.94	16.68	16.16	20.07	17.06	23.4	11.16	12.39	15.42	13.91	12.36	15.37	15.17	19.49	17.57	17.54	16.47	17.52	22.58	24.45	19.94	26.36	28.78	15.94	17.13	16.51	19.46	25.7	23.15	23.51	23.3	22.78
AT1G07110	110.18	122.39	80.93	76.59	109.41	78.59	95.34	100.25	99.48	80.09	80.81	56.11	68.56	82.76	61.06	61.63	72.48	62.68	58.25	94.65	64.06	74.03	49.49	86.86	72.07	65.03	66.87	85.85	100.61	97.8	77.31	94.52	97.94	112.24	86.45	80.35	140.89	109.08	129.89	121.35	139.95	130.43	155.94	130.32	142.13	184.14	161.6	187.63	84.44
AT1G07128	2.4	2.77	2.62	5.96	6.13	5.5	0.55	2.61	5.84	0.54	5.8	10.15	12.23	4.03	5.12	9.53	8.42	18.15	7.02	10.88	8.3	0.37	3.09	3.96	2.27	3.04	10.53	4.1	2.31	5.79	9.77	4.27	6.73	0.98	3.54	4.62	2.44	0.25	1.16	0.63	4.65	7.78	7.72	11.58	2.46	0.82	1.26	0.14	0.29
AT1G07130	4.62	2.68	4.63	1.93	1.79	2.81	5.46	2.39	5.36	5.7	3.27	0	0	8.88	8.16	4.81	7.21	6.1	2.32	0	3.55	6.16	1.3	1.15	3.88	9.25	3.12	1.48	5.26	6.15	1.2	3.66	0	3.19	3.24	3.63	4.37	4.23	3.17	5.29	5.77	10.22	3.54	6.09	4.38	4.53	8.28	6.07	6.24
AT1G07135	300.33	340.29	391.04	474.26	354.62	352.31	355.29	197.59	88.35	63.27	120.87	86	126.2	88.59	49.29	56.34	142.45	141.85	54.11	58.89	28	29.25	13.84	21.58	27.53	147.52	143.69	27.41	48.5	51.79	61.43	38.72	26.92	26.13	31.21	36.07	21.43	35.3	24.08	27.04	79.94	94.02	57.77	78.07	29.07	38.68	24.86	18.88	22.86
AT1G07140	68.31	68.49	58.46	54.57	64.71	50.06	73.39	74.05	105.65	87.35	69.17	67.6	108.19	111.75	68.87	67.97	162.06	80.63	71.19	104.13	145.35	118.45	86.98	97.63	160.66	156.76	130.93	119.29	140.73	130.57	111.47	122.67	142.01	135.16	98.35	102.51	122.63	158.47	116.57	146.81	155.58	171.98	154.12	163.19	152.08	159.97	170.09	123.76	123.32
AT1G07150	12.68	10.62	9.16	9.49	6.16	9.77	7.74	6.56	3.54	3.32	4.29	3.79	1.81	3.3	2.2	2.56	2.55	2.72	2.23	4.3	2.21	1.75	1.38	1.91	1.76	1.72	2.15	2.04	1.44	1.77	2.17	1.73	1.25	1.16	1.18	1.16	0.92	0.97	0.93	0.91	1.65	1.52	1.84	1.61	1.82	1.59	3.01	2.8	1.53
AT1G07160	2.21	2.26	2.28	3.91	16.25	8.79	22.07	5.25	10.14	3.26	6.11	4.87	12.48	5.78	2.71	10.24	21.97	18.74	3.99	12	4.15	4.67	0.52	3.34	0.72	14.27	29.65	0.2	5.13	8.84	15.96	1.02	0.57	0.81	1.78	1.36	0.41	0.24	0	0	2.21	1.28	2.18	1.74	0.23	0.2	0.25	0.46	0.55
AT1G07170	7.98	8.73	9.62	10.23	5.7	5.97	5.81	4.85	6.16	7.08	7.04	8.57	10.96	11.31	11.73	11.91	14.07	13.29	12.77	13.14	13.31	14.33	15.19	9.35	14.89	14.9	17.59	13.56	19.13	17.88	16.8	17.22	16.52	14.06	17.35	15.91	13.05	16.28	15.13	16.55	23	23.22	22.47	25.9	28.12	31.11	32.93	30.1	22.53
AT1G07180	224.98	248.06	198.74	193.38	270.94	271.5	289.32	280.28	206.26	244.59	240.8	197.76	166.11	179.02	146.22	142.49	133.72	111.15	121.1	148.96	105.9	97.39	73.55	99.57	61.98	58.33	53.76	57.62	28.41	30.1	22.74	24.12	18.57	17.12	11.38	14	7.76	3.96	4.52	3.47	9.83	6.79	13.05	8.37	9.45	3.93	9.27	9.36	18.86
AT1G07187	3.39	4.95	3.41	3.91	5.11	2.78	3.03	2.75	8.8	5.91	5.97	6.27	8.16	10.4	6.3	7.05	5.43	6.45	6.51	5.6	3.97	4.43	4.55	5.83	5.54	3.78	4.31	6.58	7.12	6.73	6.33	6.71	6.77	14.14	17.2	14.66	14.31	13.7	11.17	12.41	3.58	4.05	2.21	4.15	1.8	3.29	1.67	1.92	2.01
AT1G07200	17.02	23.54	10.18	6.29	6.9	1.96	5.61	7.52	13.3	11.36	6.4	4.79	9.07	11.91	3.86	5.41	13.49	3.12	3.92	9.77	11.07	9.06	4.74	7.65	8.42	7.67	6.9	5.37	5.56	5.39	3.96	5.76	7.99	6.19	2.7	4.69	11.71	12.98	14.61	11.64	17.5	16.79	17.32	16.99	34.45	34.2	28.58	29.14	20.43
AT1G07210	12.93	11.7	11.04	10.21	9.55	8.48	7.98	11.73	20.63	17.49	14.63	11.95	25.27	29.84	20.81	19.82	34.46	26.63	22.92	28.35	30.41	28.3	28.24	27.11	37.3	31.09	30.17	33.4	37.87	35.24	32.86	34.89	35.49	38.64	33.09	36.79	42.55	40.02	38.5	39.28	45.13	45.64	45.67	45.71	56.1	60.71	61.82	55.68	45.51
AT1G07220	10.12	10.45	9.92	7.25	17.59	19.47	24.2	23.46	21.35	19.08	16.7	11.74	12.15	11.09	7.08	11.65	30.66	9.65	5.41	11.4	18.39	8.95	11.76	9.94	19.81	14.63	7.94	11.08	10.48	10.11	9.84	9.81	16.84	13	8.77	9.82	18.13	23.99	18.14	25.41	24.78	26.3	23.38	22.67	16.75	14.62	14.17	14.09	17.27
AT1G07230	10.86	14.62	11.74	8.9	8.11	7.29	8.22	9.87	13.81	11.75	11.8	10.33	22.01	22.27	12.88	17.01	29.92	16.35	13	19.6	28.31	24.28	25.21	19.22	27.25	27.92	25.19	22.91	30.4	26.88	25.32	28.41	29.43	24.87	20.19	18.48	30.82	35.07	34.94	37.92	32.14	31.6	28.48	31.47	36.49	37.34	39.09	35.65	26.35
AT1G07240	12.76	13.85	13.35	12.45	11.38	10.43	12.29	12.02	23.7	22.19	23.51	26.25	31.04	32.99	30.53	34.04	34.85	33.77	23.75	33.16	38.9	33.24	31.57	28.93	26.75	40.64	40.74	28.51	44.42	40.11	41.54	46.13	32.71	31.16	29.34	31.79	33.09	25.97	30.53	30.4	38.38	39.94	38.62	41.05	41.67	38.77	44.65	46.25	34.92
AT1G07250	77.29	87.1	71.88	72.32	45.11	42.59	47.3	47.5	44.85	42.41	46.07	42.94	42.06	46.83	45.01	52.67	45.51	44.93	33.08	44.05	50.27	54.93	49.19	54.15	48.03	48	41.57	51.67	46.52	42.73	45.49	47.14	34.27	33.6	31.97	30.91	33.66	32.02	39.63	37.27	32.66	28.86	35.11	32	32.15	34.68	34.84	34.87	25.37
AT1G07260	0.69	0.54	0.55	0.57	0.3	0.38	0.32	0.31	0.41	0.38	0.24	0.36	0.94	0.64	0.57	0.59	5.56	0.98	1.5	1.25	2.7	4.07	6.35	3.04	2.52	4.22	3.04	2.97	3.84	5.49	1.52	5.85	4.41	5.19	2.24	4.95	5.69	2.03	5.72	5.26	1.35	1.03	0.98	1.07	2.51	2.49	3.61	3.51	7.31
AT1G07280	74.69	103.27	77.95	73.92	45.51	30.77	33.3	42.33	64	49.97	74.28	45.74	87.53	116.04	118.55	134.08	170.26	120.23	83.33	137.73	119.24	124.06	129.3	123.65	161.01	138.88	103.06	174.01	207.05	184.44	184.38	211.58	163.41	168.59	152.38	133.01	213.69	160.28	216.61	205.21	150.26	126.44	163.8	133.42	135.53	176.06	160.69	169.42	118.53
AT1G07300	4.68	9.62	9.95	11.42	7.59	10.77	6.11	6.57	8.81	6.79	12.04	10.93	6.17	8.21	8.1	15.9	12.41	11.2	9.74	10.38	7.58	6.27	11.2	8.83	9.33	7.87	7.23	9.23	8.9	6.87	9.17	7.05	6.34	6.56	10.61	10.08	8.54	9.52	10.18	10.03	8.05	8.25	6.92	8.72	8.1	14.44	10.99	12.82	10.78
AT1G07310	20.52	22.1	20.7	19.07	19.21	17.75	21.16	20.32	31.2	28.25	33.15	29.55	32.57	35.14	24.8	27.65	31.66	28.14	22.62	26.55	34.02	32.81	30.37	27.5	30.71	36.47	35.64	30.57	35.29	31.93	32.52	35.26	34.58	30.31	31.5	28.2	30.45	34.2	36.4	34.85	42.56	44.57	43.9	48.54	33	34.36	36.37	31.54	25.31
AT1G07320	424.79	357.75	317.46	326.83	315.24	318.73	330.88	330.91	314.85	375.08	285.68	268.62	253.25	284.33	243.89	186.02	137.34	198.23	281.18	325.3	205.24	289	178.79	329.52	255.47	246.87	353.35	350.4	241.21	250.07	202.67	285.59	210.05	313.92	255.81	252.01	279.92	247.19	228.62	226.8	292.99	193.69	319.18	280.96	355.91	385.15	373.35	454.06	148.08
AT1G07323	13.77	13.42	12.33	10.22	12.36	10.48	10.68	13.01	26.6	22.13	17.32	17.15	19.42	22.2	13.89	16.18	20.69	18.66	15.41	18.62	31.23	26.86	23.39	24.34	31.31	36.58	40.77	40.87	59.96	54.4	59.32	58.69	56.8	60.78	56.18	48.45	59.28	56.69	57.21	60.66	57.65	51.47	60.56	51.35	61.05	73.83	40.8	68.41	48.95
AT1G07350	27.87	26.81	24.93	24.95	40.69	40.86	46.05	39.29	37.97	31.48	34.08	34.53	24.17	22.95	18.56	26.4	26.54	15.38	14.36	19.67	31.38	20.06	21.57	24.18	25.56	26.1	20.42	21.83	25.23	23.31	22.8	24.48	33.91	31.81	28.9	29.07	39.37	39.76	38.55	43.96	18.63	13.35	19.2	15.84	22.14	19.68	17.64	17.87	17.37
AT1G07360	25.3	24.25	25.01	24.9	21.18	20.36	24.8	24.56	46.1	33.28	42.67	37.38	35.37	42.75	36.93	38.25	39.12	35.51	34.03	41.29	39.82	38.16	39.08	38.94	40.64	37.86	34.31	41.65	44.6	40.13	42.09	43.95	41.95	39.99	39	43.67	36.79	37.81	40.82	43.93	37.85	40.14	40.98	38.01	36.57	32.96	35.48	35.39	30.56
AT1G07370	3.7	3.28	4.1	3.56	2.78	3.55	3.36	2.48	3.27	3.46	2.54	2.64	2.8	2.42	1.29	0.98	2.71	1.11	2.91	2.09	3.02	5.83	5.16	4.04	6.81	5.76	4	6.53	3.31	3.06	3.23	4.07	7.18	9.37	7.94	12.01	5.35	7.61	6.8	5.62	9.28	10.04	11.08	11.42	11.78	13.6	14.2	10.7	9.66
AT1G07380	2.37	3.12	2.19	1.97	1.8	1.33	1.3	1.83	1.85	1.25	0.71	0.72	1.34	1.65	0.67	1.09	2.6	1.66	1.37	1.79	2.85	3.15	3.22	2.55	3.33	3.3	3.39	3.55	4.8	4.33	3.63	4.47	3.79	3.67	2.73	2.71	7.01	5.15	7.26	7.58	3.59	3.48	2.29	3.08	4.53	7.84	7.01	5.12	5.1
AT1G07390	0.94	1.13	0.81	0.81	1.26	1.14	1.24	1.49	0.84	0.75	0.6	0.6	0.51	1.01	0.55	0.69	1.73	1.19	0.87	1.67	1.81	1.06	0.77	1.34	1.35	1.47	1.24	1.29	1.67	1.52	1.33	1.75	1.58	1.75	0.73	0.92	1.64	1.4	1.52	2.11	1.69	1.46	1.94	1.37	1.58	1.86	1.7	1.82	1.61
AT1G07400	0.8	0.6	5.44	0.71	1.47	2.95	7.4	1.9	1.72	1.28	1.83	0.91	1.22	1.14	0.75	1.47	5.47	1.49	0.31	1.04	3.15	0.55	1.07	1.55	1.31	6.67	9.39	2.32	2.38	2.75	2.05	0.95	3.54	1.94	6.33	5.25	2.43	3.01	2.11	2.02	1.79	0.58	1.32	0.63	0.78	0.86	0.33	0.2	0.47
AT1G07410	1.38	1.13	1.07	1.3	1.2	1.27	1.29	0.94	1.31	0.92	0.63	0.72	0.77	1.03	0.72	1.13	1.01	1.04	1	1.07	1.49	1.48	1	0.98	1.33	1.33	1.38	1.37	1.3	1.38	1.31	0.67	0.81	1.08	1.11	1.27	1.27	1.81	1.29	1.25	1.17	1.19	1.2	1.18	1.22	1.57	1.41	0.94	0.67
AT1G07420	9.74	10.24	9.53	10.02	10.81	12.84	14.3	13.73	15.17	16.37	16.14	15.32	12.67	17.54	12.25	13.25	14.59	14.85	12.07	15.34	20.21	26.55	21.95	26.69	32.4	31.53	31.63	39.13	47.09	45.44	48.34	46.6	35.03	40.17	36.25	33.34	33.05	35.06	38.98	38.14	34.65	38.72	30.65	31.3	19	21.85	23.21	17.99	18.4
AT1G07430	0.44	0.28	0.38	0.29	0.05	0	0.05	0.05	0.13	0	0	0	0.05	0.09	0.05	0.36	1.01	0.13	0.1	0.22	1.37	1.05	0.84	0.62	0.85	1.83	2.41	1.53	2.53	2.93	3.02	2.13	2.83	1.52	1.69	1.17	1.68	1.98	2.98	3.06	0.78	0.91	1.23	1.09	0.53	0.36	0.36	0.28	1.03
AT1G07440	29.62	45.15	38.57	40.72	41.95	55.93	31.2	34.73	31.53	35.12	58.27	47.08	25.91	35.57	56.75	74.24	38.82	82.12	58.74	55.84	36.24	48.14	59.68	63.08	51.98	52.43	67.9	69.79	107.71	91.92	113.29	103.54	84.36	113.99	151.79	136.71	137.56	96.32	125.15	116.67	90.12	75.88	109.92	101.8	98.89	111.89	114.25	126.88	66.49
AT1G07470	15.94	16.7	14.14	12.13	12.94	11.92	13.49	13.23	18.26	15.67	13.82	10.89	17.86	20.11	13.2	15.9	23.28	16.46	13.22	18.39	23.39	19.18	15.7	18.61	20.49	21.25	19.79	18.88	24.15	24	22.36	21.47	23.74	24.19	17.74	17.36	23.94	26.3	27.74	28.85	33.93	36.6	36.25	35.7	31.84	32.56	33	30.71	24.39
AT1G07477	1.5	8.59	0.17	0.3	0	0.07	2.98	0	2.06	0	3.72	3.11	0.06	2.48	3.36	4.52	0.06	0	1.46	1.61	0.2	0	0.02	0.49	1.03	2.34	0.08	0	0	0	0.54	1.71	0	1.05	0.55	1.92	0.89	0.58	1.93	1.1	0.79	0.51	0.74	0.63	0.19	0.31	0.62	0.72	0.58
AT1G07480	13.07	14.11	11.02	11	11.05	10.37	11.39	10.35	16.43	13.68	11.79	11.7	15.71	18.46	13.05	13.7	18.52	15.17	12.88	15.51	18.21	14.91	12.8	14.5	15.26	16.51	16.02	15.3	18.83	17.62	16.48	17.64	17.75	17.55	15.15	15.52	18.64	19.24	21.05	21.59	26.73	25.37	27.67	26.23	23.48	23.31	26.17	24.31	17.48
AT1G07490	10.27	8.75	7.08	8.28	3.75	1.96	1.49	1.9	1.38	1.53	1.33	2.56	1.51	3.57	3.18	3.63	1	3.51	5.21	4.24	1.17	3.25	2.68	5.5	2.15	1.06	3.15	2.17	1.67	1.78	1.79	2.2	1.18	1.35	3.06	3.02	3.99	1.28	1.59	0.71	1.28	0.83	0.65	1.29	4.21	3.89	4.09	4.77	1.42
AT1G07510	11.17	10.93	7.53	7.63	16.75	17.11	19.03	20.41	15.83	14.02	13.16	9.39	9.37	11.1	7.72	8.71	14.48	8.13	6.07	8.73	9.75	8.18	6.41	7.41	8.69	8.8	9.53	7.6	8.24	9.24	7.28	8.46	9.66	9.74	6.23	6.27	11.3	10.62	11.13	10.33	11.16	9.45	10.48	7.79	8.48	7.61	10.3	8.67	9.88
AT1G07513	2.28	2.36	1.99	1.61	1.87	3.18	2.95	2.89	0	0.16	2.56	0.83	0.28	0.59	0.61	0.64	0.6	0.78	0.95	0.38	3.14	0	1.62	0.89	1.17	0.97	0.76	0	2.95	1.45	1.07	0.09	0.14	0.42	1.7	0.18	0.78	1.48	0.76	3.19	2.49	2.58	2.86	2	1.38	1.78	2.78	0.95	0.67
AT1G07520	5.53	6.43	3.34	0	5.8	0	4.41	4.45	8.97	5.09	4.43	0.21	9.09	3.1	0	0	0	0	0	4.99	8.64	8.09	2	5.39	6.65	4.77	0	3.08	5.8	4.44	2.59	8.95	6.04	3.46	0	1.27	0	3.95	8.68	8.14	3.9	10.42	11.13	10.49	8.76	18.09	8.89	13.04	3.48
AT1G07530	11.54	14.52	7.31	6.07	9.37	4.86	8.06	9.34	17.23	13.03	8.79	5.82	13.87	13.46	6.02	7.01	20.7	7.12	6.14	13.2	20.14	15.61	8.24	13.18	16.73	22.29	18.82	14.76	22.38	20.25	13.41	19.4	19.89	18.39	9.32	9.5	21.72	20.23	21.08	22.2	23.46	24.28	22.42	21.75	23.79	24.01	24.05	23.64	24.25
AT1G07570	27.65	28.32	24.14	25.05	21.39	17.75	22.57	22.08	16.53	23.5	12.35	19.26	18.27	23.72	13.64	18.04	16.69	15.27	15.16	16.9	15.65	10.74	9.34	9.63	6.98	6.32	7.17	6.25	5.1	4.77	5.08	5.73	3.69	3.53	2.86	3.1	3.44	3.3	3.59	3.55	4.33	4.87	3.1	4.16	6.01	5.07	5.16	5.1	4.16
AT1G07590	175.5	292.25	333.15	397.66	236.53	400.63	244.49	315.91	244.68	202.42	286.68	301.39	221.74	264.2	274.72	408.55	352.76	353.41	255.57	275.9	196.27	201.51	288.95	223.82	230	211.55	219.04	265.77	196.24	220.93	281.57	161.43	181.11	161.72	255.96	234.83	178.85	187.71	178.5	210.28	199.71	199.5	167.39	207.01	97.77	238.09	192.46	146.29	131.41
AT1G07600	3.41	2.75	2.32	1.5	3.4	1.77	2.12	2.7	3.33	1.93	1.46	1.81	2.17	2.02	1.41	1.78	2.56	1.88	1.34	2.11	2.77	2.11	1.63	2.18	1.79	1.78	2.18	2.47	1.99	1.96	1.74	1.83	2.13	1.72	1.58	1.75	1.91	2.03	1.92	2.68	2.02	1.97	2.59	2.33	2.32	2.25	1.82	2.51	3.21
AT1G07607	19.14	19.72	18.92	28.47	7.77	18.25	5.01	6.59	5.39	8.33	13.11	21.01	18.51	6.7	19.29	22.18	11.37	12.25	18.46	6.06	6.74	9.58	22.22	5.13	5.58	4.15	4.01	4.16	5.32	2.47	4.29	3.08	3.04	5.65	10.22	12.57	5.75	4.94	4.37	5.11	5.88	2.4	1.59	8.04	4.16	5.78	3.28	3.68	4.21
AT1G07610	34.62	57.27	73.93	88.42	39.4	65.96	45.79	51.54	45.75	30.58	43.74	49.23	31.54	38.17	39.28	38.15	37.07	48.34	52.04	61.63	37.99	52.94	52.68	53.69	45.5	38.31	25.96	68.69	24.47	29.42	28.17	12.92	18.81	11.21	31.4	23.36	11.34	24.19	15.31	22.1	32.01	26.6	28.45	29.74	9.26	32.19	27.93	15.98	8.79
AT1G07615	2.33	1.56	1.51	1.03	1.07	0.68	0.89	1.12	1.2	1.42	1.87	1.05	4.13	4.6	2.34	2.27	4.99	3.55	3.67	5.19	6.67	5.69	4.08	5.19	8.41	6.16	6.13	7.51	8.7	7.54	6.43	8.28	8.28	8.67	4.95	5.78	8.22	8.28	7.81	7.99	10.82	9.33	10.63	10.62	12.44	13.3	14.58	14.64	9.1
AT1G07620	10.72	13.79	13.84	7.72	14.55	13.49	22.67	19.49	18.68	13.18	13.49	9.02	13.63	8.46	9.03	15.72	46.99	13.55	3.34	10.45	19.21	7.52	12.02	3.97	15.05	16.99	5.66	3.88	4.93	5.01	4.52	3.23	8.98	2.12	2.09	2.64	5.97	9.84	7.58	12.02	10.32	14.91	12.64	12.25	9.18	4.88	6.73	5.34	18.31
AT1G07630	10.76	10.95	7.05	7.35	10.48	6.82	12.79	12.68	17.8	16.87	11.2	10.5	17.32	16.13	9.81	14.07	34.83	12.12	7.08	17.53	25.72	13.77	13.52	11.26	18.87	23.68	13.04	11.61	12.44	12.07	11.55	12.25	18.87	11.17	7.07	7.51	17.05	18.43	18.59	21.14	19.56	20.08	20.55	18.68	16.76	12.08	11.36	12.29	18.62
AT1G07637	1.58	2.65	1.31	1.79	0.81	1.19	0.75	0.59	1.16	1.51	1.51	1.03	1.92	0.88	1	1.64	1.6	1.62	0.87	0.75	2.14	0.87	2.55	1.35	0.99	3.38	2.37	1.36	3.42	2.35	1.47	3.65	1.84	1.72	0.93	1.21	1.39	2.82	2.9	2.41	1.56	1.55	1.2	0.25	1.61	1.66	1.36	0.99	2.19
AT1G07640	12.8	14.7	12.62	10.63	13.46	13.31	13.5	15.18	18.84	14.37	12.34	8.98	14.57	16.83	9.33	14	35.26	12.49	11.26	16.22	25.25	14.02	17.91	16.18	28.07	21.49	18.41	17.96	20.21	19.71	23.32	23.26	23.98	25.93	14.5	18.02	37.4	37.48	37.26	44.52	26.24	27.13	21	21.29	24.66	32.2	30.93	34.22	36.41
AT1G07650	23.83	28.04	13.84	9.62	42.74	18.7	53.47	54.51	69.67	72.89	47.82	34.91	48.96	53.24	20.57	20.37	60.68	22.03	16.86	46.08	79	60.18	29.59	48.77	57.01	54.92	43.71	40.69	52.29	43.72	37.58	47.46	39.52	36.54	12.7	14.35	35.09	36.56	31.83	35.83	68.21	77.25	59.76	59.79	47.5	43.12	37.21	38.72	38.72
AT1G07653	1.13	1.76	0.31	0	0.16	0.17	0.46	0.5	0.73	0.67	0.14	0	0.66	0.95	0.13	0.15	1.09	0.31	0	0.77	1.08	0.83	0.6	0.92	0.94	1.01	0.78	1.67	1.53	1.74	0.55	1.75	1.47	1.22	0.16	0.17	1.55	1.04	1.96	2.4	1.65	1.01	1.82	1.21	1.85	1.24	1.59	1.72	2.17
AT1G07660	25.78	26.94	29.6	29.07	23.28	23.68	22.63	20.66	23.61	31.51	35.09	37	33.89	27.94	28.57	31.21	36.92	31.53	28.39	25.41	30.9	27.92	31.39	28.72	29.94	27.34	29.31	27.31	29.05	28.03	30.23	31.1	28.63	27.21	31.66	32.6	29.32	33.06	35.08	34.08	35.59	46.26	41.15	36.31	45.71	42.06	40.9	37.06	37.95
AT1G07670	15.38	17.54	10.21	8.58	19.02	10.15	19.28	19.42	18.09	14.82	9.57	8.55	17.43	19.26	7.56	8.45	37.99	8.1	6.73	15.64	29.83	19.47	14.38	18.23	29.27	27.32	18	19.34	20.08	19.57	14.69	19.52	24.44	18.47	9.3	11.28	24.73	36.49	29.49	32.3	23.44	31.43	21.03	20.33	29.14	32.6	31.52	27.87	26.75
AT1G07693	1.23	1.73	0.89	1.46	0.86	0.65	0.75	0.72	1.19	0.68	0.86	1.2	0.94	0.65	1.77	1.97	1.07	1.06	1.59	1.02	0.7	0.72	2.48	7.14	3.02	1.15	4.36	1.21	4.99	8.18	2.12	2.63	1.77	5.15	1.85	2.25	1.91	8.31	1.17	1.22	2.66	1.92	1.77	0.64	2.04	6.97	2.11	2.17	0.66
AT1G07700	106.51	129.88	118.4	118.99	108.34	123.53	118.23	117.95	122.99	115.05	111.63	109.78	96.48	112.75	107.81	131.12	150.07	116	102.56	114.46	119.64	101.4	108.15	103.13	111.28	88.76	79.43	91.19	79.14	83.68	85.1	70.79	70.27	71.71	68.39	72.88	77.39	72.56	77.34	81.38	58.44	56.59	58.48	54.47	51.82	54.93	63.23	55.85	44.34
AT1G07705	8.5	9.04	5.96	5.45	6.51	4.43	6.39	6.88	7.33	6.8	4.86	3.61	6.78	8.66	5.96	5.43	15.67	6.97	6.75	10.89	16.47	14.71	11.42	13.48	19.36	16.04	12.58	17.35	18.66	17.07	14.12	17.28	18.65	17.65	10.7	11.41	18.88	18.29	18.44	18.41	14.25	16.02	14.46	13.68	16.57	16.99	16.78	16.66	15.29
AT1G07720	224.11	226.51	155.31	146.48	179.7	132.92	211.52	198.23	80	62.07	54.45	42.68	38.41	46.68	48.81	46.68	42.53	24.88	34.1	58.69	24.58	34.65	18.57	32.1	28.7	28.24	28.62	38.62	29.39	25.09	16.41	24.88	19.81	20.15	17.67	15.75	33.87	20.24	25.74	26.28	38.87	35.38	39.18	40.71	45.81	45.91	37.67	40.1	23.61
AT1G07728	8.61	8.92	6.8	6.03	5.68	4.48	6.01	6.33	10.57	9.03	7.74	7.24	7.98	9.21	5.33	6.98	7.87	6.02	4.71	7.8	8.09	7.23	5.82	6.77	7.49	7.13	8.31	7.02	8.38	8.22	7.02	9.16	8.3	7.14	5.45	5.61	8.53	7.92	8.85	8.88	11.95	11.85	12.76	12.96	12.85	14.13	13.11	13.66	7.72
AT1G07730	0.41	1.16	1.28	1.69	0.6	0.76	0.91	0.68	1.13	0.66	0.85	0.85	0.53	0.96	0.96	1.01	1.25	1.16	1.16	1.21	0.97	1.31	2.24	1.49	0.84	2.29	0.79	0.99	1.07	0.56	2.27	1.36	1.21	1.2	1.47	3.66	1.55	0.96	0.85	1.51	0.95	1.15	1.13	3.43	1.04	0.8	1.03	0.76	2.17
AT1G07733	9.31	6.74	14.57	12.06	8.45	10.43	8.38	8.48	5.06	5.9	6.8	7.31	6.11	6.06	8.7	12.15	12.72	13.98	11.67	7.85	8.9	7.69	20.46	8.14	9.32	10.82	8.27	8.15	10.27	10.76	15.41	10.83	12.86	12.34	21.2	22.86	14.52	13.95	15.39	12.57	12.83	16.18	12.87	13.87	14.26	17.22	17.03	15.55	15.13
AT1G07737	7.3	2.25	22.01	13.68	8.52	21.02	2.74	5.44	8.66	5.02	13.85	30.78	11.63	5.61	4.14	16.62	8.94	37.89	33.77	22.41	12.45	10.03	23.9	8.25	16.31	3.11	13.96	23.2	18.16	2.7	25.46	2.52	3.16	10.35	10.12	44.19	16.36	12.93	24.06	24.69	14.81	17.13	11.34	22	3.4	17.54	10.37	23.95	24.34
AT1G07740	1.18	0.87	0.59	0.22	0.31	0.5	0.63	0.79	0.92	0.81	0.68	0.42	0.64	0.56	0.35	0.26	1.18	0.33	0.21	0.56	1.1	1.08	0.34	0.79	2.2	1.39	1.83	2.43	3.58	3.11	1.92	3.37	3.52	4.17	1.84	2.01	3.2	3.45	3.35	3.83	4.08	4.05	5.15	3.7	3.8	4.12	3.73	4.39	2.4
AT1G07743	0.74	1.17	0.49	0.5	0	0.78	1.06	0.78	3.15	2.39	1.41	1.4	3.17	2.99	1.54	1.37	1.67	0.83	1.4	0.69	1.25	2	2.46	3.3	2.95	1.51	1.59	2.44	1.72	1.37	1.18	2.32	1.78	2.34	2.6	2.02	0.72	2.95	2.44	2.04	2.34	1.01	1.65	1.31	2.33	2.63	1.61	2.07	1.22
AT1G07745	3.87	4.52	3.66	3.56	3.32	2.43	2.54	2.93	2.18	2.46	2.64	2.23	2.11	2.78	2.7	2.86	3.18	3.62	3.09	3.44	3.3	3.92	3.64	4.2	3.46	4.87	4.93	4.23	5.23	3.95	3.89	5.61	3.3	4.51	4.96	4.53	5.18	4.63	4.77	4.24	3.82	4.6	4.75	4.25	6	6.69	6.29	7.07	5.54
AT1G07750	14.86	17.96	21.75	21.27	19.93	31.27	18.41	20.27	18.35	15.97	17.35	19.16	22.28	18.85	17.96	22.31	25.82	18.37	19.91	19.99	26.31	25.14	34.8	23.41	24.15	23.14	18.55	23.73	30.19	20.79	30.15	27.85	22.31	18.42	26.28	23.37	23.58	26.88	29.7	35.25	22.01	24.78	21.49	26.6	26.79	29.81	26.66	26.81	24.68
AT1G07770	249.32	223.1	321.65	327.77	192.62	242.42	201.88	191.11	139.18	162.58	182.96	204.93	156.2	174.06	167.26	117.18	124.42	152.2	222.65	169.92	153.01	191.85	184.55	195.24	213.99	161.84	242.22	213.35	187.42	158.29	166.15	175.38	164.25	169.51	214.72	287.3	187.86	193.74	166.87	198.43	236.7	190.72	231.87	248.29	294.43	289.49	328.82	341.79	229.87
AT1G07780	12.27	11.74	13.68	10.7	13.47	16.32	9.6	12.92	4.01	18.31	17.36	9.89	15.31	16.23	18.79	1.15	6.81	16.94	19.56	16.74	15.96	18.91	14.74	18.26	17.87	15.65	16.9	19.8	18.72	18.64	13.38	20.52	19.7	25.35	21.06	22.1	24.44	18.57	17.64	19.03	26.8	19.89	28.67	22.24	25.26	23.96	27.52	31.81	17.39
AT1G07790	29.1	29.19	34.85	36.01	19.44	18.2	18.57	18.43	29.73	27.98	31	32.18	20.7	20.42	24.23	24.2	22.93	28.48	29.65	26.75	24.39	23.62	27.7	26.79	24.71	23.1	23.33	25.55	23.01	20.29	27.72	24.9	21.1	23.63	28.39	29.59	19.91	21.24	23.16	22.55	24.19	26.47	25.06	21.24	33.77	35.97	30.2	32.21	29.22
AT1G07810	11.52	11.53	5.55	4.79	9.88	4.03	10.33	10.39	13.16	11.65	7.69	5.28	14.62	16.22	5.18	6.45	21.38	5.46	4.78	12.65	19.09	15.38	7.66	12.57	17.87	20.2	14.95	13.99	17.38	16.49	10.64	15.79	18.5	15.72	7.78	7.32	16.85	20.06	18.96	18.29	22.1	24.16	20.92	19.63	25.02	27.14	26.31	25.01	22.25
AT1G07820	26.81	22.02	28.11	26.95	17.28	16.78	16.49	14.84	21.68	26.48	28.79	28.72	28.96	25.73	24.97	27.52	37.27	31.19	29.07	27.31	34.76	39.8	43.62	38.84	38.96	33.51	42.06	38.54	37.73	38.37	40.7	40.01	37.11	35.69	39.49	46.38	33.74	45.09	46.03	43.17	53.82	59.59	59.05	46.97	69.22	71.97	61.02	59.37	62.64
AT1G07830	6.33	5.05	6.65	6.41	5.36	4.84	4.73	4.29	4.27	5.32	5.21	4.87	8.27	8.91	7.69	7.18	11.02	9.05	10.37	9.67	12.05	11.63	12.11	12.98	15.62	11.88	13.43	13.93	19.22	15.03	15.14	19.69	17.12	18.74	17.44	21.39	20.59	17.63	17.41	17.56	21.88	20.4	22.33	22.41	27.37	27.67	30.31	31.7	18.92
AT1G07840	11.56	11.06	9.88	9.67	10.53	10.22	12.82	13.73	16.07	12.16	10	8.2	7.76	9.94	7.65	7.69	13.13	8.86	9.46	9.98	13.15	14.04	11.88	14.26	16.78	11.77	12.37	16.21	20.95	16.22	14.27	18.19	19.71	20.87	16.04	16.11	21.46	18.37	16.63	19.27	16.45	14.95	15.52	15.89	18.38	19.21	19.33	19.89	16.31
AT1G07870	7.28	9.09	7.62	5.8	16.62	26.54	30.74	39.17	19.79	10.99	10.89	9.19	3.04	2.89	1.7	2.24	6.53	1.78	1.55	2.7	6.55	4.71	4.07	3.89	4.97	5.02	4.04	3.46	4.9	3.84	3.44	3.94	5.59	4.01	3.15	3.28	6.11	8.1	8.54	8.43	7.81	8.6	6.6	7.49	7.65	6.96	5.52	5.46	8.92
AT1G07880	1.69	1.13	1.42	1.3	1.88	2.3	1.44	1.74	2.85	2.11	1.4	1.38	1.74	1.72	1.7	2.02	1.35	1.82	2.19	2.94	2.39	1.75	1.52	2.17	2.56	1.89	1.86	1.73	1.66	1.04	1.54	1.89	1.32	2.46	1.58	2.08	2.7	2.7	2.32	1.81	3.19	1.95	2.36	2.63	2.59	3.16	3.2	3.83	1.64
AT1G07890	356.69	330.67	410.5	413.66	442.16	887.21	641.22	603.87	693.22	868.86	1036.58	1040.29	972.04	1110.19	1172.87	1394.54	1602.47	1090.49	868.24	1239.21	1434.14	604.01	778.71	803.32	1043.18	734.35	500.33	609.93	848.22	674.66	751.02	676.36	961.72	762.93	944.3	1101.78	1141.49	1521.55	1726.82	1836.17	1166.23	1439.44	1242.93	1065.78	867.73	565.59	485.88	569.38	713.79
AT1G07897	4.11	2.37	3.58	5.24	3.75	3.79	3.95	2.33	2.93	4.58	3.19	4.58	5.28	7.28	5.23	2.16	2.68	5.72	9.12	6.68	4.76	5.32	5.58	10.82	8.91	6.34	7.08	10.35	11.73	10.37	6.75	7.09	5.84	14.03	16.26	18.42	10.18	10.89	5.72	6.13	6.91	3.54	8.25	9.44	9.26	12.19	13.85	12.49	3.46
AT1G07900	2.49	1.62	5.36	1.81	3.98	6.28	4.62	3.59	0	0.14	0.28	0.62	0	0.06	0	0.95	28.36	1.54	0.84	1.49	12.89	1.26	6.83	0.42	3.38	3.34	0.44	0.63	1.58	0.97	1.01	1	8.59	0.52	1.34	1.64	3.83	10.32	14.09	10.95	1.22	11.86	1	2.02	4.82	3.77	1.54	2.04	7.78
AT1G07901	5.42	5.45	4.74	6.49	5.8	6.83	4.88	4.6	3.53	3.1	3.92	4.93	4.82	3.56	2.16	4.77	6.08	5.27	6.24	4.49	7.25	5.47	8.64	6.02	4.15	6.82	6.54	6.36	5.53	7.42	9.13	8.25	6.58	6.15	6.46	7.54	5.55	8.28	7.22	7.35	5.89	4.82	3.75	5.42	7.8	9.49	8.87	9.06	8.73
AT1G07903	3.87	1.74	7.01	4.39	2.28	3.17	1.59	2.83	3.24	2.54	3.63	4.85	0.92	2.86	3.28	4.12	1.76	5	8.27	1.48	4.33	6.26	3.85	4.96	5.95	4.75	4.44	13.22	9.18	5.56	2.16	6.15	6.18	10.42	11.59	15.35	7.21	3.82	3.68	7.89	7.01	3.64	8.13	9.36	9.35	7.41	8.05	5.46	4.44
AT1G07910	6.61	6.75	2.66	2.45	4.37	2.19	4.48	5.12	5.89	3.86	2.19	1.44	2.99	4.03	1.67	1.9	4.35	1.91	1.72	3.73	5.62	6.58	2.81	7.45	9.28	7.88	6.61	8.54	9.69	9.02	5.69	9.95	10.04	11.22	3.86	4.49	11.27	8.9	9.47	8.54	7.42	7.09	6.96	7.09	8.03	8.63	7.63	8.92	5.97
AT1G07920	232.5	197.86	196.91	164.63	206.29	159.63	203.23	201.6	208.17	243.55	214.88	180.25	269.46	296.51	179.84	151.08	329.94	178.38	217.85	276.55	372.82	366.88	284.45	329.64	500.91	376.95	351.88	407.38	478.63	411.68	324.97	441.82	465.28	478.27	345.59	396.76	472.14	479.4	476.81	537.46	536.04	553.15	563.4	540.8	579.64	531.73	608.29	583.96	485.59
AT1G07930	225.15	181.78	175.49	149.56	191.76	141.59	200.56	194.41	209.44	232.64	195.14	162.6	254.84	289.31	167.98	134.42	292.44	162.26	193.93	267.3	334.36	349.56	244.96	313.33	464.05	346.86	321.44	384.45	430.86	385.29	290.78	412.86	424.58	433.33	302.68	357.59	424.73	422.69	411.35	476.43	469.39	494.34	491.07	477.32	507.44	478.39	539.76	514.06	418.66
AT1G07940	219.12	185.9	171.42	87.12	193.29	138.19	196.14	189.97	192.17	229.82	66.83	155.14	259.03	266.51	88.63	143.89	229.26	168.24	198.53	226.56	200.94	351.13	157.46	327.97	417.46	367.58	347.85	410.34	309.74	401.82	317.72	441.52	444.53	453.81	328.33	181.37	418.32	467.84	472.92	173.68	186.44	537.55	367.29	511.75	553.84	504.89	584.25	563.81	310.9
AT1G07950	10.16	10.38	13.97	14.94	7.47	8.78	7.92	7.38	11.85	11.6	11.66	13.41	12.52	13.58	14.11	16	15.58	16.64	14.19	14.14	14.87	14.05	19.09	13.34	14.33	14.86	13.81	14.17	16.2	16.58	17.64	17.4	15.53	14.57	21.61	21.03	17.08	18.32	18.39	19.77	18.5	17.37	17.04	20.57	21.98	24.19	25.48	24.89	18.23
AT1G07960	17.38	17.73	16.49	18.02	15.78	16.59	16.7	16.54	20.71	16.51	16.33	14.84	18.67	22.45	19.64	19.33	27.72	21.83	17.41	15.62	22.75	19.7	22.21	18.13	23.77	24.05	19.74	20.35	25.77	23.21	21.68	19.87	25.84	21.83	23.57	25.3	24.75	26.44	26.83	27.75	25.24	25.45	20.18	22.35	25.39	31.17	29.12	26.89	22.62
AT1G07963	0.96	0.31	0	0.42	0.79	0.53	0.49	0.24	0.58	1.29	1.01	2.11	0.3	1.33	0.79	1.06	2.75	1.22	0.75	0.7	2.5	0.58	1.32	0.92	0.47	1.17	1.33	0.1	1.28	0.91	1.91	1.12	0.76	2.82	2.29	1.43	0.78	1.95	2.12	1.81	1.15	1.47	2.26	1.43	1.32	0.31	0.89	0.86	1.34
AT1G07970	4.68	4.08	2.58	2.31	3.74	2.14	3.52	3.94	4.48	4.47	3.26	1.8	3.62	4.92	2.52	3.14	6.5	3.47	3.16	4.93	5.81	6.36	4.36	6.56	7.92	6.09	5.65	7.22	7.93	7	5.38	7.03	7.51	8.24	4.48	4.64	8.43	7.81	7.26	8.04	9.03	8.29	9.93	9.06	10.82	11.97	11.13	11.88	8.24
AT1G07980	12.09	13.2	13.5	12.88	10.32	12.63	10.96	11.06	12.95	10.87	12.66	12.9	9.95	10.35	12.87	15.72	18.28	14.24	11.41	12.58	13.9	12.32	16.49	12.16	16.06	12.49	10.82	13.72	14.54	14.09	14.87	15.41	16.61	14.25	16.27	16.33	16.82	17.36	19.14	21.66	13.56	14.98	13.95	15.37	15.94	19.86	17.58	16.08	15.4
AT1G07990	14.67	19.04	10.02	8.29	14.74	9.54	16.49	16.77	20.86	15.29	11.53	8.15	22.25	21.62	11.41	13.57	37.91	12.85	9.4	19.76	26.76	20.81	15.24	17.92	28.21	28.78	20.16	20.19	25.11	25.73	19.81	25.79	25.96	23.96	12.52	12.31	27.81	28.35	30.93	30.31	26.39	29.6	25.5	24.64	27.21	27.17	27.84	25.97	26.16
AT1G08000	6.01	4.99	6.14	5.68	6.4	5.79	5.82	6.13	7	6.8	5.75	5.88	4.5	4.98	5.32	4.73	5.41	4.94	4.95	5.78	6.13	6.16	5.93	6.83	5.11	5.49	4.81	6.3	5.44	5.08	6.16	5.85	5.7	6.31	6.58	6.55	6.69	5.96	6.28	6.95	8.05	6.93	8.38	8.56	7.2	7.33	6.37	7.02	5.12
AT1G08010	13.91	14.23	11.37	11.57	11.61	12.05	14.43	14.22	14.33	12.06	11.86	11.13	10.06	10.49	10.1	8.25	9.58	9.68	10.48	11.25	10.56	10.52	9.44	11.14	10.71	10.44	11.2	11.39	11.34	11.04	12.15	12.85	10.58	11.66	9.98	10.32	12.05	12.09	11.9	10.56	11.63	12.98	11.11	12.56	13.63	14.38	12.27	12.35	9.2
AT1G08030	9.26	10.69	7.27	7.01	9.68	9.65	10.3	11.64	11.07	8.19	7.31	5.54	7	7.65	5.66	7.66	10.17	8.78	6.81	8.38	10.63	10.61	9.61	11.58	11.19	10.51	10.96	10.93	12.56	12.37	11.11	11.54	10.29	10.9	8.33	8.29	12.77	11.26	12.06	13.55	11.28	9.46	9.45	10.02	11.54	13.97	12.96	12.91	10.98
AT1G08037	2.34	6.75	0	0.13	3.05	0	3.25	7.62	10.02	8.56	4.19	0	2.14	5.13	0	0	1.01	1.62	0	1.01	9.24	3.01	0	4.42	3.43	6.89	6.3	5.9	4.07	0.45	0	0	0	0	0	0	0.3	5.84	8.17	8.96	3.38	0	0	18.41	1.92	0.02	7.9	1.48	13.81
AT1G08040	10.77	12.12	9.24	8.94	9	7.99	8.96	10.1	8.6	6.52	5.64	4.6	5.44	6.12	5.02	6	7.69	5.9	6.62	6.53	11.24	14.25	13.59	15.77	15.03	13.99	16.39	17.82	19.09	19.02	17.56	17.64	17.71	18.65	18.3	16.39	25.08	21.65	26.43	19.98	21.46	18.84	18.86	20.01	21.74	24.75	21.75	21.71	14.22
AT1G08043	18.21	17.01	25.25	21.2	17.94	19.58	12.95	12.45	16.49	11.65	17.16	18.83	12.92	11.89	23.68	33.84	35.79	26.81	22.67	15.8	34.5	22.07	53.97	25.92	32.62	21.69	15.23	20.23	36.12	33.87	47.66	38.49	37.44	30.24	47.86	41.76	44.94	51.13	51.24	63.63	27.44	46.46	26.6	41.7	36.05	34.13	29.54	25.69	45.87
AT1G08050	1.34	1.39	4.66	1.45	2.21	1.69	3.57	2.64	3.97	2.84	2.76	1.74	5.5	3.43	1.9	3.34	36.78	4.32	2.74	7.21	26.14	6.43	8.3	5.91	15.43	24.74	10.3	5.74	5.59	7.58	8.26	5.05	23.42	5.38	5.2	7.05	9.05	27.56	15.31	20.19	10.82	26.4	13.88	14.04	12.42	6.37	7.25	4.62	16.86
AT1G08060	4.67	5.15	2.06	1.81	3.92	1.66	3.5	4.05	6.65	4.1	2.95	1.56	5.65	6.52	2.35	2.7	6.45	2.36	2.06	4.42	6.08	5.34	2.75	5.66	6.31	6.33	4.69	4.99	5.71	5.85	3.47	6.58	6.39	6.15	2.51	2.38	6.51	5.92	6.37	6.22	5.71	6.61	6.15	4.34	7.32	7.7	6.29	7.83	5.61
AT1G08090	0	0	0	0.12	0.24	0.33	0.09	0.32	0.88	0.43	0.84	1.32	0.47	0.36	0.24	1.07	1.01	0.44	1.68	3.79	0.67	0.69	1.1	0.9	1.17	0.59	0.56	0.64	1.12	0.95	1.7	1.66	1.13	1.02	0.38	1.06	1.08	1.42	1.47	1.63	1.96	1.47	0.9	2.9	1.4	1.4	1.41	1.57	1.36
AT1G08110	88.12	104.94	88.24	86.39	85.04	83.48	87.85	91.82	99.79	84.21	81.87	74.35	73.31	81.75	74.67	77.1	92.02	71.47	67.14	80.79	76.28	78.77	78.21	79.69	81.4	74.46	84.68	87.7	97.35	89.91	88.76	97.95	84.23	92.86	93.45	83.56	117.08	107	125.76	121.28	112.79	103.59	98.41	111.98	122.28	133.11	116.67	122.38	79.32
AT1G08125	8.78	10.15	8.37	8.25	7.05	7.26	8.15	8.33	9.16	8.09	7.26	5.73	9.87	11.28	7.86	8.73	14.39	10.43	9.75	10.24	14.24	13.28	14.65	16.38	18.05	15.11	14.95	15.52	18.8	17.65	15.94	19.01	17.12	18.78	16.18	16.96	18.58	20.12	21.47	21.23	18.56	17	19.07	19.97	19.39	22.11	22.3	23.28	16.99
AT1G08130	6.16	6.16	2.81	3.16	5.62	4	5.68	6.36	7.5	10.24	6.96	5.02	8.5	11.3	5.05	4.69	9.79	5.63	6.77	10.72	13.19	12.94	7.36	13.39	16.29	14.26	12.79	15.76	20.57	19.86	12.99	21.1	22.54	26.58	10.92	15.07	24.97	16.4	19.85	17.54	27.44	23.43	28.24	21.45	23.29	21.15	23.91	26.67	17.19
AT1G08160	7.43	6.11	9.39	9.16	8.95	9.85	8.58	9.91	17.59	9.45	5.34	8.98	9.37	8.76	6.45	8.46	8.27	7.74	8.79	8.74	9.08	9.22	8.05	8.89	8.42	8.3	11.58	8.15	6.79	6.74	9.03	6.65	5.82	8.24	6.68	8.31	6.98	6.82	7.14	4.89	8.64	5.57	7.38	5.13	5.47	6.41	8.28	7.98	5.1
AT1G08165	1	1.41	1.41	2.15	1.56	2.57	1.35	1.08	1.02	1.04	1.17	1.71	0.76	0.6	1.06	1.42	0.43	1.6	1.51	0.75	0.6	0.97	2.77	1.85	1.32	0.94	1.08	0.8	1.29	1.43	2.41	1.88	1.53	1.68	1.46	1.96	2.02	1.4	1.54	0.75	0.84	0.95	1.38	1.17	1.71	1.7	1.41	2.3	0.97
AT1G08173	0	0.1	1.69	0.17	0.21	0.43	0.93	0	0.23	0.1	0.51	0.03	0.36	0	0.27	0.33	6.94	0.42	0.23	0.19	1.05	0.19	2.7	0.13	2.91	1.54	0.1	0.24	0.39	0	0.19	0	1.03	0.1	0.53	0.5	0.64	3.85	3.07	2.4	0.19	2.64	0.71	0.14	0.51	0.75	0.39	0.09	1.87
AT1G08180	2.14	2.42	4.19	4.21	0.47	1.36	0.86	0.43	1.6	0.99	1.02	1.51	1.95	1.65	2.29	3.31	2.37	4.08	5.2	1.89	2.58	2.12	4.12	2.77	1.62	2.16	3.8	2.22	2.08	3.08	2.6	3.12	1.54	1.75	3.73	3.26	3.86	2.49	2.05	2.5	1.7	1.98	1.27	1.3	4.95	5.13	6.2	4.62	4.07
AT1G08190	49.9	50.97	20.76	20.97	44.21	18.45	46.2	47.25	55.06	38.89	25.01	16.84	30.59	39.17	14.8	14.34	33.53	13.68	11.92	28.55	27.04	31.36	13	31.86	28.96	27.68	29.33	28.61	35.17	31.24	19.12	32.86	35.5	36.01	17.74	15.53	47.83	40.15	42.4	39.5	43.12	40.87	39.72	35.59	48.05	56.83	45.19	46.91	31.15
AT1G08200	142.93	147.69	107.69	112.07	175	192.83	199.16	208.47	336.34	275.5	244.9	214.79	246.01	262.15	180.25	161.93	181.91	135.15	142.19	170.43	134.47	149.14	100.84	153.2	113.29	109.89	102.15	121.65	97.28	95.43	83.85	92.75	100.63	109.99	104.32	89.25	130.07	147.34	151.21	111.45	181.35	152.44	166.38	156.87	134.57	152.27	130.54	124.54	77.22
AT1G08210	5.67	6.56	7.06	5.74	4.37	4.04	4.18	3.58	4.21	4.61	4.5	4.02	5.11	6.15	4.88	4.77	5.97	5.75	5.47	5.93	7.01	8.2	8.57	6.71	7.39	7.47	8.36	6.69	8.63	8.13	6.93	8.58	7.4	7.51	7.64	7.82	8.47	9.15	8.44	9.45	10.91	10.63	10.83	10.53	14.75	18.75	17.62	16.81	10.41
AT1G08213	1.28	0.92	1.05	1.19	0.63	0.99	0.7	0.37	1.3	0.68	0.89	1.09	0.98	0.67	0.57	1.58	0.78	0.98	0.73	0.71	0.79	0.77	1.62	0.75	0.88	0.86	1.05	1.05	1.33	1.29	2.1	1.65	1.05	1.18	1.09	1.75	1.16	1.1	1.36	1.16	1.14	0.83	1.1	1.19	2.01	1.58	1.88	2	0.81
AT1G08220	1.93	1.3	1.34	1.59	1.7	2.6	2.27	2.41	4.19	4.16	4.01	3.34	4.54	6.41	4.66	5.31	7.8	6.08	6.16	6.28	7.89	6.71	7.14	6.63	12.4	8.8	7.62	8.88	11.52	11.37	9.73	12.51	12.22	14.3	11.21	13.47	12.76	11.31	10.17	11.1	10.77	9.34	10.2	9.23	12.42	9.7	13.76	11.39	11.22
AT1G08230	3.56	2.58	3.33	2.58	3.21	3.97	2.07	4.2	2.36	1.73	1.29	1.26	1.29	1.24	1.94	2.52	3.26	2.09	2.1	2.39	3.94	3.69	3.01	2.43	3.43	2.83	3.94	4.01	5.92	3.98	5.68	6.48	4.26	3.48	3.1	3.8	6.3	6.62	7.93	5.41	6.96	6.36	4.4	7.55	12.46	11.47	8.38	10.73	11.57
AT1G08250	32.04	33.87	37.41	34.79	13.25	13.39	12.79	14.05	8.71	5.07	7.19	6.73	9.81	12.17	12.1	15.99	13.58	12.81	13.11	13.17	12.73	10.05	13.69	11.08	9.38	9.85	8.43	9.84	9.76	8.27	9.57	9.31	9.98	10.15	11.46	12.2	17.07	15.04	17.14	15.98	3.93	4.01	5.46	3.75	14.46	12.98	14.19	15.99	11.67
AT1G08260	1.08	1.1	0.22	0.32	0.71	0.36	0.45	0.85	0.61	0.85	0.41	0.23	0.59	0.57	0.2	0.19	0.69	0.25	0.25	0.35	0.75	0.88	0.39	0.78	2.08	1.36	0.68	1.28	1.04	1.03	0.55	1.2	1.95	2.28	0.41	0.57	1.5	1.88	1.95	1.32	2.81	3.62	3.72	2.19	3.01	3.43	3.07	3.39	2.72
AT1G08270	1.57	1.58	1.64	1.73	1.34	1.44	0.56	1.48	2.96	2.08	2.17	1.56	1.5	1.73	2.4	0.88	2.23	1.54	2.07	0.85	2.27	2.5	2.09	1.94	1.26	2.11	1.3	1.89	2.12	2.27	2.43	2.11	1.96	1.98	2.39	1.46	3.22	1.63	2.12	2.1	1.35	2	1.76	1.81	2.05	2.38	2.04	1.57	2.18
AT1G08280	5.02	3.77	3.05	2.32	3.71	2.09	3.43	3.36	3.95	3.78	2.27	1.81	3.1	4.33	2.14	2.15	3.6	2.46	2.63	3.13	4.29	4.34	2.63	4.75	4.07	3.86	3.33	5.15	5.13	4.47	3.83	4.82	4.57	6.39	3.85	3.48	6.26	4.8	4.46	4.07	3.51	2.58	2.76	2.96	6.77	6.63	5.33	6.19	2.83
AT1G08300	1.22	0.87	0.83	0.75	0.82	0.75	1.09	1.67	2.86	1.78	1.37	1.02	2.83	3.16	1.96	1.61	2.65	2.03	1.76	2.5	3.81	2.76	1.63	2.6	2.4	2.69	2.41	2.64	3.26	3.46	1.69	3.13	2.7	2.88	1.84	1.54	2.57	2.28	2.02	2.08	2.72	2.03	2.73	2.54	4.12	3.95	3.51	4.65	1.38
AT1G08315	6.58	7.87	9.11	9.11	6.97	9.75	11.34	9.34	14.2	14.12	19.37	19.39	17.31	7.51	14.04	12.28	13.7	16.2	9.5	9.99	9.64	9.43	9.66	7.62	3.66	14.6	14.34	8.22	10.47	10.07	9.64	10.25	11.13	9.33	11.57	11.07	9.75	10.39	9.82	11.52	6.24	21.06	18.29	19.64	11.13	5.17	13.91	11.64	11.84
AT1G08350	3.29	3.16	2.38	2.39	1.93	2.16	2.27	2.66	2.32	3.28	2.05	2.38	4.38	4.32	2.77	2.9	6.12	3.56	3.24	4.19	5.93	5.44	4.61	4.93	5.52	6.06	5.13	4.98	5.6	4.88	4.63	4.8	5.97	5.76	4.28	4.3	5.74	6.5	6.96	5.68	5.56	5.78	5.91	4.93	6.43	6.17	6.42	5.78	4.16
AT1G08360	160.64	120.58	143.45	145.19	124.87	123.17	124.28	124.46	111.55	154.44	126.45	126.57	125.55	148.97	119.24	92.49	124.04	115.51	160.58	156.66	149.2	164.13	151.8	158.08	212.34	141.33	164.29	182.86	186.42	163.57	151.95	167.56	168.66	193.72	178.61	217.39	200.29	186.36	162.34	192.22	230.94	210.59	232.94	233.16	301.36	286.12	312.01	313.42	224.11
AT1G08370	19.46	19.58	23.18	20.5	19.15	22.65	22.32	21.32	29.52	20.82	26.65	26.37	22.28	24.2	22.88	28.22	27.14	22.98	19.57	20.76	24.38	20.58	24.62	18.94	21.76	22.89	17.24	19.48	22.16	19.55	23.04	21.81	23.68	20.78	25.86	26.51	24.29	26.4	27.68	29.86	26.32	28.99	27.6	27	24.24	22.97	21.18	22.85	21.65
AT1G08380	4466.72	4063.83	5946.3	6034.36	3529.6	5625.92	4254.7	3974.2	3697.31	5050.48	6160.09	7705.49	5203.77	5644.44	8928.41	8951.61	3846.46	9299.21	9666.74	6158.62	5785.65	6534.53	9385.35	7045.18	5412.24	5499.67	6382.97	6349.15	5438.34	5443.68	7215.91	6122.71	3913.38	4793.44	7405.44	7093.85	3494.18	2899.38	3262.48	2317.5	1643.47	1315.94	1610.43	1850.58	1506.44	1095.37	1228.61	1197.12	389.27
AT1G08390	8.48	8.29	9.34	11.7	6.3	7.55	7.76	5.79	13.58	12.89	15.48	19.42	17.68	17.82	20.71	22.51	11.93	23.77	26.54	17.94	16.26	19.64	25.32	25.11	14.18	13.38	20.43	21.87	12.82	13.59	16.74	15.34	6.89	8.1	10.69	13.29	6.77	4.9	5.11	4.36	4.23	3.07	3.88	4.98	4.95	4.1	3.19	4.63	3.48
AT1G08400	1.97	2.2	1.19	1.22	1.37	0.88	1.52	1.69	3.58	2.99	2.55	1.94	2.11	3.01	1.63	1.9	3.73	1.72	1.31	2.34	3.59	2.67	1.67	2.53	3.72	3.24	2.77	2.88	4.17	3.12	2.78	3.78	3.49	3.55	2.34	2.05	3.69	3.8	3.57	3.52	3.39	3.75	3.15	3.08	3.42	4.2	3.79	3.71	3.2
AT1G08410	6.02	5.58	3.99	3.75	6.41	4.56	7.05	8.04	12.81	9.39	6.85	5.06	8.43	11.05	5.67	5.53	13.06	6.54	7.54	11.06	17.1	14.88	9.02	11.78	17.17	15.22	14.16	15.15	20.81	19.18	12.34	18.04	18.39	18.7	10.53	12.34	15.48	14.01	13	15.57	17.09	16.38	17.47	14.96	17.8	15.9	18.25	18.68	16.63
AT1G08420	23.09	24.52	10.09	9.22	23.08	9.67	25.83	26.01	31.21	23	14.65	9.34	24.81	27.05	8.07	9.34	32.57	8.86	7.09	20.73	22.81	18.83	9.6	19.14	23.95	23.57	19.42	18.98	22.95	22.47	13.84	23.6	24.71	22.46	9.73	9.05	28.53	28.23	28.05	28.38	36.36	42.46	35.76	29.93	28.68	30.21	30	28.88	26.94
AT1G08450	33.92	39.57	74.18	28.5	37.9	35.75	60.21	44.77	86.27	64.71	63.99	44.47	139.34	84.51	71.55	127.35	722.52	118.78	74.25	132.86	517.8	176.69	296.2	119.71	417.15	311.72	98.03	148.62	148.62	125.05	135.69	121.14	276.06	129.16	110.31	132.48	205.63	607.32	375.52	572.09	201.36	635.7	242.36	299.65	432.89	266.89	290.84	185.04	335.56
AT1G08460	17.02	23.09	25.66	23.61	13.17	16.62	16.07	13.87	14.17	10.32	12.04	12.14	13.24	11.47	12.78	19.02	28.52	15.89	11.27	12.86	20.82	16.61	24.88	14.2	21.19	20.21	19.06	19.36	22.53	21.19	23.54	24.98	24.87	19.2	24.53	24.56	27.87	36.01	37	40.83	25.96	30.87	21.64	32.15	36.66	39.21	36.36	34.56	30.46
AT1G08463	0.86	1.02	1.2	1.93	0.66	1.97	0.81	1.24	0.18	0.63	1.34	2.05	0.66	2	2	1.83	2.16	2.98	2.65	1.87	1.77	1.27	2.83	1.35	1.39	1.58	2.09	2.08	2.13	2.1	3.22	2.74	1.81	2.49	3.28	4.69	2.98	2.08	1.62	2.44	1.83	0.99	1.06	0.87	2.17	1.92	2.52	1.35	1.97
AT1G08465	5.98	6.64	5.54	6.63	6.2	6.3	6.6	5.69	7.24	4.79	3.63	5.02	4.54	5.23	4.3	5.4	6.02	6.13	5.87	4.89	6.31	6.31	7.92	7.39	9.13	6.09	6.7	8.2	7.48	7.25	7.34	8.66	6.59	6.78	6.61	8.06	7.37	7.33	7.58	8.54	8.14	7.6	11.29	7.13	9.71	9.37	8.8	8.25	8
AT1G08470	13.98	14.2	10.62	10.47	10.24	10.42	10.79	11.9	9.31	9.73	7.06	7.01	8	9.17	7.59	7.43	8.21	8.65	8.99	9.89	10.83	10.51	10.7	12.31	11.59	10.42	10.86	12.16	12.59	11.1	11.53	11.3	12.3	13.31	12.54	13.36	16.69	15.17	14.84	12.92	16.83	15.39	17.17	16.42	20.18	22.97	22.85	20.81	12.86
AT1G08477	3.86	2.11	11.14	21.33	1.02	4.45	4.13	5.95	0	0.58	5.62	5.25	2.91	0.15	2.36	8.62	0	6.67	3.01	4.99	0	0	0	0.08	0	0	0.35	0	0	0	0	0	0	0	0	0	0	0	0	0	0	0	0	0	0	0	0	0	0.77
AT1G08480	45.01	46.22	67.53	67.11	38.96	67.89	44.67	45.36	39.33	43.28	51.39	55.76	43.01	40.73	58.77	70.75	67.68	58.69	59.72	45.85	53.37	48.59	79.75	53.52	65.85	57.43	58.96	58.66	63.26	63.3	82.8	67.48	71.48	65.01	100.04	106.61	91.75	89.35	104.06	97.69	78.96	89.09	77.88	81.81	95.38	89.69	93.59	89.54	75.81
AT1G08490	46.73	47.32	35.95	35.83	42.07	38.23	47.62	48.36	41.31	45.48	41.05	32.89	38.75	43.37	33.64	35.63	47.2	36.66	35	44.06	43.36	42.48	33.9	40.2	43.44	41.93	43.31	41.76	43.84	44.81	40.02	44.07	46.2	47.87	38.65	37.71	50.97	46.73	47.89	49.74	46.73	46.47	47.28	46.43	57.42	56.19	57.05	59.49	45.66
AT1G08507	2.68	1.7	3.46	2.66	2.14	1.83	1.09	1.45	0	1.19	2.18	1.69	1.28	1.17	1.9	1.74	1.48	2.58	2.84	2.13	3.05	2.2	4.42	3.53	2.83	4.65	3.91	3.8	4.91	5.7	6.49	5.14	4.84	4.31	7.78	7.31	4.09	4.14	5.22	5.51	5.2	4.93	4.76	6.21	4.73	6.41	6.59	4.69	4.03
AT1G08510	110.12	133.57	107.5	98.92	120.01	119.07	148.46	138.46	165.56	105.14	120.87	112.38	101.62	91.61	54.33	59.47	74.91	60.26	44.6	51.43	51.32	65.59	53.07	58.59	49.49	65.89	63.35	55.25	56.42	54.1	46.16	49.71	52.46	47.67	51.19	45.45	45.99	50.27	49.02	45.6	105.7	110.66	94.3	114.63	73.33	96.06	78.79	71.66	51.68
AT1G08520	189.37	170.13	104.27	107.68	136.69	93.72	156.62	156.51	167.11	167.65	101.51	94.64	128	157.33	89.42	69.98	82.37	81	92.61	144.17	112.74	164.26	79.1	180.03	128.1	133.61	161.89	160.61	139.06	138.78	96.7	147.29	121.52	152.96	101.68	101.81	145.08	119.39	127.21	119.23	135.19	106.8	128.65	127.55	152.75	168.72	154.93	186.27	73.87
AT1G08530	11.07	9.75	8.91	10.09	9.82	10.11	10.88	10.06	13.22	11.72	8.24	8.61	9	10.52	9.44	8.93	13.86	10.74	10.7	11.01	13.74	12.02	14.05	14.43	15.98	15.12	12.14	13.77	14.85	14.41	15.77	15.89	18.1	19.85	17.61	18.28	21.54	21.11	21.1	20.23	17.66	16.14	15.55	17.06	18.63	20.1	17.92	17.26	14.73
AT1G08540	79	75.16	49	47.95	68.44	49.95	69.02	68.79	87.62	83.71	59.65	49.07	71.38	79.84	58.09	49.23	53.07	55.54	65.33	83.96	65.73	84.6	51.26	105.73	80.78	76.89	94.13	97.01	87.07	88.98	66.37	93.23	80.72	105.87	75.99	72.13	111.83	84.84	87.68	84.3	85.95	68.51	98.82	76.16	86.73	96.43	98.2	106.43	45.12
AT1G08547	0.88	0.34	0.83	1.18	1	0.52	0.56	0.48	0.06	0.61	1.17	1.02	0.3	0.66	1.13	1.71	0.93	1.34	0.84	0.54	0.47	0.46	1.66	0.5	1	1.42	1.16	0.61	1.09	0.64	1.83	0.78	0.68	0.85	2.29	3.74	0.4	0.68	0.92	1.22	1.02	0.88	0.94	0.99	0.91	0.76	0.81	0.81	0.42
AT1G08550	30.33	30.7	19.18	20.05	18.83	12.25	21.79	21.23	23.56	18.84	14.9	12.34	30.14	33.3	23.47	20.25	27.49	35.27	39.34	46.01	63.19	99.78	54.22	111.01	100.66	97.2	105.07	124.72	150.37	158.84	132.04	155.5	121.38	155.07	129.5	91.99	116.5	92.67	111.57	88.88	89.69	80.77	94.75	97.94	91.63	119.9	117.08	124.17	43.93
AT1G08560	3.37	3.07	2.67	3.06	4.37	3.14	3.07	3.22	3.46	4.17	1.73	2.42	2.61	2.8	1.74	1.73	1.54	1.62	2.79	2.52	2.46	1.84	1.4	2.86	4.56	3.28	5.07	3.96	2.37	2.2	1.98	1.8	1.84	3.89	2.47	3.38	2.56	2.96	3.23	2.65	4.17	1.76	1.94	2.92	2.27	4.17	3.99	4.04	1.08
AT1G08563	0	0	0.41	0.1	0.14	0.35	0.34	0.36	2.97	1.53	1.93	1.77	1.83	2.62	1.89	1.18	1.8	1.97	0.64	0.43	1.47	0.62	0.28	0.12	1.54	1.04	1.09	0.5	1.04	0.9	1.3	1.15	0.51	1.26	0.5	1.47	0.42	0.21	0.62	0.2	0.74	2.03	1.64	1.83	0.42	0.63	0.83	0.58	0.85
AT1G08570	125.68	163.96	150.58	137.02	71.44	35.55	55.65	66.41	70.43	60.83	68.58	49.26	44.07	60.45	56.57	82.34	60.56	62.62	49.25	54.59	35.29	41.43	44.34	40.18	33.99	31.93	33.15	34.88	43.52	39.63	38.75	43.16	41.47	36.91	37.5	39.31	47.06	46.88	49.51	61.9	91.12	84.9	86.89	96.75	99.91	102.83	112.65	105.64	72.02
AT1G08580	16.14	14.44	17.81	17.3	18.36	21.06	21.11	20.35	26.5	23.18	21.02	22.91	20.2	23.29	22.89	19.61	23.43	24.82	34.02	24.53	36.41	29.14	30.41	30.4	41.47	29.94	31.73	35.9	39.58	37.18	36.55	37.14	39.84	42.25	40.65	53.72	36.99	36.04	29.87	35.25	40.22	38.02	41.48	40.08	41.56	39.08	44.01	45.74	36.04
AT1G08590	1.4	1.33	0.7	0.69	0.63	0.29	0.62	0.73	2.58	2.05	1.19	0.9	1.29	1.05	0.83	0.87	1.42	0.8	0.6	1.47	0.79	1.59	0.92	1.11	1.91	1.94	1.88	1.9	2.34	2.17	1.38	2.16	2.6	0.94	1.41	1.36	2.37	2.08	2.42	2.37	3.36	2.81	3.16	2.98	2.97	3.61	3.25	3.15	1.83
AT1G08592	1.59	1.52	0.68	0.73	0.32	0.33	0.68	0.8	2.87	2.3	1.36	1.02	1.53	2.63	0.95	0.92	1.04	0.89	0.68	1.67	2.08	1.81	1.04	1.86	2.17	2.16	2.01	2.13	2.52	2.37	1.53	2.45	2.95	2.54	1.58	1.47	0.58	2.55	2.75	2.66	3.01	3.19	3.59	3.39	3.37	3.95	3.69	3.98	2.08
AT1G08600	5.08	6.44	2.24	1.97	5.7	2.53	5.22	6.29	7.2	4.05	2.71	1.52	3.63	4.04	1.43	1.9	7.28	2	1.61	3.53	7.8	6.69	3.26	6.5	9.02	7.22	5.48	6.25	7.83	7.14	4.43	8.31	7.66	6.89	2.71	2.32	8.4	9.14	9.42	8.11	6.34	7.96	6	5.54	8.24	8.99	7.78	8.63	7.06
AT1G08610	1.01	0.96	0.57	0.49	1.22	0.99	1.19	1.79	2.26	2.97	2.14	1.15	2.91	4.61	1.72	0.88	1.8	2.08	2.99	4.34	4.59	5.8	2.65	6.62	7.92	4.49	6.76	8.19	9.78	9.05	5.85	9.81	7.98	10.3	4.61	5.45	8.74	6.18	5.46	5.51	6.94	6.52	7.29	6.14	8.85	8.52	9.02	10.29	5.99
AT1G08620	8.89	10.73	4	3.67	10.88	4.15	10.53	11.89	13.23	9.14	5.84	3.63	8.61	10.19	3.26	4.2	12.09	3.39	2.8	7.42	8.33	7.44	3.85	6.68	8.1	9.41	7.1	6.62	8.2	8.11	4.63	7.77	9.07	8.52	3.48	3.5	11	10.02	9.97	9.5	9.57	10.82	9.35	7.59	10	10.44	9.72	9.52	9.66
AT1G08640	64.86	57.71	44.01	45.4	52.13	48.86	49.71	58.38	52.66	67.59	47.24	42.08	48.18	57.02	40.99	36.41	49.19	43.27	47.43	59.98	59.42	79.64	50.14	77.31	84.29	71.95	83.72	91.49	89.68	82.71	68.74	83.39	78.28	94.95	68.48	73.86	97.28	88.22	85.5	87.8	87.85	75.86	76.94	83.78	91.91	92.54	84.17	96.51	62.01
AT1G08650	66.41	134.64	82.77	71.12	59.08	49.87	86.81	90.83	99.45	46.07	40.86	58.07	51.79	51.39	35.68	34.69	118.93	64.18	43.19	60.52	90.85	100.37	85.9	69.6	58.45	101.14	54.59	56.86	127.97	90.1	83.39	89.53	112.31	69.41	83.81	73.29	73.69	115.73	71.16	130.65	17.69	20.97	20.58	27.87	30.83	69.05	57.75	81.89	49.85
AT1G08660	11.44	12.28	8.48	7.98	8.47	5.69	8.87	9.15	10.82	7.51	5.63	5.37	15.67	17.15	9.78	8.2	12.06	11.27	11.2	11.78	15.24	18.42	14.89	19.06	19.89	18.11	18.57	21.99	23.89	22.82	19.83	24.73	19.51	25.72	20.3	20.66	24.06	22.75	23.32	23.46	21.3	20.82	19.44	19.27	27.49	29.68	25.79	28.96	17.49
AT1G08680	12.78	15.56	10.04	9.47	10.91	7.65	12.04	11.98	14.68	9.87	8.64	5.71	7.62	8.08	5.42	5.53	8.22	6.27	5.98	8.93	11.2	12.57	10.16	12.82	13.43	13.35	13.59	12.8	14.49	14.54	9.89	14.27	11.93	13.26	9.1	8.11	14.63	14.12	14.59	14.83	13.96	14.53	15.02	14.46	20.22	20.29	19.72	20.54	13.34
AT1G08700	16	15.15	12.48	11.06	13.52	9.22	14.89	16.09	20.93	18.97	15.26	12.62	19.79	20.65	12.18	13.62	34.38	14.56	14.35	18.82	27.13	21.21	21.7	19.12	26.91	23.58	19.4	19.56	21.01	20	16.08	19.34	19.67	18.05	12.25	11.96	22.03	25.91	20.59	24.46	23.6	25.26	26.79	27.26	28.46	24.75	26.02	24.63	23.62
AT1G08710	4.6	4.52	5.09	3.46	3.86	3.04	3.46	3.97	8.86	7.56	5.99	5.61	5.96	7.06	4.95	6.05	10.22	5.8	5.67	6.32	9.02	9.1	7.84	7.3	9.98	9.19	8.62	8.58	11.03	9.66	9.18	10.51	8.95	9.49	7.16	6.41	8.78	9.97	9.34	10.89	10.56	10.64	10.75	11.51	11.55	12.15	11.75	10.95	9.53
AT1G08720	5.85	7.47	3.68	3.06	5.26	3.58	7.08	7.26	12.92	9.99	6.43	4.91	10.62	11.7	4.86	5.2	16.01	5.18	4.44	9.76	13.64	10.77	6.95	9.06	13.92	13.2	9.88	10.36	13.11	12.99	8.97	13.99	14.35	12.81	6.9	6.66	16.37	16.48	17.1	17.71	17.83	19.94	15.07	15.76	18.36	19.7	19.9	18.71	14.59
AT1G08727	20.47	24.23	41.04	45.57	2.6	35.23	11.91	20.97	0	22.96	12.93	28.77	22.77	12.19	28.83	32.53	15.71	31.21	31.39	16.75	1.26	8.65	33.57	15.77	10.31	1.86	15.01	15.59	9.42	7.48	13.81	9.66	7.84	1.99	17.54	5.6	7.65	18.21	17.47	10.82	11.09	2.48	22.87	20.16	3.34	14.87	27.69	6.35	3
AT1G08750	8.15	8.74	8.55	7.73	6.91	6.78	6.77	7.11	9.25	8.39	7.67	6.95	7.88	8.97	7.58	7.41	10.59	9.75	7.91	8.8	10.04	9.38	8.88	9.26	9.14	9.27	9.15	10.1	11.39	9.87	9.96	10.61	10.25	10.73	10.39	9.6	11.49	11.65	11.1	11.65	12.58	12.1	11.33	11.07	13.51	14.08	14.25	13.33	10.82
AT1G08753	1.74	1.53	1.31	1.8	0.65	1.19	2.17	1.95	1.22	1.18	1.7	1.03	1.29	1.31	2.7	2.72	1.76	1.99	2.75	1.17	0.08	1.24	2.29	2.37	1.5	1.78	1.45	1.38	2.43	1.98	3.28	2.02	2.06	1.15	4.08	3.97	3.53	2	4.3	2.46	2.87	1.93	2.9	2.31	2.17	3.55	3.27	3.25	2.46
AT1G08757	0.38	0.15	0.33	0.63	1.17	1.87	1.86	1.12	1.96	3.8	7.79	5.07	7.09	7.98	7.58	4.84	7.03	8.12	7.75	6.99	1.97	1.02	1.16	1.06	1.23	0.58	0.82	0.88	1.7	2.22	1.35	1.86	0.51	0.95	0.7	0.79	0.85	1.33	0.5	0.93	4.54	3.89	1.38	5.19	2.38	1.77	4.59	3.93	2.54
AT1G08760	8.74	9.61	5.94	5.54	6.99	4.91	6.7	6.59	8.72	6.24	5.47	4.27	6.63	6.44	3.88	4.07	7.64	4.62	3.23	5.49	7.17	6.37	5.88	6.77	7.17	7.1	6.36	6.24	6.78	6.59	5.14	7.15	6.81	6.39	4.96	4.38	7.46	7.76	8.1	8.84	8.2	9.84	7.77	7.75	9.84	10.62	9.16	9.12	8.77
AT1G08770	12.44	11.45	12.75	12.4	9.42	7.75	8.39	9.13	11.27	11.73	13.28	12.74	12.64	14.81	14.74	15.73	19.02	14.94	11.97	13.12	16.76	15.66	15.51	13.59	14	14.93	15.58	14.03	16.78	15.62	14.64	14.42	14.94	13.71	15.6	13.48	16.64	17.07	15.2	16.83	16.79	19.88	18.2	20.42	19.66	20.25	20.33	17.02	15.07
AT1G08780	15.25	14.74	14.48	17.6	13.1	16.08	14.33	13.81	15.02	18.51	20.94	18.67	19.07	22.05	19.28	23.92	26.54	22.5	22.75	20.91	21.72	20.84	23.62	22.37	22.4	19.82	20.17	21.31	22.09	22.29	27.1	23.98	21.86	23.67	25.07	25.35	22.29	23.92	24.55	23.56	26.72	25.52	22.59	24.74	25.27	26.05	25.78	24.25	21.34
AT1G08797	0	0	0	0	0	0	0	0	0	0	0	0	0	0	0	0	0	0	0	0	0	0	0	0	0	0	0	0	0	0	0	0	0	0	0	0	0	0	0	0	38.14	0	0	0	0	0	0	0	0
AT1G08800	5.16	7.35	2.11	2.04	4.82	1.58	4.11	4.52	3.79	1.93	1.22	0.74	3.81	5.65	2.22	2.38	8.88	2.98	2.62	7.21	6.13	6.38	2.56	6.43	6.21	8.24	7.55	8.58	8.39	9.12	5.01	6.97	7.51	6.65	2.6	2.4	7.74	8.43	6.18	7.83	6.47	8.33	6.54	5.13	6.69	9.23	9.32	7.34	6.91
AT1G08810	8.67	9.36	8.69	9.86	8.11	8.73	7.31	7.77	12.49	10.98	6.82	8.82	8.25	9.89	8.34	12.81	10.09	10.88	13.99	9.68	10.12	10.01	10.87	10.62	9.83	9.93	9.72	8.55	10.17	10.29	12.09	10.87	6.84	9.55	7.98	8.66	8.77	7.18	8.17	6.62	7.26	6.59	7.12	7.24	9.76	11.07	10.97	12.96	4.83
AT1G08813	1.14	1.3	2.43	2.8	2.37	2.99	1.52	1.31	0.83	1.14	4.16	3.76	0.89	0.87	4.23	3	0.94	2.17	3.82	1.31	0.64	0.97	2.41	1.05	0.54	0.25	0.51	0.25	0.06	0	0.42	0.47	0.24	0	0.62	0.42	0	0.01	0	0	0.13	0.01	0.18	0.12	0	0	0	0	0
AT1G08820	10.18	12.96	6.05	5.61	11.87	6.88	12.54	13.44	21.85	12.87	10.84	7.32	24.88	24.58	10.26	12.98	32.32	11.61	10.32	18.08	27.83	19.26	16.91	18.26	27.36	27.74	23.26	20.26	26.56	23.75	18.12	23.91	24.27	19.64	11.05	10.08	26.73	30.78	31.03	31.96	29.25	36.8	25.21	27.09	32.84	33.01	34.61	27.13	31.75
AT1G08830	16.02	16.62	23.8	24.04	19.8	29.17	21.94	19.17	29	34.65	36.92	46.55	39.81	30.95	40.84	49.81	58.77	44.04	37.88	30.62	49.7	31.03	47.22	29.11	39.43	51.71	38.12	31.38	42.56	34.17	38.2	35.18	42.91	38.38	45.58	55.82	61.09	77.65	62.73	98.19	67.71	85.12	65.22	53.78	71.29	56.2	62.41	56.64	61.32
AT1G08840	1.32	1.61	1.35	0.89	1.42	0.86	0.85	1.01	0.49	0.93	0.94	0.59	0.83	1.08	0.49	0.39	0.62	0.79	0.95	1.11	1.26	2	0.96	2.11	2.22	1.31	1.3	2.04	2.3	2.36	1.67	2.79	2.21	3.17	1.21	1.06	2.31	1.52	1.59	1.05	2.5	2.3	2.87	2.05	3.96	4.77	3.82	5.07	1.66
AT1G08845	4.02	3.79	4.88	4.68	3.78	4.05	3.32	3.83	5.46	4.46	5.99	6.66	5.38	8	8.28	7.56	7.59	10.32	9.81	10	9.41	8.3	9.3	9.69	10.67	9.16	10.16	10.76	10.73	11.07	9.91	10.01	10.85	9.6	11.45	11.03	9.24	8.7	8.28	9.07	10.73	9.38	10.02	9.78	9.39	8.73	9.68	9.25	7.06
AT1G08857	1.3	2.46	1.28	0.42	1.07	1.43	0.92	1.19	2.04	1.96	1.12	0.72	1.49	0.76	1.25	1.17	6.64	1.11	0.86	1.74	3.59	2.55	0.9	1.7	3.71	3.62	1.41	1.76	2.16	1.36	0.93	0.72	2.68	2.09	1.33	0.8	2.19	3.28	3.29	3.97	2.27	5.08	2.38	1.72	1.85	1.27	1.42	2.61	2.92
AT1G08880	29.97	25.8	32.38	34.89	15.83	15.77	16.47	14.63	28.1	30.84	34.49	35.19	33.9	35.34	37.71	41.22	52.13	44.33	43.84	40.59	50.58	48.76	58.48	46.16	56.88	52.29	50.82	55.67	72.09	72.33	78.22	70.44	69.69	67.48	84.77	93.01	74.13	70.42	81.16	72.32	53.42	62.97	60.37	46.83	89.24	79.45	83.84	75.58	85.42
AT1G08890	0.37	0.38	0.28	0.59	0.3	0.1	0.33	0.32	0	0	0.1	0.15	0	0	0.08	0.51	0.45	0.44	0.35	0	3.53	9.07	7.79	6.39	9.44	12.13	9.74	17.37	33.49	25.92	30.56	32.67	26.94	23.99	21.62	17.22	16.5	12.37	17.37	13.19	15.55	17.01	11.01	21.59	6.62	8.39	5.31	5.87	5.45
AT1G08900	12.58	16.78	12.42	11.34	10.1	8.31	11.02	9.63	7.31	8.38	8.77	8.12	16.18	15.65	15.51	15.66	23.65	19.71	13.62	19.06	25.41	26.34	22.2	22.05	23.3	30.58	28.08	24.49	30.65	27.01	26.61	30.77	22.94	24.56	20.8	18.7	24.32	23.25	24.76	25.03	31.3	32.93	31.97	32.64	28.32	26.6	31.9	28.58	23.49
AT1G08910	6.78	6.24	3.72	3.59	5.04	4.34	6.03	6.2	7.62	3.97	3.76	2.74	3.73	4.94	2.61	3.17	8.15	3.9	4.06	5.26	8.47	8.29	6.42	9.26	10.76	9.5	7.57	8.9	10.08	9.1	7.79	11.29	9.47	10.31	5.42	5.56	10.12	9.23	10.36	9.41	9.2	8.13	9.11	8.47	11.79	13.63	11.61	15.24	7.44
AT1G08920	2.67	3.1	2.01	2.18	10.12	10.9	8.41	7.16	9.5	8.78	7.43	5.44	11.86	10.32	4.51	5.4	10.74	6.47	7.67	9.34	16.82	17.16	10.36	20.85	16.83	26.03	25.45	22.37	27.28	26.38	24.75	27.39	18.3	18.48	13.2	11.44	12.47	14.48	13.29	12.5	16.37	14.33	12.67	15.88	5.35	11.55	9.65	8.96	11.68
AT1G08930	90.04	93.95	87.83	84.88	505.7	393.42	598.35	549.33	587.46	596.66	633.34	525.46	568.37	459.96	218.35	278.74	629.45	307.56	146.64	336.11	260.92	172.83	96.98	101.8	157.85	270.1	261.97	121.43	205.05	180.6	173.97	181.67	189.85	162.04	86.84	101.9	155.02	185.37	162.03	181.2	590.98	744.67	461.24	594.51	222.56	278.49	303.92	221.14	207.49
AT1G08937	0.42	0.77	1.14	0.32	0.46	0.76	0.54	0.56	0.99	1.26	0.63	0	0.46	1.14	0.76	0.1	0	0.57	0.71	0.42	0.27	1.26	0.7	0.39	2.2	0.85	0.99	1.91	0.62	1.41	1.94	1.47	2.7	2.13	0.69	1.07	1.65	1.45	0.38	0.84	2.18	1.19	1.47	0.4	1.07	2.27	2.04	1.52	1.36
AT1G08940	2.96	3.58	4.3	3.76	3.98	4.35	4.33	3.61	7.19	6.91	6.33	8.47	17.61	14.31	12.79	12.51	24.87	21.87	10.48	15.3	19.61	10.94	9.35	7.82	8.63	32.18	22.54	5.19	12.92	12.06	16.02	8.17	13.28	6.71	8.29	11.26	7.85	9.63	9.21	11.98	13.02	21.68	9.03	17.12	11.04	10.48	7.21	7.28	15.7
AT1G08960	5.4	5.63	3.68	3.01	3.54	2.07	3.97	3.84	11.35	7.61	5.81	3.99	7.69	8.34	3.38	3.3	5.54	3.63	3.44	6.06	5.99	6.63	4.27	6.8	7.59	6.21	6.02	6.62	7.39	6.71	5.92	7.04	7.03	7.92	4	4.17	7.5	6.77	7.39	6.5	7.03	7.4	7.72	7.08	7.03	7.95	6.32	6.99	5.78
AT1G08970	21.29	22.11	21.56	21.76	20.06	20.42	20.19	20.17	30.05	22.94	22.04	20.6	22.19	22.4	23.1	24.06	31.6	24.64	23.02	24.72	32.36	32.65	31.11	31.23	33.06	29.35	28.16	30.25	37.13	34.93	36.66	35.47	35.46	33.35	31.67	32.8	37.02	40.43	37.78	42.05	30.83	38.93	37.7	37.55	41.69	37.69	36.49	32.02	33.65
AT1G08973	1.56	0.62	0.76	1.37	1.17	0.69	1.73	1.39	1.26	1.99	1.46	0.87	1.87	2.32	2.37	2.18	3.37	3.76	1.72	1.75	3.95	3.25	3.13	1.8	3.71	4.52	3.26	1.83	2.29	2.38	1.92	2.03	2.66	3.11	2.34	2.17	2.83	5.51	4.39	4.95	3.21	4.71	3.8	4.75	2.64	3.13	2.72	2.4	1.77
AT1G08980	20.68	23.89	21.49	20.95	16.96	12.93	18.61	16.42	15.52	13.56	10.5	12.32	12.89	13.55	8.32	6.4	5.52	12.42	12.53	11.63	23.11	52.05	33.36	47.84	33.77	50.77	79.21	63.57	90.53	85.98	64.44	93.34	62.5	73.42	78.18	62.97	69.13	60.2	59.6	58.91	94.97	80.34	88.62	102.44	99.29	111.76	103.91	104.53	37.82
AT1G09010	19.1	23.1	12.91	11.96	15.2	9.87	14.5	13.91	15.75	12.97	8.89	6.96	19.59	20.4	12.35	12.2	19.3	14.21	13	22.23	20.7	25.32	15.95	27.1	26.53	27.21	27.05	30.61	34.31	34.58	25.06	36.34	32.61	36.44	25.18	22.37	37.85	32.49	37.19	34.18	36.65	33.43	36.71	34.89	37.14	44.53	43.32	42.06	23.71
AT1G09020	25.47	27.38	19.28	18.19	23.38	19.05	27.89	26.17	27.88	26	22.37	20.21	24.87	28.56	19.44	22.82	37.61	20.54	16.62	25.47	28.11	25.28	22.53	25.02	28.11	28.55	23.21	24.33	26.27	24.94	23.44	27.05	28.98	27.33	20.82	22.74	33.01	32.89	33.7	32.75	29.13	31.21	30.84	24.53	26.52	27.72	29.69	30.51	26.47
AT1G09023	2.68	3.54	1.14	1.36	3.63	1.87	2.15	3.23	3.51	3.76	3.19	2.12	2.64	3.58	2.07	2.4	2.35	2.67	2.03	4.92	3.18	3.54	1.61	3.38	3.75	4.1	4.35	4.78	4.27	3.45	3.52	3.9	3.49	3.31	2.68	2.32	5.04	3.43	3.77	3.16	4.19	2.56	3.58	3.6	5.92	6.28	6.47	4.79	2.74
AT1G09040	0.76	0.61	0.43	0.3	0.54	0.45	0.9	0.91	0.89	1.1	0.74	0.43	1.28	1.21	0.43	0.53	3.21	0.81	0.74	1.38	3.25	2.44	1.39	2.36	3.2	3.08	2.06	2.56	3.32	2.83	2.45	3.28	2.91	2.45	1.05	1.16	2.29	2.54	2.53	2.57	1.98	2.11	2.21	2.11	2.1	2.01	1.88	1.76	1.57
AT1G09050	0.86	0.91	0.39	0.39	0.79	0.53	1.24	1.18	1.37	1.83	1.17	0.67	1.84	1.96	0.66	0.6	4.21	1.26	0.94	2.1	4.39	3.04	2	3.04	3.76	3.56	2.53	2.8	3.62	3.19	2.63	3.23	3.85	3.37	1.23	1.13	2.88	3.12	3.15	3.17	2.64	2.54	2.68	2.34	2.38	2.16	1.96	2.23	1.29
AT1G09060	17.68	19.79	10.13	9.37	30.39	17.95	35.96	36.92	26.97	22.42	17.06	11.17	17.27	17.05	7.62	8.15	21.54	8.94	8.34	14.89	19.49	17.45	9.52	17.53	17.79	18.88	17.79	16.07	16.34	15.4	10.94	16.03	15.03	14.88	8.19	7.33	15.75	16.52	16.33	16.12	24.49	24.79	23.22	21.25	21.35	22.1	20.37	22.75	15.81
AT1G09070	509.4	563.54	631.08	558.97	595.78	1179.97	945.97	925.7	387.25	314.99	500.19	364.4	233.83	180.06	150.31	244.07	329.09	177.91	151.4	211.43	197.87	121.08	124.29	83.17	136.01	220.53	166.94	113.41	135.56	118.71	132.8	104.88	109.23	66.15	81.1	81.65	76.98	104.19	93.27	122.01	182.71	329.61	146.91	240.41	130.52	78.9	91.53	85.43	117.55
AT1G09080	0.45	0.2	6.52	0.13	0.4	0.11	4.41	0.41	0.94	0.24	0.44	0.09	5.52	0.62	0.52	0.56	93.17	0.34	0.36	2.78	72.54	4.62	14.64	0.7	38.17	40.91	0.32	4.15	1.2	0.84	0.52	0.39	7.04	0.58	0.56	1.15	2.95	54.04	22.25	31.39	2.4	53.03	4.15	7.59	7.64	2.81	1.44	1.33	8.76
AT1G09083	5.47	3.71	3.27	3.09	5.08	2.75	1.8	7.19	5.14	6.2	3.61	1.62	3.9	4.53	3.42	1.04	3.36	1.81	2.31	3.58	3.33	6.15	2.2	4.69	6.93	4.98	5.07	5.9	7.98	4.81	4	3.96	5.95	6.11	4.17	3.96	6.71	6.66	5.79	4.38	7.37	6.66	3.18	4.04	6.18	5.79	5.98	6.96	4.16
AT1G09100	9.36	12.74	10.49	8.99	9.09	7.86	8.63	8.77	11.45	6.84	6.98	6.07	9.62	10.52	8.68	8.07	28.9	11.93	9.74	11.19	19.49	19.67	21.76	17.68	33.77	24.1	20.05	21.79	33.41	26.15	22.34	25.69	40.88	29.73	29.32	34.53	43.39	43.87	47.09	45.87	35.82	46.9	36.22	34.13	38.47	40.06	46.78	39.49	55.25
AT1G09130	176.84	178.18	151.24	140.25	157.96	171.48	170.49	171.98	186.22	174.01	179.53	147.77	162.62	179.14	152.27	171.45	232.77	163.67	148.48	206.91	202.93	187.59	171.86	202.87	226.03	218.23	204.78	222.32	231.16	226.23	230.47	238.93	230.79	228.8	195.34	189.76	260.89	239.71	278.12	269.79	262.83	253.87	258.49	261.54	257.75	281.69	263.55	278.74	197.41
AT1G09140	28.62	31	28.83	27.11	27.79	36.05	31.76	32.5	34.58	39.59	42.76	36.45	35.37	41.16	32.41	38.49	53.44	33.89	32.16	39.56	51.72	44.76	44.3	41.08	53.97	52.7	48.4	49	57.64	53.85	50.18	53.2	57.19	54.99	53.88	51.3	63.17	65.09	71.11	75.28	57.29	60.24	60.53	56.66	71.52	76.14	70.41	73.62	51.26
AT1G09150	21.91	22.36	24.94	25.68	20.88	25.65	19.02	20.37	17.46	18.43	18.75	19.65	19.89	20.95	20.82	22.97	24.88	24.72	25.05	23.46	25.13	28.23	33.34	27.57	29.35	26.18	27.4	28.21	34.39	31.56	31.06	30.1	30.92	30.84	35.93	39.17	37.09	31.46	35.54	33.67	34.66	34.61	31.94	32.69	39.56	38.36	41.01	41.85	29.81
AT1G09160	20.02	19.13	12.41	12.44	23.81	22.02	29.85	31.94	40.15	30.13	21.85	19.7	16.12	17.93	10.12	8.33	9.82	8.25	9.57	12.47	11.1	14.9	7.43	13.92	12.23	11.41	13.71	12.29	13.03	11.68	8.66	12.32	9.11	12.02	6.87	6.72	10.04	10.03	8.4	8.17	24.53	21.68	18.17	21.74	14.82	14.86	13.37	13.49	7.33
AT1G09180	6.71	6.09	7.42	6.45	5.34	7.33	4.82	6.28	6.83	6.84	6.16	6.91	5.69	4.99	6.14	7.09	6.91	4.96	5.7	5.67	8.82	7.5	7.6	8.23	5.33	4.97	4.4	4.43	3.39	2.86	2.83	2.92	1.5	1.79	1.45	1.47	0.99	3.02	3.14	3.12	0.18	1.43	0.29	0.24	0.59	0.32	0	0.5	0.41
AT1G09190	0.65	0.63	0.5	0.54	0.48	0.7	0.6	0.51	0.54	0.7	0.34	0.34	0.38	0.57	0.3	0.38	0.64	0.4	0.2	0.37	0.6	1.09	0.61	0.8	2.54	1.9	2.14	2.39	3.65	2.83	2.47	3.5	4.27	5.29	2.42	2.64	4.6	4.94	4.02	3.48	5.11	6.09	6.15	5.58	4.22	3.53	4.44	4.04	3.3
AT1G09193	3.27	3.5	4.48	4.66	3.1	3.02	2.12	2.86	2.26	2.5	2.95	3.1	2.61	3.33	3.83	5.57	3.34	4.42	3.81	2.84	1.89	2.95	3.44	3.48	2.67	3.17	2.89	3.36	4.35	3.86	4.03	3.32	4.39	3.5	6.89	6.05	4.49	4.64	4.7	3.44	3.58	3.46	3.23	3.16	4.71	4.57	5.4	4.57	3.13
AT1G09195	2.27	3.54	1.74	1.59	1.43	1.14	1.34	1.28	2.76	3.03	2.19	1.05	2.66	4.19	2.08	3.08	5.76	1.56	1.67	2.94	5.95	4.12	3.36	3.37	6.02	6.34	4.52	3.31	6.37	6.2	4.34	5.45	5.15	5.68	3.64	3.05	6.79	7.97	7.81	7.87	7	6.74	7.18	5.89	8.64	9.09	7.98	8.3	7.25
AT1G09200	29.42	22.49	47.85	50.14	20.6	25.05	20.24	18.65	27.79	33.29	38.16	45.67	31.22	26.66	35.77	21.88	40.96	29.33	37.22	24.99	36.92	42	54.1	33.9	48.7	33.2	28	37.12	19.6	18.57	23.12	22.16	34.6	33.54	41.85	79.73	25.24	47.54	51.56	35.32	60.75	84.64	77.98	57.35	92.38	83.03	76.06	65.03	120.89
AT1G09210	49.39	45.65	51.85	38.53	38.31	32.27	52.32	46.49	90.06	59.36	41.52	45.72	86.89	93.28	57.53	52.53	407.06	51.88	47.41	61.34	271.87	80.96	173.33	74.88	355.57	177.05	46.94	100.54	65.94	54	60.82	56.75	115.36	70.73	58.29	76.63	99.6	334.98	217.9	327.92	66.49	216.5	64.12	82.63	108.95	72.07	56.73	45.2	134.38
AT1G09220	0.36	0.28	0.33	0.39	0.26	0.14	0.36	0.26	0.1	0.33	0.33	0.34	0.19	0.33	0.29	0.26	0.39	0.28	0.29	0.31	0.43	0.46	0.57	0.74	1.37	1.23	1.3	1.87	2.59	2.27	1.56	2.03	2.25	2.68	1.52	1.53	2.47	2.73	2.43	3.01	2.61	2.38	2.05	2.48	2.3	2.26	1.94	2.03	1.93
AT1G09230	10.91	9.98	8.65	10.48	7.06	6.78	9.82	9.78	14.66	9.37	11.72	8.01	8.82	11.88	15.24	17.9	18.18	17.5	16.11	24.74	25.42	17.93	14.7	28.82	28.24	17.82	15.13	21.39	22.52	17.61	17.15	17.9	11.71	11.78	10.11	11.7	10.64	11.77	12.79	13.51	8.6	8.56	7.59	7.93	12.84	12.29	9.64	13.84	7.61
AT1G09240	16.35	23.42	24.43	29.81	19.17	41.08	31.42	36.54	38.26	15.73	23.33	25.85	22.23	35.53	33.71	50.09	64.34	42.15	26.98	68.9	58.28	49.69	34.89	55.42	57.86	33	19.75	53.73	42.37	30.61	37.86	14.95	13.74	7.74	11.54	9.45	9.14	18.41	17.47	28.31	5.95	10.98	6.54	11.47	7.21	12.95	6.13	8.05	10.26
AT1G09247	0.09	0.26	0.06	1.3	0.26	1.3	0.9	0.05	1.14	0.22	0.28	2.96	0.08	0.01	0.25	3.18	1.1	2.11	3.62	0.32	0.72	0.12	2.49	0.26	0.11	0.32	0.13	0.02	0.09	0.53	0.24	0.4	0.29	0.13	3.68	3.98	0.02	0.38	0.45	0.39	0.27	0.14	0.12	0.01	0.24	0.25	0.15	0.08	1.06
AT1G09250	56.31	61.89	74.73	79.66	29.41	43.54	28.96	26.77	18.15	22.9	23.97	29.41	10.98	9.7	19.86	21.36	11.08	18.29	19.57	14.42	11.5	14.33	17.61	10.28	10.3	10.35	10.22	9.63	6.69	6.72	10.02	8.36	5.41	4.53	6.94	6.87	6.13	6.39	6.49	6	5.46	5.2	5.78	6.35	10.98	8.86	7.68	9.21	4.73
AT1G09253	1.02	0.78	0.18	0.59	0.08	1.1	0.08	0	0.14	0	0	0	0	0	0	0	0	0	0	0	0	0.16	0.3	0.89	2.21	0	0.79	2.11	0.73	2.31	0.84	1.35	1.65	2.8	2.63	1.1	2.52	0.14	4.34	1.72	1.58	1.31	0.34	4.41	5.38	2.45	0.07	3.22	2.68
AT1G09257	1.32	1.29	1.29	2.76	0.75	3.62	1.94	2.36	0.59	1.55	1.79	0.98	0.44	0.64	1.62	2.49	0.77	0.97	0.98	0.61	1.4	0.4	1.72	0.49	0.78	0.82	0.42	0.58	0.6	0.36	0.85	0.73	0.55	0.46	0.4	0.59	0.79	1.05	0.63	1.72	0.5	0.38	0.33	0.75	1.07	0.76	1.54	1.46	0.79
AT1G09270	32.39	34.93	20.16	16.21	32.47	13.88	36.28	35.03	33.24	35.58	27.03	19.09	35.3	39.59	20.31	22.04	50.01	22.48	17.44	38.74	44.66	37.19	21.65	30.85	39.99	42.91	31.78	32.67	36.44	35.51	28.72	35.04	37.76	33.58	14.69	15.34	35.94	41.72	42.6	41.75	39.15	45.57	37.6	36.56	43.5	42.53	42.04	37.82	38.11
AT1G09280	8.29	9.64	7.42	7.82	5.89	5.02	6.21	6.05	6.12	5.92	5.54	4.76	7.32	8.29	4.99	5.42	7.55	5.18	6.16	6.99	7.16	7.49	6.71	7.75	9.57	8.81	9.4	9.03	10.48	9.61	6.6	10.2	8.64	9.73	7.09	6.71	9.22	9.3	10.06	10.6	12.79	13.54	13.09	13.96	18.69	20.3	20.02	21.28	12.71
AT1G09287	7.12	11.52	7.63	7.49	2.4	2.79	2.87	2.48	1.41	0.58	0.84	0.59	0.23	0.86	0.46	0.3	0.92	0.42	0.46	0.09	0.59	0.51	0.17	0.57	1.11	2.02	0.48	0.74	1.08	0.46	1.09	0.75	0.71	0.87	0.8	0.95	0.54	1.19	1.7	1.19	1.13	0.97	0.94	1.23	0.84	0.38	0.59	0.64	0.96
AT1G09290	6.64	6.21	6.73	6.25	4.47	4.24	5.46	4.96	6.4	5.17	4.94	4.65	5.12	6.48	6.09	6.59	7.78	7.39	7.88	8.25	9.41	9.99	10.66	11.6	12.15	9.25	9.44	11.51	13.34	11.73	11.74	12.64	11.77	12.55	10.94	12.86	12.63	9.97	11.34	11.74	11.8	10.01	13.07	11.96	15.67	17.29	16.16	16.86	11.06
AT1G09300	1.04	1.19	1.38	1.13	0.93	0.88	1.04	0.95	1.85	2.03	1.92	1.11	2.93	3.4	1.87	2.24	8.14	3.24	3.21	4.21	6.98	6.51	5.93	6.58	13.93	9.87	7.89	10.54	12.68	9.88	9	11.69	14.24	12.79	7.75	10.08	13.38	13.35	10.9	12.41	14.99	14.97	16.35	13.63	15.77	14.15	17.65	17.95	17.45
AT1G09310	1446.6	1368.44	1665.04	1790.24	1109.36	1582.41	1259.32	1269.27	1718.13	923.23	1267.75	1268.98	875.13	746.49	1096.62	1232.73	636.48	902.27	1196.69	724.13	782.64	1356.78	1832.34	1242.39	718.88	787.58	845.56	1204.4	973.77	856.61	961.67	966.26	838.21	931.51	1430.5	1104.34	1023.78	524.81	722.71	510.69	772.75	386.98	677.25	785.59	925.35	962.38	620.84	777.84	245.37
AT1G09320	1.37	1.37	1.17	1.11	0.89	0.59	0.94	1.39	1.27	1.72	1.33	0.94	2.19	2.17	1.04	1.45	3.67	1.92	1.52	2.85	5.29	5.31	2.51	4.72	5.7	5.69	4.83	4.88	6.17	6.08	4.63	5.51	6.23	5.86	3.42	3.55	5.13	5.33	5.42	5.07	8.74	7.94	8.77	8.42	6.11	6.29	5.65	5.84	4.62
AT1G09330	28.19	24.15	29.71	30.55	21.72	25.26	27.42	24.98	35.88	32.9	34.17	36.78	39.17	44.05	43.35	46.64	57.64	43.68	37.52	40.36	43.65	35.25	43.92	31.79	41.05	43.59	31	31.95	35.89	35.42	39.38	34.24	40.22	36.23	43.29	46.11	41.72	48.97	43.55	49.42	43.77	50.77	40.25	46.56	43.69	41.22	41.02	35.98	38.58
AT1G09333	1.26	1.29	1.07	1.08	1.48	1.51	1.07	1.29	2.42	1.42	1.26	1.43	1.43	1.36	1	1.17	1.28	1.25	1.13	1.29	1.19	1.25	1.13	1.52	1.36	1.22	1.26	1.46	1.35	1.23	1.13	1.53	1.63	1.42	1.32	1.41	1.59	1.25	1.27	1.63	1.36	1.31	1.51	1.53	1.14	1.32	1.27	1.35	1.95
AT1G09340	1162.74	1091.5	1025.69	1015.98	1031.53	1130.98	1085.06	1106.84	984.88	1176.01	1140.74	1067.18	826.09	1031.2	1133.35	1032.63	695.08	1044.98	1121.88	1231.7	768.93	786.65	666.27	918.86	695.63	673.59	737.17	754.34	589.97	678.16	619.52	623.31	512.5	648.1	658.14	625.23	693.56	516.67	596.13	547.65	633.1	453.81	688.48	608.2	875.03	916.37	918.77	1060.98	430.29
AT1G09350	2.47	6.24	3.14	3.61	4.63	6.08	2.9	4.37	8.54	9.65	18.01	10.57	4.29	4.77	8.68	28.34	5.86	18.91	45.67	18.9	18.89	30.29	31.7	30.06	14.26	11.56	11.88	30.43	43.49	26.13	58	40.95	13.61	9.39	5.63	9.94	4.3	3.09	6.03	3.67	0	0	0.08	0	0	0	0	0.06	0
AT1G09353	14.69	17.32	26.48	24.42	13.44	12.85	12.17	5.92	1.42	0.93	0.86	0.42	1.05	0.36	0.77	1.56	8.78	3.92	0.93	0.8	2.03	0.98	3.2	1.27	2.47	4.76	0.56	1.55	0.93	0.64	2.28	1.21	1.57	1.78	2.45	2.51	3.12	4.58	3.54	4.75	2.5	2.1	2.71	2.53	2.54	1.56	1.42	1.56	2.9
AT1G09390	18.16	18.79	19.76	19.28	11.36	11.59	14.68	12.6	17.7	10.34	8.09	10.68	18.82	18.39	11.38	10.87	9.15	13.42	12.92	12.47	8.13	14.66	13.6	14.42	11.73	11.65	15	15.15	11.37	11.25	10.73	10.61	6.85	8.03	9.43	8.58	6.43	7.05	4.48	5.96	9.87	7.1	7.46	10.17	5.5	7.89	6.63	5.74	2.73
AT1G09415	11.46	13.46	19.69	18.53	12.8	12.51	11.46	12.42	21.99	18.71	16.49	21.04	11.77	8.35	15.91	17.95	16.54	17.64	16.96	9.72	20.87	19.11	42.23	17.03	20.32	25.65	18.81	16.74	21.49	17.84	26.15	26.54	25.3	26.95	41.97	34.63	33.36	36.08	33.73	33.55	41.63	34.03	41.73	51.01	36.39	33.93	32.51	32.6	21.65
AT1G09420	0.93	1.29	0.7	0.56	0.74	1.22	0.91	1.2	1.17	0.98	0.67	0.49	1.15	1.64	0.75	1.23	2.78	0.97	0.52	0.88	2.56	1.72	1.32	1.26	2.6	3.4	2.23	2.45	2.9	2.92	2.42	2.61	2.55	2.25	1.43	1.74	2.4	3.31	3.21	3.34	2.59	2.96	1.63	2.83	2.89	2.91	2.94	2.27	3.31
AT1G09430	30.6	31.95	32	26.49	28.8	22.18	30.71	29.13	31.21	29.01	23.71	20.3	37.01	32.13	26.2	29.54	71	33.81	26.07	33.71	58.72	48.6	51.86	40.14	66.89	68.92	54.65	46.56	51.19	52.09	50.99	50.65	55.15	52.25	41.28	42.9	53.66	77.05	57.28	70.03	61.89	67.91	59.62	61.37	67.68	66.16	78.63	54.46	55.51
AT1G09440	7.24	8.57	4.48	4.3	4.21	2.04	3.67	3.41	5.11	4.98	3.18	2.26	5.89	6.12	3.66	3.21	3.72	3.39	3.12	3.47	2.51	4.97	2.31	5.34	4.87	3.77	5.51	6.32	5.34	5.39	3.04	4.75	4.81	5.19	4.1	3.24	5.69	4.95	3.83	3.33	9.17	6.47	7.19	7.77	7.41	9.54	8.23	7.53	2.68
AT1G09463	6.02	6.31	3.83	3.44	3.51	1.79	3.85	1.93	0.22	0.95	0.41	0.15	0.16	0.58	0.14	0.3	1.29	0.24	0	0.41	0.31	0.32	0.31	0.61	0.63	0.51	0.05	0.14	0	0	0.31	0.36	0.62	1.26	0.29	0.71	0.31	1.18	1.01	0.57	0.85	0.42	1.2	1.53	0.55	0.62	0.48	0	0.45
AT1G09467	10.47	16.9	4.1	3.94	16.06	5.87	16.27	18.72	14.12	13.75	7.52	4.2	8.52	15.01	5	4.84	11.92	5.06	8.23	11.42	25.88	20.1	6.73	13.4	21.16	14.79	24.79	14.03	21.02	24.58	12.01	12.2	13.2	20.25	11.35	10.11	23.29	15.75	11.95	14.84	17.02	17.88	12.24	11.44	15.57	30.3	19.02	17.67	12.84
AT1G09473	5.04	6.84	5.15	7.38	1.3	6.47	0.48	7.25	0.51	1.16	0.13	1.37	2.81	4.61	7.4	7.28	10.15	3.96	5.18	5	7.34	5.76	11.04	10.56	12.12	7.56	10.59	11.59	11.34	14.32	15.26	13.59	4.45	12.37	11.25	15.38	12.93	12.94	10.07	14.89	10.42	9.96	8.79	10.72	10.33	13.71	11.6	8.71	7.5
AT1G09480	0.26	1.09	1.35	1.11	0.43	1.08	1.51	1.13	0.31	0.7	0.84	0.1	1.21	1.01	0.87	1.25	3.67	2.7	0.97	1.27	4.53	3.7	4.08	1.71	2.44	5.17	1.82	1.93	5.08	3.41	3.45	3.77	4.82	2.47	3.36	3.04	3.23	3.68	3.55	4.67	4.52	4.06	2.28	6.43	3.29	3.7	3.13	2.85	7.42
AT1G09490	14.76	18.05	13.1	13.39	15.73	15.07	14.58	16.89	17.73	18.11	18.4	14.74	16.24	19.88	18.37	23.55	27.99	22.21	19.22	22.5	29.26	27.5	27.53	29.75	33.61	34.64	30.5	31.91	32.12	34.26	32.19	30.07	31.35	30.94	32.85	28.96	38.16	30.83	33.04	31.53	37.8	28.36	38.44	38.6	33.48	35.23	32.51	32.76	17.21
AT1G09500	0	0	0	0	0	0.26	0	0.29	0	0	0.1	0	0.1	0	0.06	0.31	0.74	0.18	0	0.21	0.35	0.15	0.37	0.26	1.76	2.55	5.44	4.93	0.79	1.66	1.47	0.19	0.88	0.41	2.02	0.86	0.64	1.15	0.8	0.75	4.47	1.13	1.23	2.64	0.55	0.4	0.77	0.28	1.5
AT1G09513	5.95	4.54	3.13	3.07	3.92	2.2	2.1	3.88	5.56	3.53	2.6	2.31	4.27	3.45	3.21	3.32	3.6	3.26	3.27	3.75	2.8	2.91	2.63	3.92	3.26	2.73	2.46	2.73	2.96	3.17	1.97	2.97	2.19	2.75	2.02	2.7	2.28	2.34	3.2	3.12	1.57	0.79	1.94	0.75	1.56	2.35	2.44	2.96	1.87
AT1G09517	0.53	0.05	1.37	1.04	1.07	0.8	0.89	1.28	3.81	3.07	2.49	0.2	0.14	0.09	1.14	1.53	2.05	1.11	1.16	0.81	0.92	1.31	1.28	2.05	0.37	0.49	0.08	1.35	1.78	1.41	1.27	0.91	2.47	1.68	1.12	1.31	0.34	1.57	0.17	2.58	1.03	0.33	0.54	0.96	1.39	0.29	1.35	0.66	1.6
AT1G09520	8.75	8.74	7.81	7.41	7.77	7.6	8.97	9.15	13.06	11.53	12.92	11.29	11.85	11.4	9.57	10.3	20.47	12.49	10.99	13.18	20.69	14.59	15.52	14.48	18.97	16.76	16.28	14.67	15.64	15.01	15.87	17.95	18.56	14.63	13.39	14.09	15.54	20.45	17.63	22.68	21.89	19.84	22.33	23.98	19.5	16.5	16.11	16.78	15.9
AT1G09530	2.43	2.85	2.25	1.67	1.97	1.72	2.02	2.57	2.73	2.13	0.99	1.3	2.84	3.21	2.27	2.21	3.94	2.47	2.61	4.61	5.99	5.79	3.89	5.84	4.93	6.75	7.92	5.58	9.52	8.38	6.97	8.19	7.71	6.32	5.52	4.66	6.69	7.7	8.17	8.99	7.19	4.64	5.18	6.8	8.24	9.53	8.49	8.54	6.01
AT1G09533	3.53	4.33	4.54	3.8	7.24	4.44	7.14	6.82	9.66	6.37	6.07	4.12	5.26	5.32	2.78	3.69	4.96	3.76	4.13	4.11	7.08	5.75	4.87	3.85	2.99	3.49	5.72	4.11	5.19	6.11	4.87	4.87	4.7	6.63	4.22	6.34	7.74	5.46	5.51	3.26	5.4	4.24	3.58	3.37	6.38	6.19	5	3.55	6.19
AT1G09537	0.37	1.14	0.38	0.18	0.22	0.22	0	0.41	0	0.43	0	0	0.53	0.77	0.19	0.25	3.7	0.29	0.17	0.43	3.94	0.83	0.42	0.37	1.17	3.57	0.55	0.45	0.9	0.7	0.51	0.23	1.31	0.56	0.32	0.2	0.45	1.8	1.87	1.9	1.25	3.08	0.39	0.91	1.38	1.06	0.83	1.68	3.88
AT1G09543	4.32	6.28	2.98	2.19	1.77	0.59	1.13	1.27	3.3	2.88	2.54	1.57	3.09	3.84	1.6	1.62	2.09	1.78	1.1	2.63	2.65	2.61	1.63	2.64	2.68	2.29	2.22	2.48	2.15	1.31	0.8	1.52	1.53	1.49	1.05	0.77	0.55	0.59	0.67	0.14	0.64	1.02	0.6	1.15	1.29	1.57	1.28	1.13	0.88
AT1G09560	91.47	82.64	122.99	113.25	120.03	174.47	155.02	141.35	125.83	137.92	158.78	155.64	116.36	103.57	118.33	127.04	246.18	166.79	89.24	111.55	180.72	74.02	112.07	50.74	103.18	221.18	100.4	51.35	80.75	72.86	96.53	52.19	182.76	58.13	105.12	132.27	59.33	93.63	60.89	112.82	260.05	321.2	334.96	341.22	147.6	90.84	149.69	66.31	163.84
AT1G09570	33.1	40.12	14.07	13.74	18.43	6.04	19.12	20.06	16.34	10.55	6.16	4.6	12.3	15.78	4.5	5.07	11.82	5.67	5.18	13.62	16.63	25.66	10.22	19.81	17.97	21.35	31.49	19.62	30.47	28.77	16.7	31.22	20.48	22.59	11.79	8.67	27.22	21.37	23.05	22.8	41.43	32.6	34.5	32.56	30.67	36.39	31.44	33.33	20.82
AT1G09575	1.79	1.44	1.17	1.24	1.64	1.41	1.41	2.8	1.63	1.79	1.33	1.66	2.79	2.32	1.44	1.39	0.87	1.43	1.36	1.29	1	1.45	0.65	1.19	0.59	1.87	2.66	0.82	0.73	0.8	0.79	0.84	0.7	0.69	0.78	0.74	0.54	0.43	0.51	0.37	2.31	1.9	2.64	2.79	0.84	1.3	1.25	0.82	0.25
AT1G09580	5.8	4.59	5.87	5.3	3.02	3.75	4.24	3.93	5.12	5.02	3.72	4.21	5.98	7.42	6.18	5.96	4.22	6.86	8.41	7.64	5.92	9.14	7.5	7.55	6.38	6.92	8.91	8.66	7.35	7.4	7.82	7.12	6.36	6.95	9.87	10.32	5.27	5.32	5.39	4.39	5.06	3.56	4.83	5.59	5.37	6.95	6.66	6.88	1.62
AT1G09590	106.05	69.2	118.8	114.43	86.69	109.84	98.47	83.25	95.22	114.28	118.4	126.33	100.86	121.69	119.72	93.88	110	116.87	165.25	125.89	128.8	139.72	155.08	148.26	198.67	122.92	134.9	170.16	152.87	133.95	144.39	155.51	149.76	170.37	185.44	252.24	157.68	153.92	142.29	174.39	183.01	172.86	193.22	185.86	219.01	204.63	221.46	232.6	177.46
AT1G09620	40.33	39.84	18.52	16.7	29.57	12.12	28.94	31.38	41.96	33.17	20.59	13.81	38.5	46.67	14.96	12.49	45.09	16.71	17.77	38.96	46.54	45.78	20.88	44.8	59.03	48.45	48.02	48.5	59.77	55.38	30.38	58.01	56.99	60.47	25.17	25.7	58.94	51.88	47.81	48.06	64.61	63.32	66.05	56.57	81.59	81.27	86.59	86.24	56.87
AT1G09630	10.26	9.31	11.37	9.47	9.3	9.53	8.65	8.35	16.87	20.33	18.83	23.41	40.8	37.52	28.78	38.3	56.96	47.21	29.34	27.42	35.71	23.91	30.45	20.74	27.52	35.09	26.49	21.62	20.92	22.36	29.6	20.07	28	24.2	23.31	27.42	24.61	27.29	25.34	26.5	32.19	37.79	31.38	35.35	29.57	27.11	29.11	23.19	24.06
AT1G09640	98.09	88.48	79.74	71.63	83.2	67.05	96.88	96.18	128.12	109.8	93.12	79.19	119.78	146.64	80.32	78.54	161.31	96.94	98.58	139.48	173.11	151.16	111.51	137.52	203.64	175.75	156.5	159.65	213.37	191.85	144.08	169.19	198.63	191.85	146.95	164.79	184.97	193.3	164.03	210.46	203.75	213.11	207.05	213.72	222.05	190.4	230.61	202.78	183.07
AT1G09645	13.9	15.49	19.51	18.9	13.06	18.65	14.03	16.12	21.78	19.95	20.8	25.06	28.22	27.28	24.88	31.85	42.61	35.72	27.51	23.68	28.36	21.46	31.85	18.94	24.65	31.54	26.08	19.57	25.18	26.24	32.49	25.03	26.46	23.31	30.77	33.25	27.98	34.42	30.31	32.58	38.4	47.4	33.35	42.99	29.51	29.74	33.44	26.86	30.7
AT1G09647	0	0.87	0.74	0.62	0.72	0.67	0.22	0.38	1.13	0.47	0.42	0.38	1.05	1.24	0.42	0.84	1.31	0.4	0.42	0.25	1.46	1.39	0.59	0.91	1.79	1.68	1.88	1.24	3.8	2.45	2.09	1.78	1.24	2.25	0.71	0.88	2.23	2.41	1.74	2.5	1.45	1.92	1.29	1.19	1.55	2.29	3.69	2.64	1.12
AT1G09660	22.05	21.99	18.28	19.56	20.86	19.66	21.25	23.01	14.05	11.44	8.83	7.71	8.93	9.65	9.63	7.53	11.84	10.51	11.94	12.03	13.98	17.43	13.22	20.15	19.02	14.24	17.08	20.23	20.09	18.76	17.08	18.43	17.09	21.5	18.59	18.51	20.52	18.05	19.82	17.9	20.59	19.49	21.6	23.57	26.88	32.46	29.45	30.83	18.12
AT1G09680	0.45	0.48	0.42	0.45	0.18	0.23	0.32	0.38	0.5	0.57	0.29	0.24	0.36	0.34	0.31	0.25	2.87	0.35	0.26	0.36	1.9	1	1.57	1.03	2.83	1.98	1.73	2.13	2.27	2.14	1.9	2.49	3.62	2.72	1.71	1.77	3.31	3.65	3.56	3.96	4.91	4.78	4.38	5.17	3.78	2.75	2.99	3	3.8
AT1G09687	6.86	5.14	4.21	6.03	6.95	7.88	6.67	7.09	15.72	8.83	6.44	6.9	13.02	7.85	7.98	7.36	7.94	7.02	6.87	6.61	7.68	8.58	8.69	5.33	6.63	7.03	6.26	7.09	9.83	9.05	8.91	9.01	10.35	9.88	7.61	11.57	11.44	7.12	10.43	12.14	8.5	12	8.94	8.32	8.31	7.37	7.04	6.12	26.81
AT1G09690	173.96	113.44	213.26	199.86	121.26	164.21	128.92	115.41	111.05	159.48	161.01	179.47	147.99	160.31	168.47	127.12	127.86	163.74	242.48	162.26	170.63	212.32	238.13	201.69	269.48	171.1	219.43	241.8	213.07	185.91	213.42	225.28	198.48	235.02	292.93	394.87	210.78	215.78	204.54	258.85	288.29	256.92	311.61	314.12	358.08	355.32	383.06	390.43	259.66
AT1G09700	6.17	6.02	3.79	3.41	7.95	6	6.67	8.1	11.16	10.65	8.91	6.44	8	10.85	5.85	5.2	10.98	6.9	6.84	10.92	12.26	11.44	6.59	11.89	13.95	10.04	10.63	13.68	16.19	13.88	11.76	15.48	13.18	14.11	9.95	8.47	11.46	12.99	11.75	12.69	15.28	14.56	16.22	13.46	14.76	15.84	15.8	16.44	10.9
AT1G09710	2.16	2.78	1.87	2.01	2.08	1.87	1.66	1.86	2.12	2.17	1.94	1.33	1.86	2.21	2.08	1.87	1.95	1.98	1.96	2.77	3.01	3.64	3.13	5.13	4.27	4.53	4.39	5.69	7.45	5.41	4.72	7.34	5.37	6.03	4.57	4.14	7.07	5.23	6.89	6.92	6.34	5.48	6.88	6.99	7.56	7.9	8.1	8.36	4.42
AT1G09730	11.25	13.09	5.52	4.91	8.08	4.24	8.52	9.07	13.17	10.97	6.53	4.53	12.55	12.11	5.13	5.76	19.19	5.23	4.67	10.06	16.01	13.01	6.77	10.57	15.45	14.86	12.05	10.84	14.42	13.43	8.76	13.3	14.91	13.83	6.31	5.98	14.68	16.94	14.9	15.11	16.5	17.88	16.44	14.63	18.51	17.85	16.65	16.37	14.34
AT1G09740	10.74	13.08	16.6	13.4	8.38	9.84	9.4	9.42	7.53	7.29	8.3	8.35	7.11	6.73	8.87	12.03	18.45	9.54	7.68	7.48	13.31	15.89	19.64	10.94	16.3	18.17	13.38	10.26	18.24	16.31	16.36	17.42	19.64	14.99	17.98	19.59	18.23	20.6	19.3	20.3	13.95	16.29	12.82	18.28	26.17	26.76	28.33	22.15	27.02
AT1G09750	131.56	78.84	78.84	78.29	70.51	51.48	75.83	64.23	104.45	95.35	67.08	82.31	43.84	52.05	49.56	31.34	16.56	39.68	69.89	48.23	46.41	143.6	63.87	139.34	73.3	82.1	137.27	122.46	125.21	112.21	102.42	126.88	73.84	123.89	127.81	91.08	58.14	38.21	42.19	35.47	62.75	44.82	94.54	87.37	92.04	92.4	67.99	103.37	14.07
AT1G09760	22.9	22.18	26.26	25.35	20.52	26.87	23.15	21.85	26.97	25.94	24.99	24.46	22.55	26.46	28.59	30.92	32.77	33.8	32.52	30.8	30.39	29.76	41.4	35.05	39.99	34	30.88	37.9	39.75	36.31	42.43	40.71	42.04	44.48	46.8	53.88	49.1	48.03	49.18	50.68	41.19	41.63	43.44	40.23	44.96	42.37	46.33	45.82	40.42
AT1G09770	27.89	32.03	14.02	13.36	25.52	10.09	25.35	27.15	44.19	28.72	18.71	12.5	33.28	37.05	13.52	13.55	48.84	14.66	14.45	34.51	51.27	43.71	19.86	40.24	52.38	50.02	45.95	43.91	53.35	52.66	31.8	54.57	51.89	49.13	20.52	20.87	50.76	49.93	51.02	50.98	62.84	63.19	68.58	57.2	68.95	71.22	67.43	69.34	50.31
AT1G09780	98.1	89.23	67.04	57.21	83.05	54.95	84.96	108.63	122.75	128.69	102.43	93.89	180.16	213.15	89.71	83.44	157.88	128.28	118.99	235.56	156.73	148.75	80.25	138.6	154.76	142.36	114.46	129.14	172.22	150.13	99.87	128.08	143.1	141.75	79.41	95.62	129.16	147.35	125.63	138.41	166.56	164.14	147.76	152.79	222.48	270.59	297.58	262.61	169.95
AT1G09783	3.4	2.88	1.49	1.36	2.82	1.53	3.77	3.77	5.85	4.23	3.1	3.69	6.11	7.29	3.16	3.88	8.46	3.01	2.49	4.41	7.4	5.7	5.36	5.66	5.53	6.51	8.37	5.4	6.9	7.15	6.25	8.04	4.78	5.93	4.49	3.44	6.29	7.45	7.19	7.47	7.94	9.17	5.83	9.39	7.91	11.31	7.77	9.88	8.26
AT1G09794	2.92	3.33	5.47	5.51	2.73	6.15	3.66	3.18	3.41	4.01	4.45	6.77	5.23	5.45	6.48	8.44	8.72	9.16	8.22	6.57	7.91	5.51	9.11	5.8	7.65	8.22	7.29	6.66	6.81	6.99	9.73	7.88	7.74	8.34	11.13	13.71	8.82	8.69	8.15	8.64	9.49	9.3	9.84	9.7	11.3	11.48	10.76	8.9	8.81
AT1G09795	57.88	47.79	37.93	36.68	43.33	37.85	42.45	52.16	43.75	51.23	36.96	32.26	40.88	43.49	37.19	35.19	39.93	37.81	37.31	47.54	56.82	66.42	52.54	70.64	75.44	78.2	87.16	96.27	114.2	112.48	104.85	119.53	121.79	128.09	111.1	107.57	149.98	125.78	145.6	139.24	163.26	125.92	160.28	151.66	157.75	171.56	155.5	168.87	73.72
AT1G09800	0.68	0.74	0.5	0.56	0.33	0.55	0.64	0.44	0.39	0.41	0.66	0.47	0.7	1.23	1.14	0.73	0.8	0.94	1.29	1.03	1.05	1.77	1.59	3.02	2.71	1.15	1.45	2.96	3.84	2.84	2.8	2.72	2.15	3.68	2.57	2.42	3.05	2.98	2.86	2.77	2.15	1.39	1.86	2.03	2.7	3.94	2.74	3.61	1.51
AT1G09810	5.71	5.61	4.57	3.91	6.45	6.24	7.57	7.82	6.29	4.43	2.71	2.21	3.48	4.81	3.49	3.28	8.59	5.55	3.9	5.99	7.38	6.87	4.89	6.26	8	7.08	7.01	7.26	8.67	8.76	7.19	8.23	7.67	8.99	5.5	6.3	8.92	8.29	7.77	9.39	7.64	7.91	7.78	8.34	9.55	9.24	10.39	9.89	8.89
AT1G09815	10.7	10.12	14.27	14.86	9.41	11.34	9.55	9.01	11.78	12.53	15.74	16.5	19.78	20.55	23.84	32.97	35.71	30.84	25.76	22.59	36.89	23.03	37.44	17.17	26.36	29.64	26.64	20.12	26.9	28.5	32.44	27.02	31.34	27.84	31.85	38.53	26.32	27.7	23.8	28.36	27.91	26.84	30.64	30.48	31.46	29.26	33.31	30.23	22.56
AT1G09820	3.58	4.11	2.11	2.14	3.2	2.3	3.39	3.74	4.04	3.24	2.32	1.5	2.59	3	1.7	1.38	2.62	1.59	1.56	2.41	2.99	2.89	1.76	2.5	2.46	2.34	2.11	2.84	2.59	2.52	2.1	2.54	2.69	2.89	1.91	1.57	3.1	3.52	2.9	2.83	2.37	2.43	2.03	1.84	3.16	3.65	3.39	3.15	2.41
AT1G09830	19.2	14.93	14.97	11.54	17.16	13.13	17.24	17.37	21.88	23.74	19.71	14.94	22.55	25.02	17.62	18.16	40.27	21.24	20.6	30.98	35.08	33.49	27.83	35.01	49.93	32.01	23.94	39.29	36.91	33.93	27.02	38.99	38.5	39.64	23.52	27.48	41.98	43.49	44.39	47.42	28.47	37.96	36.51	32.45	42.44	37.68	38.89	45.01	33.49
AT1G09840	28.45	30.15	26	23.44	31.01	30.62	33.62	36.8	38.88	28.92	33.49	25.59	19.64	25.49	21.94	24.81	37.49	18.66	21.81	24.77	25.83	23.35	27.1	24.57	31.5	24.41	21.68	26.44	29.61	29.28	26.66	28.71	29.65	29.47	28.1	24.59	37.25	39.11	40.09	42.37	35.8	38.02	36.1	32.81	39.08	35.53	33.76	32.62	27.61
AT1G09850	8.51	8.72	6.27	6.75	6.6	8.69	7.41	9.6	11.25	9.18	7.37	6.85	10.35	11.59	8.75	7.98	12.92	9.89	9.31	11.94	17.62	21.23	15.27	23.18	24.08	23.48	20.98	28.66	33.53	31.67	26.51	30.72	34.42	34.96	32.97	28.16	44.94	44.8	46.45	47.53	43.33	43.7	43.53	42.21	38.12	44.15	39.45	35.84	33.3
AT1G09863	4.45	6.96	5.38	5.65	6.76	10.89	5.66	3.89	10.86	5.59	5.48	6.96	5.25	2.93	5.98	6.79	6.03	7.54	5.02	5.45	3.21	4.28	6.43	5.6	3	2.62	8.14	2.56	8.03	2.5	6.35	6.72	6.77	2.13	5.36	5.78	6.34	2.67	2.99	5.4	4.91	4.73	3.47	2.88	7.99	6.8	6.23	5.83	5.32
AT1G09867	0.53	0.63	1.06	1.71	0.27	1.23	1.32	1.18	1.71	2.17	1.22	0.95	1.14	0.13	1.57	1.54	1.35	0.76	1.8	0.9	0.9	0.4	1.94	1.3	0.57	0.6	1.67	2.2	1.96	0.88	1.75	2.3	1.31	2.16	2.22	3.04	2.48	1.26	0.69	1.77	1.12	0.67	0.74	0.69	1.74	0.96	1.81	1.34	1.45
AT1G09870	12.51	11.59	11.29	10.83	11.33	12.43	12.87	15.06	13.93	11.59	10.72	10.53	10.27	11.45	9.31	9.54	16.79	10.4	8.2	11.01	16.14	12.83	14.37	13.43	18.04	16.79	13.09	14.03	16.31	15.83	14.64	15.27	17.82	15.22	14.74	13.98	17.03	21.01	19.79	18.78	17.71	21.2	17.15	16.83	18.02	18.46	17.25	15.75	16.52
AT1G09877	0.23	1.09	2.93	1.16	0.18	0.32	2.59	0.92	0.31	0.33	0.77	0.66	0.36	0.37	0.45	0.59	0.63	1.82	0.49	0.6	1.28	0.39	0.54	0.76	0.69	0.59	0.36	0.8	1.5	0.98	0.74	0.39	0.75	0.63	0.87	0.91	0.84	1.81	3.22	0.5	0.97	0.77	0.35	0.27	1.8	0.37	1.86	0.88	0.14
AT1G09900	11.09	8.92	4.14	4.29	8.78	3.61	6.85	10.28	11.64	12.37	7.15	4.12	9.05	12.35	5.74	3.73	9.95	5.72	6.23	11.88	11.8	13.27	5.4	19.26	19.71	10.94	14.44	18.97	21.59	18.47	11.34	20.42	17.82	22.5	8.68	8.71	22.12	15.5	16.06	16.32	13	12.45	12.91	10.51	16.86	16.77	15.83	18.9	13.61
AT1G09910	7.32	10.55	6.02	5.39	5.27	4.23	5.98	6.69	4.47	4	3.28	2.15	3.82	4.82	3.02	3.78	10.4	3.81	2.91	5.03	9.3	9.56	7.55	7.74	8.77	10.5	9.11	9.89	12.41	12.02	9.88	11.93	13.09	11.74	7.76	6.6	14.86	15.23	16.51	17.35	14.51	14.07	12.42	14.29	18.02	18.42	18.35	18.19	14.71
AT1G09920	26.79	33.04	32.81	32.44	27.63	34.09	30.21	29.46	34.04	27.1	28.64	28.64	31.56	34.76	32.15	37.8	46.99	41.11	32.63	36.11	41.93	32.95	37.51	32.67	37.71	43.74	37.21	32.59	36.74	36.21	36.01	35.46	34.98	32.02	33.78	37.17	36.68	40.45	39.39	42.29	37.55	39.3	37.16	35.58	32.69	35.17	35.77	31	32.35
AT1G09927	572.1	405.41	526.37	540.39	402.83	442.32	434.29	234.16	428	544.31	480.18	476.15	356.52	383.57	519.53	389.49	225.47	443.54	628.74	490.18	329.91	481.92	426.72	257.18	427.89	419.29	666.23	572.99	419.48	455.23	469.18	507.63	387.43	543.78	682.44	674.16	554.97	478.18	481.11	444.87	472.09	369.8	555.65	503.66	585.86	578.78	666.38	695.07	215.78
AT1G09932	4.86	4.99	26.23	9.26	24.11	50.32	65.98	35.04	50.93	35.9	55.54	46.28	54.33	36.3	28.27	50.03	123.09	45.07	29.78	29.99	56.2	11.71	24.99	10.03	27.99	51.81	16.39	13.74	16.8	14.15	13.06	8.56	38.83	10.68	19.28	25.36	19.95	75.59	49.47	49.59	17.57	73.47	18.09	27.78	40.54	25.98	20.39	14.29	47.23
AT1G09940	16.33	17	12.15	13.07	39.43	42.09	57.86	45.94	46.7	33.45	43	23.87	39.32	24.06	13.16	18.02	26.38	19.04	11.91	22.55	16.58	13.49	7.24	11.52	11.75	30.54	34.36	12.81	15.21	17.88	16.64	14.51	17.43	17.46	13.45	12.62	17.52	17.23	16.19	16.39	37.64	35.59	34.43	34.47	26.51	29.61	26.61	28.4	12.95
AT1G09950	4.07	3.37	4.42	5.22	19.56	86.38	53.56	55.13	9.23	4.91	11.88	6.81	1.05	0.96	0.98	0.91	0.79	0.62	0.59	0.44	0.49	0.32	0.45	0.53	0.5	0.43	0.52	0.99	0.57	0.28	0.6	0.44	0.56	0.27	0.37	0.33	0.7	0.72	0.75	0.98	0.66	1.09	0.55	0.98	0.35	0.18	0.11	0.19	0.18
AT1G09960	1.34	1.57	1.21	0.89	1.29	1.36	1.2	1.52	1.49	1.53	0.68	0.66	1.23	1.33	0.62	0.8	0.8	0.81	0.87	1.01	1.8	1.06	0.81	1.03	1.29	1.31	1.61	1.86	1.9	2.05	1.88	2.29	2.08	2.49	1.4	1.95	3.51	3.16	3.15	3.13	3.67	2.72	4.04	3.1	3.66	4.95	4.67	4.57	3.43
AT1G09970	27.72	31.19	19.86	14.46	111.67	70.81	145.1	138.8	348.78	285.26	219.98	161.98	281.26	241.01	97.59	127.95	356.55	118.46	71.29	229.8	399.98	189.54	67.21	123.29	105.31	283.91	189.39	61.79	142.69	160.9	153.14	121.88	224.68	118.8	62.19	73.1	168.88	172.59	154.94	175.62	278.56	342.34	289.87	246.71	161.75	119.08	141.86	125.34	258.99
AT1G09980	11.64	12.68	4.71	4.85	10.08	5.85	11.7	14.2	17.89	14.81	9.27	6.57	13.19	14.23	5.54	6.29	15.2	5.48	4.59	12.15	14.99	13.17	6.38	12.59	12.99	15.77	11.89	11.02	14.23	13.3	9.76	13.55	15.08	15.14	6.04	6.26	16.12	16.16	15.31	14.37	15.85	18.81	14.1	13.55	18.39	18.58	17.58	17.08	15.28
AT1G09995	2.79	3.88	5.57	4.78	4.08	11.57	7.1	7.47	7	7.37	5.9	8.98	4.42	4.61	5.48	6.49	4.63	5.37	4.96	3.68	3.16	3.73	5.37	2.9	2.89	4.07	4.16	2.76	3.74	3.88	4.99	4.65	3.8	2.93	4.77	4.72	3.24	5.39	6.22	5.43	5.7	7.78	5.23	6.87	6.3	5.39	4.37	4.56	4.63
AT1G10020	39.08	36.48	23.18	22.05	62.31	39.99	61.75	56.31	18.17	18.74	16.66	10.63	6.87	8.14	2.92	2.06	3.36	1.98	1.97	3.43	7.54	13.69	5.18	13.03	10.52	12.29	13.31	12.78	7.46	6.98	4.31	6.76	6.37	6.29	4.41	3.72	4.64	5.36	4.34	4.84	36.84	25.58	34.14	40.47	15.48	19.9	14.76	13.91	9.85
AT1G10030	11.14	10.03	10.4	10.3	8.23	10.33	9.16	8.94	7.03	7.49	7.33	7.61	9.1	7.85	7.11	6.71	6.21	7.92	9.19	8.71	7.75	9.47	9.94	9.64	9.73	7.76	9.75	10.27	8.92	8.27	8.46	8.96	7.03	8.94	8.92	9.56	9.48	8.37	6.43	6.56	9.85	5.76	10.34	10	9.82	10.6	10.94	11.39	5.43
AT1G10040	0.37	0.24	0.62	0.4	3.97	4.53	3.6	3.35	10.42	6.61	8.3	5.88	4.68	3.36	2.38	9.43	18.02	5.04	2.23	3.34	10.6	6.11	3.61	4.84	3.09	27.85	20.12	1.12	6.85	8.59	15.81	2.43	6.28	3.09	3.49	5.37	4.87	6.69	5.79	6.31	3.29	5.32	3.37	3.55	3.27	3.72	3.45	2.79	8.65
AT1G10050	2.7	2.81	2.04	1.26	6.6	3.42	8.57	7.95	10.24	9.28	6.91	3.87	9.53	7.95	3.36	5.35	19.14	4.06	2.61	7.52	17.65	10.65	5.44	8.1	10.66	17.49	11.03	6.94	8.85	9.36	7.57	8.3	15.28	8.99	4.33	4.55	10.95	16.47	13.72	15.29	11.91	13.24	11.12	9.28	9.81	7.49	7.95	6.9	8.2
AT1G10060	5.37	5.32	4.26	3.68	3.81	4.23	4.45	4.19	3.96	5.74	4.68	4.27	5.52	7.01	3.62	3.8	6.29	6.32	6.36	6.52	7.57	8.98	8.19	10.26	10.22	9.83	14.81	13.16	13.19	14.55	13.85	15.69	8.87	14.73	8.82	10.85	10.63	9.26	10.72	8.25	5.96	3.48	3.4	3.84	6.43	6.62	8.54	8.48	3.76
AT1G10070	0	0	0	0	0	0.09	0	0	0	0	0	0.1	0	0	0.42	0.67	7.67	0.99	0.51	0	4.42	1.09	6.86	0.36	2.32	6.26	0.91	0.63	4.91	3.15	3.62	6.46	5.93	1.87	1.8	5.39	5.45	13.2	13.73	18.61	1.48	10.36	3.53	4.74	4.02	2.99	3.09	1.28	32.8
AT1G10090	4.65	6.78	3.22	3.01	5.46	6.92	7.75	9.97	10.34	8.36	7.89	4.71	9.15	11.18	7.4	7.89	14.49	8.52	10.53	16.97	24.88	25.89	18.28	28.98	29.89	27.31	21.8	32.36	40.33	37.71	34.18	42.84	41.62	40.09	22.49	20.58	42.46	38.24	45.59	36.54	20.29	23.44	17.07	19.19	29.28	28.13	23.84	24.94	18.07
AT1G10095	1.18	2.24	1.21	1.22	0.71	0.77	0.95	1.05	0.77	1.17	1.46	1.32	1.08	1.15	1.58	1.48	2.13	1.53	1.09	1.61	2.27	3.33	2.71	2.29	2.61	3.02	3.7	2.9	3.85	2.87	2.4	3.69	3.34	2.58	2.31	1.93	3.31	3.78	4.06	4.57	4.07	3.11	3.11	3.11	4.6	4.29	3.56	4.79	2.29
AT1G10120	8.55	10.54	7.5	8.21	13.57	16.48	15.51	15.96	11.92	7.46	6.41	5.51	3.68	3.23	2.87	3.91	2.21	2.37	2.75	2.76	2.58	3.35	3.43	3.75	3	3.42	4.45	4.02	4.23	3.59	4.31	4.83	3.8	4.2	4.01	3.65	4.49	4.55	5.01	4.31	9.74	8.5	7.79	10.98	7.7	8.04	7.23	6.91	3.8
AT1G10130	11.88	12.94	6.78	5.94	10.14	7.14	12.11	12.61	11.8	9.36	6.26	4.78	12.52	13.24	6.49	7.78	21.59	8.12	6.4	10.59	18.22	14.9	11.15	13.53	22.85	17.6	10.97	15.15	16.11	13.57	11.97	15.25	17.73	16.91	8.49	8.81	18.82	21.92	20.12	20.79	15.18	19.55	15.59	14.15	18.74	19.67	17.27	16.74	16.8
AT1G10140	1.65	1.3	2.56	2.62	1.34	2.21	1.14	1.39	1.98	1.76	3.18	3.47	7.23	3.4	5.46	9.71	10.35	13.46	6.04	5.57	21.26	11.96	14.82	8.21	6.48	80.33	42.43	6.99	15	18.26	30.73	10.32	12.53	5.97	15.75	14.62	3.58	4.3	4.6	5.59	10.67	10.08	15.85	15.98	3.15	2.93	3.73	3.23	10.75
AT1G10150	0	0	0	0	0	0	0	0	0	0	0	0	0	0	0	0	0	0	3.65	0	14.93	15.75	5.19	8	15.48	19.24	16.64	14.07	14.57	12.45	10.45	6.37	11.26	10.66	7.89	6.32	10.61	10.32	9.53	10.54	21.29	17.95	17.84	20.37	13.9	15.73	17.17	0	13.03
AT1G10155	14.1	24.17	20.44	20.27	21.49	18.59	18.04	21.17	22.1	18.77	19.39	16.75	19.02	19.95	11.3	13.97	16.41	11.76	4.13	11.08	0.6	0.42	4.74	4.99	0.23	0.21	0.16	0.23	0	0.15	0.15	3.54	0	0	0.11	0.13	0	0.04	0.13	0.07	0.21	0.09	0	0	0.1	0.5	0.31	10.37	0.15
AT1G10170	11.97	11.72	4.51	5.03	8.86	3.94	10.69	10.11	71.27	20.22	20.61	11.43	40.46	52.26	10.68	20.36	35.75	10.65	12.34	30	43.18	21.97	10.45	19.88	33.31	25.88	29.42	35	51.68	30.91	9.98	20.54	30.47	31.41	16.29	17.7	35.52	23.12	18.55	24.41	70.4	64.89	75	53.52	43.32	16.2	32.87	26.84	46.48
AT1G10180	9.41	10.27	7.06	6.77	9.2	6.89	9.27	9.18	11.02	9.24	6.65	5.38	7.95	8.33	5.2	5.77	11.43	5.97	6.3	8.25	10.81	9.51	8.5	8.57	11.58	8.56	8.39	8.89	10.19	9.17	8.21	10.19	9.68	10.06	6.65	7.06	10.98	11.04	10.53	10.17	9.27	7.65	8.13	7.34	11.79	12.39	10.11	11.29	7.85
AT1G10200	20.46	23.29	24.05	23.63	17.12	17.33	14.57	16.44	15.85	13.58	12.68	12.54	14.37	13.93	13.18	19.06	26.47	21.55	19.4	19.37	39.69	55.93	66.01	53.16	69.75	68.74	66.94	84.19	107.35	103.55	120.13	111.93	112.8	125.66	136.51	119.46	123.07	122.69	121.18	115.82	104.68	90.66	98.75	109.64	89.83	97.73	85.13	86.74	51.08
AT1G10210	2.71	3.14	2.26	1.4	1.39	0.62	1.06	1.61	3.25	3.32	3.51	2.69	6.05	5.35	3.7	4.84	12.95	4.13	2.85	5.82	9.2	6.57	7.15	6.35	9.02	9.63	6.63	7.35	8.94	9	7.91	8.94	8.99	8.87	6.1	4.95	11.31	12.92	12.64	13.15	10.81	11.12	9.97	12.46	11.87	10.54	9.87	10.07	9.68
AT1G10230	5.26	4.67	6.96	5.55	5.04	5.48	7.31	6.01	10.38	11.06	8.94	11.44	11.37	10.72	8.95	9.99	11.97	8.94	11.57	10.2	17.79	12.37	12.31	13.06	14.16	13.7	14.14	12.98	14.31	13.12	12.37	12.75	13.25	16.96	15.4	18.23	13.19	14.9	10.03	11.66	15.21	11.12	13.5	13.92	13.28	12.28	13.86	14.65	9.41
AT1G10240	3.27	3.23	2.7	2.16	2.48	1.73	2.41	2.82	3.05	2.06	1.75	1.38	1.8	2.01	1.58	1.86	2.74	1.93	2.18	2.86	3.35	3.9	2.8	3.35	4.43	3.3	3.66	3.82	4.58	3.53	3.07	4.23	4.08	4.15	3.24	2.96	4.44	4.17	4.19	4.15	3.25	2.93	3.67	3.36	4.53	5.71	4.25	5.77	3.65
AT1G10270	3.43	2.97	1.99	2	3.07	2.03	2.78	3.49	5.56	4.42	4.38	2.48	6.34	8.2	4.23	4.16	9.57	5.28	5.15	9.38	12.1	9.59	5.03	9.25	13.49	11.65	8.35	11.5	14.07	12.93	10.01	14.32	15.04	15.08	7.69	8.6	11.36	9.26	9.38	10.68	11.19	11.68	13.05	9.48	13.47	11.99	12.98	15.11	11.31
AT1G10280	6.21	7.57	4.34	4.48	4.38	3.51	5.51	4.82	5.21	3.8	3.12	2.34	2.22	2.72	2.1	2.28	6.54	2.34	1.88	3.5	4.48	4.89	3.41	4.44	4.74	4.95	2.97	3.46	3.8	4.02	3.38	3.51	4.66	3.8	3.16	2.94	5.23	5.93	5.54	5.66	3.72	4.2	3.86	4.01	4.55	5.04	4.23	4.07	3.98
AT1G10290	19.55	19.4	10.83	9.07	17.2	8.39	20.33	20.77	36.46	27.83	18.83	12.45	43.58	47.16	17.23	19.69	65.56	19.12	14.59	39.52	52.64	34.66	18.23	29.85	44.08	51.59	31.76	31.8	38.47	35.26	26.38	35.14	48	37.8	18.03	19.84	41.82	47.33	44.96	44.4	44.98	57.89	45.37	39.39	43.37	42.59	45.63	38.89	40.75
AT1G10310	16.97	17.86	18.06	17.61	16.57	21.86	14.96	17.51	18.6	17.65	19.87	18.45	17.38	17.68	21.46	23.39	27.02	23.63	22.82	19.81	23.4	22.5	26.72	22.69	28.29	24.57	21.25	25.28	25.77	25.71	27.41	27.53	29.24	27.35	29.79	33.97	33.53	31.36	36.17	35.51	26.29	27.73	25.67	25.94	29.12	28.47	27.39	29.24	25.97
AT1G10320	6.99	8.24	4.17	4.26	6.46	4.67	5.69	6.48	9.1	4.98	4.34	3.24	5.89	6.24	3.43	4.81	8.62	4.73	3.73	6.23	8.58	8.32	6.78	8.38	10.36	8.85	7.28	8.27	9.74	9.84	8.01	10.71	9.47	9.68	5.85	5.81	9.54	10.88	11.36	11.39	9.4	9.48	9.98	8.32	12.63	15.53	11.98	14.47	10.91
AT1G10330	1.04	0.79	0.62	0.55	0.7	0.58	0.85	1.25	1.56	1.96	1.34	0.93	1.41	1.24	0.89	0.68	1.8	0.63	0.76	1.53	1.6	1.69	1.04	1.01	1.63	1.61	1.4	1.28	1.57	1.32	1.41	1.37	1.65	1.74	0.99	0.82	1.79	1.63	1.34	2.06	1.82	1.8	1.65	1.6	1.93	1.43	1.87	1.82	1.52
AT1G10340	2.03	2.74	9.92	2.34	7.31	4.92	19.89	8.59	8.86	7.51	9.22	4.07	16.36	8.56	3.79	5.99	47.61	4.73	3.73	5.68	11.59	3.05	9.19	3.04	18.53	12.63	4.1	5.03	5.23	4.27	4.29	5.05	14.01	3.5	3.01	3.86	8.52	31.44	18.6	29.03	10.66	38.67	8.01	19.55	15.46	8.19	5.2	3.77	17.05
AT1G10350	6.87	7.48	5.62	5.35	4.09	3.07	3.76	4.35	12.65	9.25	7.79	8.02	9.51	9.61	5.73	6.7	8.33	6.49	5.99	7.63	10.74	11.64	9.74	11.93	12.61	11.65	11.31	11.58	11.63	10.67	10.38	11.88	10.94	9.76	8.17	7.85	10.85	13.93	13.5	13.03	8.93	10.84	7.45	8.71	11.63	12.42	10.21	9.96	9.7
AT1G10360	114.17	128.62	145.9	151.63	73.65	97.56	82.29	79.94	70.68	57.31	68.14	68.29	45.87	45	62.18	65.06	34.45	57.06	68.81	45.43	45.16	68.47	69.55	68.34	45	44.26	52.83	52.72	50.98	44.92	43.72	47.96	34.19	40.99	56.82	51.34	46.2	40.67	41.63	42.12	42.72	31.98	45.69	47.7	62.65	72.69	66.11	77.39	29.49
AT1G10370	269.47	271.46	215.82	266.85	293.48	352.75	395.1	359.93	311.46	370.2	366.48	328.14	188.35	228.26	221.22	200.79	77.76	138.9	194.71	219.42	69.82	73.7	44.52	141.53	39.39	34.21	38.43	102.33	12.18	12.57	13.97	8.08	11.23	3.92	4.57	4.08	5.12	10.02	3.76	4.15	8.97	5.4	11.81	3.62	6.38	2	1.52	2.56	3.27
AT1G10380	14.78	15.21	14.89	17.15	16.9	18.98	18.4	18	20.5	16.85	14.57	15.67	9.28	12.76	7.81	12.03	8.88	10.33	7.28	9.09	5.78	6.57	6.19	5.87	5.61	4.05	6.07	6.3	3.16	3.87	4.38	4.49	3.3	5.64	4.86	5.56	5.38	3.93	5.97	4.53	7.16	5.07	5.94	5.9	6.42	7.17	9.05	8.89	7.44
AT1G10390	22.39	23.02	11.34	10.13	19.95	10.25	21.27	21.75	33.05	22.14	17.05	10.51	26.4	29.64	10.85	12.44	32.7	13.01	11.8	24.56	31.56	25.82	15.26	24.95	33.47	32.86	26.59	28.04	34.59	31.77	22.36	35.28	35.03	33.71	16.36	14.95	33.23	31.82	36.35	35.82	38.71	41.14	43.33	36.05	41.15	41.26	38.91	43.43	33.5
AT1G10410	10.13	13.67	11.98	9.9	8.07	10.9	11.03	12.17	10.82	7.99	8.38	6.02	11.05	10.55	7.05	10.52	37.49	12.76	9.54	15.67	32.86	17.71	16.88	16.48	28.71	37.4	20.96	19.08	19.41	20.59	19.06	16.97	22.94	13.65	12.3	13.72	15.07	20.97	20.13	20.58	12.27	20.71	12.27	13.35	13.62	12.09	13.14	11	24
AT1G10417	0	0	0.14	0.09	0	0	0	0	0	0	0.03	0	0.51	0.34	0.28	0.24	3.23	0.73	0.25	0.36	4.15	0.7	0.85	0.36	1.3	4.23	0.86	0.39	0.18	0.57	0.86	0.35	1.04	0.44	0.21	0.59	0.24	1.5	0.63	0.63	0.55	0.56	0.74	0.39	0.42	0.29	0.72	0.18	0.4
AT1G10430	26.47	25	24.64	24.1	19.04	17.39	20.54	21.42	24.75	24.84	22.29	22.81	19.91	22.43	16.78	21.16	31.04	19.52	17.04	20.53	26.16	21.48	20.36	20.08	25.25	24.34	20.27	21.51	22.92	22.06	22.21	20.59	23.98	23.08	21.54	21.95	25.83	28.25	26.97	28.64	30.71	32.48	31.95	32.69	25.43	24.39	27.06	25.21	23.05
AT1G10450	4.71	4.87	2.01	1.83	3.07	1.56	3.6	4.1	6.25	4.21	2.22	1.46	5.05	6.58	1.81	1.74	8.38	2.15	2.37	6.82	9.73	9.18	3.16	8.43	11.37	10.93	9.27	9.17	13.77	12.98	6.01	12.76	12.45	13.52	3.78	4.05	11.4	10.69	9.9	9.41	12.19	12.87	12.53	9.53	15.23	17.15	15.94	16.54	10.55
AT1G10470	94.54	124	105.27	69.6	48.83	49.75	48.4	58.41	126.21	90.68	69.98	96.96	92.98	104	52.75	143.9	81.24	63.82	40.73	105.77	49.34	64.62	83.02	75.9	72.55	54.22	69.18	66.96	69.02	69.32	69.64	77.13	64.99	73.58	56.67	84.14	57.32	88.66	82.77	81.5	93.59	100.03	140.94	155.41	104.26	116.52	108.19	126.8	56.73
AT1G10490	5.11	3.85	4.51	4.11	5.44	6.14	6.24	8.13	10.88	10.74	8.88	6.72	6.44	8.65	5.03	6.75	12.64	7.98	8.09	8.69	15.71	14.61	11.89	14.24	23	14.96	11.29	17.65	21.53	17.48	13.81	19.36	21.5	23.63	14.08	15.75	20.39	18.38	15.7	17.5	18.85	17.73	20.82	17.11	21.59	21.13	21.46	25.38	18.83
AT1G10500	89.7	107.28	105.03	102.62	98.45	117.88	102.45	107.9	117.94	103.69	114.39	102.09	104.09	118.96	125.96	150.98	191.24	132.56	116.49	120.4	132.15	108.22	134.91	117.26	146.8	138.26	109.3	125.21	124.22	132.83	146.48	128.38	139.12	114.4	143.05	133.99	154.47	160.93	171.64	173.24	142.59	156.78	127.52	136.08	128.34	136.57	135.86	120.15	115.63
AT1G10510	36.24	29.78	18.09	18.32	29.37	19.35	28.83	30.61	29.72	33.71	21.15	15.68	24.59	31.07	16.33	12.91	26.16	15.16	16.74	30.25	24.9	28.96	15.14	32.15	38.84	28.79	29.24	36.98	31.36	30.02	21.76	31.52	32.51	36.43	20.56	21.89	35.16	32.53	31.23	32.37	32.48	29.29	34.13	31.47	36.78	39.13	38.82	42.34	22.76
AT1G10522	3.86	3.16	3.42	3.74	2.77	4.06	2.53	2.58	4.44	3.77	5.06	2.85	4.53	6.96	5.32	5.16	7.53	8.7	10.87	11.28	10.77	19.27	14.52	23.49	30.77	22.38	30.12	47.75	32.14	30.81	28.81	36.51	23.45	51.22	33.3	43.85	41.32	32.96	29.24	28.09	39.9	28.43	49.22	34.22	37.95	36.89	42.8	60.59	18.89
AT1G10550	4.91	7.7	7.61	7.21	19.49	27.69	59.88	35.42	13.29	5.55	7.24	6.65	0.27	0.29	0	0	0	0	0	0	0	0	0	0.11	0	0	0	0.07	0	0	0	0	0	0	0	0	0	0	0	0	7.98	9.44	5.61	14.98	0.31	0	0.58	0	0
AT1G10560	4.65	4.06	2.54	2.26	1.69	1.19	1.28	1.06	1.24	1.26	1.2	0.91	1.07	0.99	0.45	0.81	0.89	0.49	0.47	0.91	0.89	0.87	0.64	0.62	0.63	1.15	0.76	0.77	0.62	0.47	0.49	0.67	0.73	0.72	0.37	0.31	0.59	1.03	0.81	1.11	1.01	1.04	0.92	0.99	0.84	0.61	0.27	0.32	0.25
AT1G10570	10	13.29	8.14	6.95	6.71	5.48	6.58	7.17	6.18	5.39	4.96	4.05	5.86	7.02	4.37	5.17	9.23	6.49	5.04	7.32	9.28	9.92	8	9.11	11.18	11.75	10.55	9.95	14.68	13.75	10.45	13.45	13.52	13.56	10.75	8.57	15.3	15.83	16.5	15.07	14.47	14.48	12.72	12.3	19.4	22.81	20.52	19.35	12.26
AT1G10580	14.51	13.52	9.31	7.62	10.71	7.03	13.65	13.31	23.3	16.97	14.04	10.1	18.01	21.22	11.75	11.77	24.2	12.04	10.66	20.09	32.53	23.12	12.28	20.11	29.26	33.77	27.17	24.36	33.26	32.36	25.39	29.76	34.35	31.03	18.08	17.67	28.06	29.92	29.4	31.06	28.16	28.49	28.89	27.28	27.43	27.79	27.78	27.65	24.24
AT1G10585	1.82	2.5	2.51	2.08	1.76	2.12	1.09	1.24	1.26	1.05	1.56	1.49	1.84	1.53	2.79	2.11	2.11	2.31	3.27	6.84	12	2.22	1.73	1.74	3.55	41.08	36.46	21.99	19.72	22.25	17.54	3.73	27.87	3.66	26.4	18.68	5.31	5.66	1.82	5.45	13.84	12.09	18.73	23.59	3.19	1.03	1.61	0.74	3.81
AT1G10590	71.66	70.98	87.39	87.68	57.49	72.17	70.06	62.38	68.46	73.81	77.63	84.9	84.48	90.61	92.9	106.22	141.25	115.11	101.65	88.12	112.02	99.29	145.72	87.73	142.98	127.33	92.2	98.77	108.58	116.4	134.48	110.66	135.87	119.17	145.21	160.89	125.76	151.23	133.9	151	140.65	149.2	134.3	159.72	157.14	157.54	120.55	138.05	121.94
AT1G10600	13.81	16.65	12.64	12.55	11.05	10.05	9.57	11.38	11.44	10.73	9.02	9.06	10.35	11.44	12.33	13.05	13.02	13.43	13.29	13.99	16.18	16.68	18.05	18.31	18.81	19.28	18.48	19.27	21.69	22.24	23.82	23.05	19.31	19.97	19.18	18.54	20.27	18.61	21.5	21.88	19.4	18.41	21.06	19.42	27.55	26.29	27.76	28.05	17.7
AT1G10610	8.17	8.62	5.11	4.65	5.71	4.7	5.66	6.18	6.88	5.66	4.36	2.73	5.8	7.59	3.99	3.86	5.51	4.37	4.03	5.61	6.67	8.84	5.51	9.67	6.73	6.7	9.26	9.31	10.26	8.58	7.06	10.49	6.08	6.63	5.75	4.4	7.51	7.73	8.68	9.56	6.65	6.67	5.79	6.06	10.88	13.9	10.92	14.54	8.82
AT1G10630	43.24	40.51	47.14	53.46	41.48	50.25	48.6	46.24	49.31	52.75	63.91	70.07	73.96	77.03	77.78	86.16	77.56	91.33	69.04	73.46	77.11	67.69	87.16	61.98	75.43	78	61.05	60.78	66.66	62.43	68.97	61.45	71.46	62.46	65.65	95.94	68.25	84.48	78.65	82.93	78.1	88	75.43	80.67	80.91	77.21	78.57	61.75	57.35
AT1G10650	44.9	57.57	36.41	40.94	45.77	43.61	45.17	55.18	38.63	25.32	25.95	21.11	19.25	23.83	18.31	22.61	24.38	19.39	17.4	22.17	15.98	13.07	10.65	12.11	12.24	10.4	11.26	10.38	9.61	7.95	7.59	8.45	7.29	8.05	6.62	6.64	13.6	11.81	14.78	12.98	7.44	7.06	6.44	6.19	12.68	12.42	11.22	11.9	12.31
AT1G10657	5.04	4	2.15	2.43	12.19	11.72	10.05	16.26	66.26	67.37	54.34	66.73	41.45	49.58	52.07	47.85	17.51	41.3	35.54	27.45	27.71	28.72	25.9	29.03	21	19.53	27.19	21.51	11.31	12.58	13.83	13.55	4.84	7.89	7.13	6.3	9.33	8.51	7.52	5.5	4.12	2.49	2.65	2.82	7.31	2.77	4.5	4.08	3.6
AT1G10660	26.85	39.07	25.37	26.9	26.44	23.45	21.83	24.38	20.18	20	21.29	15.23	11.91	11.76	11.7	15.7	19.8	13.39	12.01	15.04	13.3	13.39	14.6	13.35	14.63	13.82	14.55	13.72	16.23	14.93	13.66	14.04	14.12	12.84	12.46	12.89	18.44	19.99	21.78	22.96	19.67	21.78	17.63	21.58	30.47	31.56	29.58	32.07	25.13
AT1G10670	137.36	126.14	112.67	112.66	112.79	106.78	128.84	123.58	133.14	143.18	123.48	122.7	131.26	141.72	117.43	109.95	114.95	115.95	116.59	126.16	127.84	144.82	124.15	137.68	106.96	116.6	120.7	116.06	114.07	108.93	103.89	114.5	106.87	113.31	111.15	111.72	118.29	113.27	111.68	102.89	137.76	111.4	134.56	126.71	155.33	163.61	152.7	141.99	81.33
AT1G10682	14.15	21.99	23.78	30	22.06	21.93	13.45	15.28	48.95	21.57	18.3	31.62	28.39	33.76	18.63	30.9	29.5	33.14	29.51	27.14	21.4	29.19	20.92	28.88	28.28	23.31	42.38	23.78	22.48	20.49	21.36	18.03	8.29	15.72	15.9	24.47	12.89	14.14	9.16	9.62	10.83	9.78	11.73	7.85	6.39	13.94	12.87	6.91	5.47
AT1G10690	1.44	1.52	3.2	2.27	0.95	1.68	1.34	1.55	7.1	6.43	8.76	8.32	11.12	10.46	8.27	11.23	12.98	12.09	8.43	5.56	7.82	5	12.57	5.96	7.75	6.1	5.73	5.45	4.07	4.78	4.43	4.39	2.94	1.85	2.32	2.93	2.66	6.11	5.07	6.11	2.83	5.62	2.36	3.24	4.41	2.7	3.06	2.94	5.26
AT1G10700	11.48	11.41	9.16	9.01	9.31	11.13	10.89	10.62	24.61	19.19	17.72	16.81	25.36	23.63	17.4	16.11	27.99	18.09	20.8	25.85	37.31	29.04	25.48	29.01	29.92	75.47	44.2	24.56	29.18	32.76	25.89	25.02	29.1	24.46	21.54	24.07	21.57	25.25	21.34	22.86	17.35	19.09	20.99	20.17	27.49	27.97	29.79	26.7	25.29
AT1G10720	8.86	11.79	7.23	6.68	7.08	5.18	8.7	9.48	24.34	23.17	18.79	15.13	20.1	20.46	10.68	13.82	24.07	11.01	8.84	12.86	20.64	15.25	12.3	13.04	17.62	19.95	13.88	13.17	16.19	14.98	14.44	15.15	17.73	17.23	10.95	11.01	17.8	21.76	19.3	20.28	23.84	28.19	19.19	23.69	20.41	21.51	18.95	16.19	17.75
AT1G10730	3.19	3.78	2.55	1.94	2	1.4	2.18	2.87	3.32	2.11	1.69	1.18	3.52	3.33	1.67	2.33	9.64	2.11	2.46	2.95	7.42	5.38	4.31	4.63	7.27	6.99	5.34	5.56	6.84	6.18	5.42	6.73	8.49	6.38	4.1	4	9.96	11.02	10.16	11.3	8.48	9.84	7.06	8.48	9.69	9.57	9.3	7.77	9.12
AT1G10740	59.33	65.73	48.66	48.4	44.84	28.2	49.18	41.83	40.97	32.85	25.92	25.39	26.57	29.11	20.2	17.42	18.65	18.7	18.15	25.63	14.91	19	10.69	18.28	11.14	12.25	15.99	12.41	9.52	9.56	7.58	8.53	6.88	7.37	7.05	6.6	7.17	7.23	6.67	7.79	22.37	17.26	21.5	20.28	20.53	25.99	25.66	23	10.84
AT1G10760	26.91	31.14	11.26	11.26	26.93	15.02	28.34	32.6	33.89	23.62	17.73	11.56	31.63	37.09	19.68	22.25	59.81	36.42	23.29	62.99	114.3	164.69	57.26	211.42	241.44	221.54	202.43	364.95	427.27	425.69	284.53	434.82	453.79	467.16	123.78	123.03	535.61	379.7	511.65	365.98	413.33	326.01	396.48	308.23	186.42	190.98	188.21	212.65	64.69
AT1G10820	12.04	13.38	10.8	10.03	9.31	7.05	7.37	7.61	14.4	8.18	6.43	6.16	10.22	11.08	7.21	8.29	9.63	9.24	8.81	10.53	10.77	13.03	11.38	13.96	16.38	11.89	12.64	13.35	15.55	14.63	14.03	15.99	13.27	14.83	11.24	10.98	16.44	15.35	17.38	15.94	14.81	14.97	14.83	15.15	16.5	19.07	17.65	18.59	12.64
AT1G10830	26.4	27.14	22.37	22.49	21.31	20.74	25.1	24.22	20.88	24.58	22.57	19.6	21.52	24.51	22.41	20.89	20.05	20.79	21.92	24.76	25.94	28.95	23.51	34.66	28.26	30.44	37.12	32.17	30.63	34.06	28.86	33.75	31.68	35.93	34.68	35.93	42.39	34.96	36.8	31.95	34.34	28.59	39.69	33.18	36.06	38.56	46.25	42.9	19.42
AT1G10840	57.68	56.03	54.39	52.76	53.3	48.56	55.84	56.4	63.84	59.84	51.23	46.56	49.61	60.61	43.61	41.06	58.4	47.25	49.28	58.78	63.25	64.28	51.78	62.92	76.1	62.68	67.55	67.17	72.81	71.31	58.97	65.92	68.4	68.01	58.74	64.97	63.96	61.44	56.33	60.68	85.3	80.34	84.41	82.74	89.5	91.3	97.95	92.96	63.31
AT1G10850	12.8	10.26	6.85	7.04	12.04	6.53	10.69	10.02	7.49	6.89	3.96	3.87	3.67	4.23	2.43	2.82	2.52	2.2	2.62	3.15	3.01	2.68	1.97	4.09	2.22	2.09	2.23	2.5	1.92	1.65	1.49	1.98	2	2.5	1.49	1.6	2.41	2.11	2.07	1.86	1.78	1.41	2.04	1.48	6.33	5.92	4.78	5.37	1.72
AT1G10865	19.36	23.37	31.09	29.01	19.94	33.94	25.18	26.5	28.97	22.58	31.38	28.54	29.59	29.97	27.61	34.66	51.51	39.89	33.33	30.08	35.83	28.16	42.63	24.26	34.63	39.64	36.45	27.57	36.65	36.79	39.64	31.55	33.5	31.77	40.01	39.04	37.23	43.2	37.57	44.64	44.28	50.59	42.96	44.73	51.97	54.02	59.19	48.74	47.21
AT1G10870	9.27	10.27	5.63	5.31	6.39	4.77	6.85	7.1	11.38	8.89	6.1	5.83	9.45	11.74	4.9	5.45	7.63	5.22	4.31	6.89	6.36	7.61	4.75	7.86	7.69	7.19	7.07	7.53	7.3	7.87	5.52	7.78	6.7	7.95	4.64	4.48	7.5	7.38	7.23	5.77	8.52	7.61	7.03	6.65	9.44	9.49	8.74	8.94	6.13
AT1G10890	21.64	25.31	23.06	20.93	21.57	19.84	20.06	28.12	28.87	21.8	23.74	16.65	21.63	25.01	19.19	20.83	33.98	23.52	18.3	24.12	27.23	25.32	21.99	22.81	34.21	34.76	29.04	28.24	33.42	32.31	30.96	32.34	36.67	34.52	23.14	23.17	41.28	44.92	45.69	40.51	38.06	42.62	37.01	36.81	42.92	52.01	41.35	44.04	37.42
AT1G10900	26.18	40.84	18.41	17.96	26.5	19.12	29.73	35.09	45.78	25.51	25.24	16.88	24.83	32.15	17.83	25.79	39.65	20.4	15.96	42.23	42.73	45.48	21.78	50.44	41.84	38.31	31.6	43.12	33.29	32.96	26.25	29.27	20.69	20.79	10.52	10.08	17.88	17.68	18.42	18.76	17.69	19.32	19.27	14.92	12.61	14.94	15.26	13.83	13.79
AT1G10910	21.98	22.48	11.57	12.12	14.99	9.5	14.02	16.53	16.77	13.83	8.71	7.19	12.28	14.86	9.28	7.16	8.9	8.98	10.25	15.2	12.58	19.81	9.67	22.7	17.37	15.28	19.43	20.91	21.24	19.09	13.91	22.83	18.16	21.96	13.93	12.92	23.46	18.49	20.15	19.19	17.39	14.58	20.05	18.17	25.97	30.38	25.15	32.37	15.02
AT1G10920	3.97	7.28	3.77	3.44	4.74	3.75	4.91	5.1	5.21	4.7	3.75	3.24	5.49	5.29	3.75	4.94	11.03	5.31	3.24	5.98	7.76	5.94	5.78	5.46	8.1	7.58	4.98	4.81	5.95	5.4	5.14	6.06	6.61	5.94	3.5	3.27	9.07	7.74	8.89	9.09	7.95	8.1	8.49	7.67	6.88	6.45	6.33	7.03	8.06
AT1G10930	1.69	2.13	1.18	1.23	1.78	1.61	1.97	2.3	2.61	2.7	1.5	1	3.42	3.93	1.64	1.15	3.12	2.19	2.3	4.15	5.54	6.4	2.44	8.44	8.63	6.38	5.05	9.74	7.68	8.48	5.44	9.02	8.35	11.33	2.7	3.47	7.96	5.66	6.68	4.59	7.55	6.78	7.22	6.35	6.9	8.02	6.91	7.06	4.96
AT1G10940	42.01	49.61	25.91	32.41	53.88	48.97	67.64	70.28	83.17	58.35	57.34	43.21	54.52	58.94	40.8	48.3	86.2	44.97	34.49	64.77	66.82	57.48	46.4	61.66	70.32	67.48	54.08	62.96	67.59	62.25	55.13	64.64	54.51	56.29	38.6	37.14	56.65	59.97	64.11	62.73	45.04	61.98	46.02	46.27	52.06	58.45	57.08	55.36	49.9
AT1G10950	55.28	58.25	32.36	30.77	38.03	21.63	40.67	43.58	56.88	50.42	31.98	26.63	72.61	79.45	32.26	33.18	74.97	33.54	31.56	58.59	64.58	63.31	34.95	47.35	61.55	60.94	57.58	54.58	68.3	64.02	44.17	60.1	63.77	59.48	37.11	33.86	68.04	71.15	63.35	67.55	75.23	80.4	69.09	70.56	92.33	100.2	97.5	83.56	68.8
AT1G10960	688.63	675.06	940.59	1043.87	744.93	1187.17	836.64	807.36	813.91	902.09	1278.1	1265.94	518.72	567.92	937.79	909.68	382.87	666.54	865.89	591.67	257.02	268.8	353.13	336.04	248.92	183.51	250.39	282.85	215.34	210.74	243.28	202.76	224.6	282.79	515.55	516.01	403.34	336.41	329.34	363.18	301.83	202.99	309.07	244.67	311.99	325.82	368.4	329.34	171.06
AT1G10970	4.11	6.24	5.84	6.78	6.64	6.44	4.65	4.35	5.48	1.98	2.78	3.24	1.93	2.11	3.61	6.78	8.97	7.3	2.48	2.72	4.05	3.53	5.26	3.88	9.17	5.93	5.79	7.62	10.06	8.16	8.76	9.7	7.16	11.97	9.76	9.82	16.28	10.86	14.39	14.37	6.17	6.5	5.81	4.7	7.24	12.3	8.93	10.67	11.56
AT1G10990	2.32	2.46	3.12	2.32	1.84	2.18	2.52	2.47	5.49	3.3	4.8	4.97	3.01	1.96	2.96	2.44	3.42	5.31	2.6	2.05	3.7	4.12	5.32	1.89	2	4.46	4.59	2.87	5.04	3.77	2.28	5.71	4.27	4.69	4.93	4.19	4.1	2.01	3.01	3.09	3.62	3.92	3.71	5.83	5.74	5.3	5.63	6.63	5.06
AT1G11000	5.4	5.93	3.91	3.35	10.98	9.25	13.39	11.73	8.79	9.53	9.03	5.77	3.92	3.22	1.65	1.55	1.4	1.77	1.17	1.71	1.58	1.85	0.79	0.88	1.19	1.76	2.14	1.69	1.73	1.43	0.9	1.46	1.44	1.66	1.01	1.09	2.41	2.53	2.16	1.52	3.29	3.52	2.19	2.91	6.32	5.27	4.72	5.4	1.12
AT1G11020	10.22	10.8	9.97	9.28	9.16	9.73	11.06	10.64	8.76	9.05	9	9.36	8.52	8.69	8.01	9.63	13.59	8.38	7.67	10.27	13.44	11.16	11.08	10.38	12.19	13.03	11.88	11.03	12.32	12.49	11.88	11.77	13.14	13.14	11.53	11.65	15.2	16.72	16.16	17.49	17.97	17.13	17.21	18.53	16.3	15.56	16.89	15.83	13.76
AT1G11050	48.89	46.87	30.06	31.34	59.06	29.69	46.5	41.93	15.94	8.09	9.99	6.33	13.68	11.61	8.55	7.32	28.46	14.72	7.62	13.71	16.77	15.73	10.96	11.93	10.47	24.06	17.86	11.1	15.07	14.74	9.96	14.21	12.55	11.57	7.24	7.44	14.57	11.18	13.44	12.31	8.76	11.04	9.82	9.21	13.35	15.12	15.76	14.82	15.84
AT1G11060	6.15	6.45	3.3	2.96	4.62	3.2	4.78	5.37	5.46	5.27	3.82	2.54	5.44	5.98	3.08	3.03	8.25	2.97	2.95	5.45	7.4	6.31	4.04	6.16	7.6	6.95	6.28	6.07	7.58	6.73	5.29	7.07	6.98	6.89	3.53	3.4	7.82	7.52	7.59	7.09	8.1	8.38	7.77	6.79	8.1	8.63	8.59	8.6	7.55
AT1G11090	0	0	6.64	0	0	0	4.7	0	0	0	0	3.22	3.96	0	0	0	0	0	0	0	0	0	0	0	0	0	0	0	0	0	0	0	0	0	0	0	0	0	0	0	0	4.94	0	3.75	0	0	0	0	0
AT1G11130	6.68	6.27	2.83	3.09	6.38	3.75	6.12	8.01	5.52	4.37	2.5	1.99	1.81	1.95	1	0.76	1.32	1.29	1.67	2.05	3.35	5.47	2.29	6.52	4.98	3.17	3.51	6.21	5.6	4.53	3.79	6.31	4.89	6.82	3.04	3.44	6.89	5.44	5.98	5.58	6.22	4.11	6.1	5.48	5.97	7.05	4.99	8.66	2.77
AT1G11170	0.33	0.63	0.49	0.67	0.28	0.25	0.53	0.37	0.46	0.04	0.14	0.29	0.15	0.04	0.05	0.05	0.09	0.07	0.12	0.13	0.17	0.65	0.53	0.52	1.49	2.46	1.72	1.66	4.72	4.51	3.19	3.73	3.74	3.17	2.08	1.78	2.6	2.3	2.79	2.81	1.49	1.16	0.61	0.67	0.64	1.88	1.14	1.17	0.93
AT1G11175	2.02	2.54	4.53	3.26	1.65	2.78	2.21	2.43	12.66	8.79	10.27	14.23	14.32	13.55	12.63	16.07	8.4	14.83	14.34	11.92	12.96	11.09	18.39	12.72	10.22	12.36	17.22	14.66	16.48	18.74	19.34	17.32	10.6	11.75	19.09	17.29	13.71	13.49	17.22	15.33	25.34	25.47	25.75	33.73	29.22	44.68	35.96	33.18	22.85
AT1G11180	9.33	10.46	8.79	8.55	7.46	6.81	6.59	6.77	5.12	6.2	6.8	4.74	7.24	8.17	8.71	7.51	8.01	10	9.75	12.09	11.07	15.51	13.93	16.53	16.26	16.54	17.05	19.69	22.64	22.11	21.22	22.6	20.68	22.7	23.77	22.02	28.07	22.1	26.7	28.48	24.22	22.47	24.65	25.55	22.05	25.93	24.86	24.25	14.38
AT1G11185	0.09	0.11	0.12	0	0.24	3.81	0.26	0.4	1.44	0.95	0.58	1.27	9.07	1.28	0.92	1.5	0.95	0.87	1.13	0.3	1.07	0.8	0.47	0.62	0.89	0.84	0.71	0.89	0.4	0.69	0.63	0.64	0.4	0.53	1.2	0.56	0.38	1.25	1.02	0.6	0.3	0.33	0.49	0.52	0.2	0.27	0.27	0.1	0.28
AT1G11200	8.45	9.01	8.82	7.34	8.81	8.97	11	9.24	10.1	11.24	12.39	11.62	13.32	13.23	10.23	12.13	30.1	15.63	12.15	16.11	25.55	17.69	16.94	14.1	19.82	24.37	22.76	16.93	22.53	19.31	20.28	17.82	25.13	19.36	17.58	19.04	22.25	23.66	20.36	23.29	20.13	27.21	20.96	21.5	20.42	19.74	21.45	15.52	18.53
AT1G11210	1.83	2.14	1.99	2.3	3.12	30.71	6.98	6.3	1.81	0.08	1.73	1.11	0.87	0.62	0.4	1.1	1.38	2.39	0.5	1.2	5.19	5.02	6.47	3.87	10.7	18.09	10.74	19.65	42.31	37.73	43.99	42.88	27.97	27.96	23.87	24.03	22.59	26.53	35.73	33.78	5.47	7.63	4.77	4.91	5.27	3.31	3.26	3.52	5
AT1G11240	5.63	5.75	5.77	6.03	5	4.75	5.04	4.89	7.03	5.65	5.25	4.85	6.16	6.13	6.2	5.55	6.86	6.88	7.55	8.11	10.74	9.97	8.43	9.97	13.97	10.21	11.13	11.8	12.98	13.2	11.19	13.45	12.17	13.89	11.73	11.97	11.63	10.81	10.11	11.8	13.18	11.68	14	14.57	15.2	15.5	16.18	15.9	10.67
AT1G11260	25.67	23.45	23.22	18.41	19.13	14.04	31.61	21.92	38.05	42.17	29.5	34.51	37.6	30.69	14.83	18.69	31.39	19.47	16.81	21.02	46.14	41.55	31.85	25.48	35.21	35.74	38.21	26.78	44.55	32.39	33.41	46.24	28.3	29.7	23.25	18.63	36.55	48.32	35.52	55.67	323.52	382.86	300.62	529.08	49.78	43.98	40.43	42.85	25.6
AT1G11270	1.08	1.3	0.75	0.78	0.68	0.99	1.09	1.18	0.99	0.57	0.79	0.5	0.81	0.85	0.69	1.16	1.83	0.96	0.82	1.16	1.66	1.82	1.26	1.33	1.58	1.9	2.16	1.78	2.33	1.76	2.09	2.17	2.12	2.14	1.81	1.69	2.36	2.92	2.7	2.77	2.64	2.6	1.94	2.44	2.83	2.87	2.61	3.34	2.55
AT1G11280	8.63	8.26	4.95	4.61	8.51	4.89	7.43	9.07	14.09	13.66	8.36	6.17	7.94	8.62	3.92	3.95	5.95	3.09	3.51	5.58	6.84	7.15	4.21	6.57	7.38	6.65	6.64	7.7	8.25	6.49	5.6	8.48	6.28	8.21	3.82	3.71	8.53	5.96	6.55	5.89	14.37	10.25	9.88	10.28	11.94	12.62	11.34	13.63	8.08
AT1G11290	2.26	2.96	1.07	1.08	2.14	0.79	1.86	1.94	2.3	1.89	1.15	0.81	1.32	1.56	0.9	1	1.85	1.25	1	1.56	2.03	2.37	1.34	2.77	3.57	2.76	3.09	3.68	4.48	4.18	2.81	4.46	4.72	5.84	2.92	2.35	5.66	3.86	3.94	3.92	5.73	4.93	6.12	6.31	5.01	5.92	5.98	6.66	3.88
AT1G11300	1.11	1.18	0.59	0.66	2.05	2.02	2.55	2.64	4.39	2.89	3.42	3.07	1.96	1.51	1.48	2.9	7.3	1.94	1.02	1.8	4.71	3.77	3.65	2.53	3.51	3.19	1.28	1.94	3.13	1.43	1.54	2.27	2.54	1.61	1.09	0.96	4.17	4.4	5.69	5.79	1.39	3.73	1.39	2.1	2.5	1.8	1.69	1.56	4.4
AT1G11303	2.34	2.1	0.81	0.7	1.61	0.87	2.34	2.18	3.06	2.35	1.02	1.15	2.14	2.21	0.77	1.31	3.47	1.47	1.25	2.56	4.3	4.05	2.4	2.87	3.57	3.06	2.85	2.73	2.77	2.32	1.99	2.61	2.51	2.87	1.2	1.4	3.53	3.22	2.6	2.86	2.89	2.03	2.14	1.93	6.07	4.63	4.05	4.56	1.9
AT1G11310	39.41	46.95	43.51	41.43	79.07	57.05	82.56	75.35	65.39	65.57	82.93	74.88	80.95	54.07	32.46	60.11	216.08	83.22	39.06	74.48	146.7	73.16	108.06	45.51	98.58	194.07	86.5	65.26	95.2	102.37	116.03	104.54	214.24	144.01	101.33	115.84	211.14	225.21	232.17	271.24	228.32	211.26	250.6	249.24	178.95	144.42	136.5	148.56	153.56
AT1G11320	1.89	1.31	1.54	1.1	1.52	1.35	1.29	1.68	2.63	3.67	2.48	2.45	2.97	3.08	2.34	3.05	6.65	2.74	2.22	3.17	5.59	2.74	2.94	3.34	4.86	5.04	2.92	2.93	2.39	2.28	2.69	2.57	4	3.67	2.44	2.63	4.77	4.99	4.08	4.96	4.17	2.6	3.7	3.39	2.72	2.56	2.21	2.76	2.59
AT1G11330	8.86	7.11	6.68	3.32	9.84	5.81	14.17	14.55	22.75	26.61	12.7	12.4	18.54	16.49	11.65	16.84	62.9	11.4	7.4	17.21	50.37	17.54	22.47	14.74	50.48	39.25	14.11	18.25	13.57	15.14	15.31	15.96	34.15	25.19	10.19	15.43	33.86	51.58	44.1	44.35	33.66	36.42	34.02	29.28	43.85	21.12	25.14	25.91	38.62
AT1G11340	1.41	1.49	0.9	0.71	1.05	0.68	1.1	1.23	1.92	1.78	1.03	1.08	1.52	1.99	1.01	1.32	2.3	1.39	1.34	2.06	2.05	2.09	2.08	1.48	2.35	2.38	2.1	1.66	2.18	1.93	1.89	1.93	1.61	2.02	1.5	1.55	2.2	2.49	2.1	2.49	1.71	1.46	1.23	1.23	3.18	2.62	2.93	2.9	2.21
AT1G11350	19.49	20.79	11.25	9.65	17.77	9.35	16.76	16.36	18.82	15.65	11.33	8.12	14.88	16.05	9.65	10.98	22.54	11.79	7.78	13.89	19.05	21.7	13.99	16.19	17.83	21.52	16.37	19.16	27.07	25.66	17.25	35.11	29.45	29.19	15.74	13.28	34.41	26.21	31.41	29.09	31.89	30.88	27.43	31.76	49.65	54.67	43.4	52.71	25.99
AT1G11360	9.69	10.19	7.92	6.5	6.68	4.53	5.04	5.78	9.71	8.77	6.2	6.41	16.43	17.61	9.47	10.26	15.35	10.6	8.62	12	13.55	14.01	11.89	11.96	15.11	15.79	17.84	15.06	16.16	15.46	14.33	17.68	17.02	15.49	14.02	11.67	17.71	20.52	18.01	18.9	20.18	20.86	17.88	20.44	18.87	20.07	20.73	17.14	12.15
AT1G11380	4.97	6.29	5.8	5.37	6.61	7.83	7.79	8.1	8.33	6.25	7.43	5.49	3.46	4.2	2.98	2.81	2.79	2.85	2.97	3.09	2.93	3.43	3.64	3.28	3.6	3.9	3.87	4.18	4.82	3.73	3.96	4.75	3.97	4.43	5.28	4.3	5.61	4.58	4.65	4.56	19.45	18.29	15.06	23.93	5.4	7.28	5.71	6.52	4.68
AT1G11390	12.07	11.67	5.4	5.76	10.88	7.27	12.93	13.55	11.66	13.34	8.23	5.71	9.4	10.46	4.68	4.32	12.05	4.84	4.54	9.31	9.96	9.13	3.63	8.77	10.01	9.22	8.28	9.17	9.39	8.75	6.38	8.18	10.95	9.47	4.89	5.04	10.13	10.22	8.46	8.73	11.44	11.64	11.71	10.48	9.62	9.08	8.11	7.98	7.73
AT1G11400	14.47	13.45	13.01	12.69	12.81	12.78	11.92	14	19.05	16.83	13.74	13.86	13.83	14.57	9.44	10.17	10.08	9.39	9.16	10.47	10.49	9.86	7.78	9.14	7.62	9.28	11.66	7.96	8.97	9.01	7.94	7.3	7.6	6.96	6.4	6.32	7.08	8.3	8.4	8.06	15.27	14.75	14.75	16.03	17.34	16.99	16.5	15.09	13.11
AT1G11410	19.51	21.75	9.86	10.73	16.86	8.86	14.31	16.55	11.49	9.67	7.92	4.21	6.67	7.9	5.08	5.45	10.08	5.21	3.74	6.57	7.88	11.05	6.09	12.89	11.97	9.07	8.81	12.94	12.68	10.48	7.95	10.76	11.88	12.01	6.38	5.63	14.69	10.94	12.93	12.27	7.5	6.24	7.27	6.36	17.22	13.25	14.23	14.47	6.65
AT1G11430	105.19	83.07	88.51	92.72	78.77	87.75	87.55	85.37	98.72	102.61	89.59	84.42	85.47	108.33	108.45	82.17	77.25	93.09	121.36	117.13	98.14	136.69	116.6	157.51	157.27	114.29	121.29	187.57	154.54	143.5	153.39	174.76	139.74	186.86	175.35	172.48	185.59	165.67	159.95	173.12	133.06	117.37	137.66	129.99	135.17	136.01	129.31	159.37	79.39
AT1G11440	11.93	16.69	12.91	11.97	11.45	16.87	16.2	19.1	17.07	14.6	9.75	9.19	11.53	10.89	9.88	9.93	10.27	8.14	11.78	11.68	15.72	16.31	16.4	17.31	14.92	19.05	18.04	17.62	17.37	16.31	15.64	18.55	15	17.54	17.55	14.6	20.05	21.39	21.96	20.92	8.17	7.16	9.59	7.99	15.39	17.85	15.91	15.19	14.37
AT1G11475	17.78	15.69	24.38	23.43	17.61	23.79	13.65	17.82	17.78	19.98	21.97	20.14	24.35	22.5	28.04	28.23	45.74	37.4	39.09	29.29	43.27	39.31	60.24	34.96	71.85	47.35	43.63	48.12	67.3	54.75	63.36	59.65	65.74	66.28	81.23	98.41	65.7	67.39	62.45	72.03	67.91	77.18	66.6	72.68	79.35	67.1	82.33	78	68.69
AT1G11480	15.16	17.87	12.65	10.75	13.56	9.83	14.13	14.41	25.25	18.25	15.23	13.34	23.97	26.08	13.51	16.62	29.72	15.06	12.96	21.73	29.35	26.19	18.12	24.4	28.68	30.98	28.04	25.1	27.91	28.89	22.26	27.95	29.33	25.93	17.99	18.24	26.82	29.07	31.28	31.38	39.71	40.08	40.96	41.35	37.35	41.86	43.31	37.49	27.99
AT1G11530	25.73	38.46	32.97	34.95	20.4	19.52	18.01	18.66	18.65	19.53	19.91	21.95	25.77	31.78	29.49	31.36	31.76	41.51	33.74	29.64	30.31	41.24	38.76	33.91	38.14	41.36	54.89	44.41	69.63	63.09	76.38	67.59	50.76	50.17	68.92	53.52	59.1	50.17	52.77	57.97	55.3	53.08	45.1	62.73	44.15	61.22	54.78	53.92	29.06
AT1G11545	20.9	12.1	10.64	12.32	12.16	8.04	9.54	12.73	10.16	10.37	4.68	6.71	5.6	6.38	3.35	2.87	0.5	2.66	5.87	3.9	1.79	6.6	2.33	7.37	3.11	2.73	4.77	6.4	3.2	2.56	2.52	2.21	1.26	4.21	3.28	2.71	1.86	2.44	1.71	0.9	13.32	6.57	12.12	8.43	6.16	6.31	5.33	5.36	0.82
AT1G11570	0.67	0.98	1.32	1.36	0.89	0.9	1.38	1	1.81	1.41	1.27	1.34	0.97	1.38	0.95	1.5	1.38	1.11	1.85	1.74	1.19	1.16	1.2	1.67	1.02	0.82	1.7	1.28	1.19	0.83	0.97	1.27	1.02	1.11	0.9	1.22	1	1.15	1.04	0.95	1.11	0.8	0.79	0.71	1.01	0.49	1.11	0.91	0.48
AT1G11580	12.68	23.49	17.28	16.2	27.38	30.05	20.5	23.58	73.82	39.55	22.4	21.91	60.44	53.86	26.91	29.03	36.04	19.17	32.23	48.66	56.93	45.77	28.82	50.04	43.66	33.62	34.52	30.28	30.82	29.97	24.83	31.54	16.72	23.35	19.86	16.41	23.28	45.77	30.65	32.87	25.83	22.79	27.7	20.69	15.87	31.96	21.8	17.59	28.07
AT1G11592	6.42	5.89	7.88	6.65	3.96	4.85	3.69	4.3	3.89	3.07	4.11	4.71	3.33	3.16	4.8	6.01	4.57	5.89	5.45	5.18	6.06	5.07	7.85	6.42	5.65	4.71	5.89	5.66	6.83	6.55	7.73	8.62	6.51	6.83	7.02	7.06	9.79	7.48	8.26	8.32	6.8	5.07	7.34	7	11.51	13.23	10.57	11.31	7.18
AT1G11630	4.14	4.47	2.96	2.05	2.82	2.35	3.58	3.94	9.07	7.23	5.82	4.84	6	7.8	4.22	4.44	7.23	4.46	3.73	5.66	7.52	7.48	3.78	5.4	8.22	8.18	7.67	7.12	8.26	8.49	6.27	8.7	8.4	8.66	5.47	5.39	8.18	8.89	7.98	9.37	9.14	9.41	8.76	9.2	8.93	9.63	9.41	9.55	6.71
AT1G11650	141	149.49	126.5	118.56	137.28	114.62	148.18	149.57	171.29	152.19	149.38	124.04	152.11	172.72	127.71	120.4	149.24	128.88	136.77	167.99	161.23	175.25	138.91	172.47	185.73	176.14	179.04	170.28	216.93	202.75	163.02	208.02	205.16	223.55	183.4	187.06	249.59	225.78	252.87	259.5	265.24	279.17	286.76	267.55	253.2	282.79	277.07	274.66	197.65
AT1G11660	12.39	11.82	6.58	6.53	10.39	6.76	10.94	12.29	16	14.35	8.25	6.51	12.98	15.03	7.43	7.35	26.88	8.18	7.69	15.93	22.6	19.12	11.09	19.41	26.49	22.2	18.16	20.54	22.42	20.76	15.36	21.08	23.46	22.56	11.78	13.1	23.44	26	24.46	23.86	23.47	26.56	25.57	22.87	21.53	24.26	24.24	22.92	18.71
AT1G11670	3.39	3.09	2.17	1.75	6.21	3.74	4.13	3.8	9.78	12.69	11.59	7.01	4.29	3.09	3.43	3.97	4.11	1.85	2.24	3.69	6.52	4.53	2.43	4.07	4.52	4.53	4.03	3.28	3.02	2.45	2.15	3.77	2.59	3.68	1.77	1.65	3.67	3.07	2.7	2.44	2.17	1.31	1.88	1.46	10.84	3.89	4.85	7.78	5.93
AT1G11680	47.38	48.12	37.59	34.06	34.73	27.28	36.73	36.56	39.38	34.19	28.39	23.93	34.73	38.57	26.05	25.88	35.59	24.61	27.05	37.12	38.08	43.69	35.76	44.74	47.09	41.04	41.04	42.72	47.22	43.13	35.96	46.6	40.44	38.69	34.19	31.27	45.23	43.16	47.42	45.97	41.21	43.52	40.33	41.12	57.11	59.14	58.99	56.04	41.67
AT1G11700	39.47	55.22	61.1	61.97	26.5	25.73	17.66	17.57	19.95	15.66	23.04	23.34	12.65	15.59	27.22	47.34	25.74	28.67	23.33	19.42	15.41	15.46	35.42	21.34	18.11	9.22	8.01	14.32	13.82	13.37	18.23	18.08	16.63	14.14	24.95	21.76	39.48	23.99	54.16	39.42	14.17	13.09	12.31	11.9	47.52	52.49	34.95	50.2	36.28
AT1G11710	1.34	1.61	0.71	0.68	0.98	0.47	0.95	0.98	1.19	0.76	0.5	0.32	0.96	0.92	0.71	0.55	1.29	0.93	0.85	1.16	1.53	1.39	0.75	1.37	1.77	1.63	1.93	1.79	2.19	2.39	1.26	2.17	1.87	2.19	1.25	1.02	2.29	1.61	1.81	1.52	1.17	0.76	0.87	0.79	2	2.11	2.65	2.44	1.69
AT1G11720	32.72	39.29	16.2	15.99	38.44	22.31	34.17	38.97	40.61	29.68	23.82	14.15	27.89	32.3	21.43	20.68	33.97	16.07	15.7	32.3	30.57	32.08	18.83	38.24	27.43	27.85	25.22	32.65	30.67	31.61	22.95	35.84	33.96	34.44	19.08	15.67	46.33	39.49	43.09	35.47	38.44	28.35	41.41	31.08	32.87	40.48	27.98	39.64	24.94
AT1G11750	101.43	86.74	97.28	93.44	86.76	97.08	88.85	96.54	98.33	99.56	93.8	84.7	79.04	89.58	90.61	91.78	85.12	87.99	101.46	99.29	85.96	93.85	98.31	105.09	112.54	108.59	128.54	118.75	100.87	105.33	107.17	110.83	99.86	118.16	127.08	134.68	132.61	118.96	121.68	115.74	125.31	104.77	126.73	120.08	146.31	146.78	163.93	161.03	83.06
AT1G11755	4.89	4.91	3.99	3.39	3.66	3.06	3.31	3.65	5.2	4.19	3.14	2.98	4.02	5.96	4.07	4.02	7.64	5.23	5.34	6.2	9.71	10.05	8.03	8.97	11.46	10.62	9.51	12.05	13.65	14.02	11.5	14.58	14.98	15.55	11.46	11.81	16.27	14.62	14.37	15.55	12.74	11.39	13.71	12.77	17.17	16.71	15.48	15.05	11.17
AT1G11760	3.55	4.21	3.6	3.54	3.17	3.44	3.21	4.35	4.97	5.54	5.15	3.96	5.01	4.97	3.85	5.49	6.56	4.58	4.67	4.65	5.53	5.37	5.23	5.06	4.43	5.05	5.17	4.98	5.42	5.49	5.21	6.55	4.35	5.45	5.67	5.14	4.91	7.08	5.58	6.59	8.03	7.78	6.89	8.04	7.67	7.95	7.32	7.6	5.66
AT1G11780	7.52	7.11	6.93	6.43	7.32	6.54	8.35	8.71	10.2	10.32	7.84	7.58	5.55	5.94	5.59	6.5	9.35	5.9	6.34	6.41	7.89	7.48	6.57	7.59	8.76	7.02	6.39	7.85	8.43	8.48	7.62	8.17	9.14	9.57	8.45	9.36	9.27	9.91	8.76	9.11	7.92	9.24	7.84	8.55	9.76	11.25	9.91	10.55	7.2
AT1G11790	17.33	15.58	11.67	11.58	26.08	27.77	36.82	35.52	46.31	51.55	41.61	33.22	37.7	44.55	24.24	22.35	25.85	21.14	21.23	27.49	28.13	23.97	13.97	26.5	22.18	20.62	18.71	21.61	15.52	14.8	15.16	15.04	16.43	19.94	13.18	14.04	22.14	22.24	19.57	16.38	27.37	22.28	28.05	20.24	20.95	18.37	17.76	18.24	12.96
AT1G11800	5.62	5.1	4.57	4.03	4.54	3.89	4.82	4.82	5.22	4.9	4.53	3.39	4.57	4.91	4.62	5.19	9.71	4.56	4.46	6.26	8.57	7.08	6.23	7.01	9.65	8.62	7.04	8.22	8.78	8.35	7.99	8.79	9.85	9.12	7.22	7.88	9.91	11.48	10.06	11.41	9.38	8.79	9.7	9.55	8.93	9.12	9.69	8.95	7.81
AT1G11820	24.72	24.21	18.3	16.5	30.7	19.33	24	27.67	41.85	33.97	32.9	23.35	20.25	24.25	20.66	17.38	15.16	19.29	19.75	21.53	16.94	20.31	14.08	22.29	16.45	16.04	14.35	21.95	18.06	20.95	15.63	19.56	16.4	18.67	14.04	12.8	20.87	18.58	14.93	15.6	16.98	15.51	23.18	19.51	20.62	23.3	16.04	25.43	11.25
AT1G11840	97.78	111.74	90.64	87.47	112.29	127.45	95.41	124.99	167.87	116.85	91.98	84.17	118.29	133.92	107.51	131.82	166.82	98.93	103.58	122.33	142.07	148.41	139.83	146.34	152.14	151.26	131.28	182.22	155.8	155.17	193.45	160.4	164.49	183.85	158.5	145.35	238.8	258.83	300.46	253.14	315.74	232.33	270.64	246.69	217.95	229.95	198.25	179.74	136.27
AT1G11850	22.2	6.07	5.74	5.72	6.67	5.76	6.99	5.87	3.5	19.76	2.36	7.62	2.25	2.81	2.1	1.61	0.73	1.31	8.62	1.31	1.99	2.7	3.09	3.85	1.52	1.77	5.66	1.12	0.81	2.08	2.28	1.45	0.85	2.72	2.15	1.93	2.6	1.61	0.95	0.32	1.81	0.54	2.02	1.17	8.12	2.61	3.82	4.74	0.79
AT1G11860	905.9	833.89	915.73	927.77	762.99	1019.48	834.54	817.17	797.46	882.57	901.75	929.18	629.52	799.12	961.37	956.75	541.92	868.52	1058.53	904.52	590.31	608.85	641.21	725.85	516.05	486.59	556.38	616.8	511.13	560.98	581.1	568.71	588.1	738.6	972.95	929.42	980.12	689.48	867.96	729.9	876.14	585.53	1040.95	827.12	1131.24	1115.94	1107.33	1310.84	544.25
AT1G11870	22.57	19.64	16.53	12.97	17.97	13.45	18.41	18.38	15.45	19.65	13.76	12.14	13.74	19.08	14.57	11.05	14.55	13.65	12.91	19.53	16.47	20.4	13.11	20.53	21.79	20.32	21.52	23.52	22.77	19.98	17.32	23.28	19.41	21.57	18.76	17.6	22.58	19.69	19.85	19.13	23.69	19.04	25.14	24.06	26.67	29.94	30.42	35.04	17.59
AT1G11880	4.67	4.7	3.15	2.68	2.94	2.65	4.72	4.59	3.66	3.72	2.65	2.02	3.44	3.72	1.89	2.38	4.49	2.1	1.59	2.94	4.27	3.97	2.94	3.77	5.14	4.44	4.35	3.7	4.44	4.55	3.54	4.41	5.29	4.88	3.18	3.31	5.44	6.31	5.66	5.97	5.89	5.84	4.83	5.14	5.31	6.21	5.94	5.8	3.7
AT1G11890	41.95	42.94	58.2	55.56	63.17	124.3	91.19	89.2	115.4	77.81	97.18	97.22	61.11	66.23	64.66	71.37	95.72	64.43	52.41	52.95	60.82	40.74	62.42	39.46	60.35	54.16	32.46	40.22	40.5	38.83	45.59	35.03	50.49	40.3	52.37	59.18	47.23	71.73	63.2	70.67	66.3	96.19	53.94	67.6	49.75	43.18	44.43	36.59	44.04
AT1G11900	1.5	0.24	2.3	1.71	1.37	1.02	0.52	0.78	0.75	2.36	2.09	0.77	1.89	2.43	2.36	2.7	3.56	2.64	2.39	2.51	2.62	3.21	2.73	2.63	3.72	2.92	3.24	2.63	3.58	3.6	3.06	3.67	3.29	3.31	3	3.45	3.85	3.84	3.2	3.26	2.75	2.29	2.6	1.71	3.02	3.46	3.29	2.82	2.7
AT1G11905	9.23	10.63	9.65	8.88	8.08	8.29	10.94	10.18	12.25	13.81	11.2	11.01	13.49	12.67	9.74	9.63	28.31	11.2	8.11	11.08	24.8	13.59	12.22	10.8	13.85	26.2	16.15	9.43	13.29	13.83	14.99	11.32	17.65	10.26	10.73	10.78	13.32	17.66	14.84	16.03	23.37	31.79	25.26	23.28	19.88	20.49	20.76	14.37	18.59
AT1G11910	209.63	245.48	172.66	156.98	167.29	120.61	158.81	180.55	172.86	171.38	147.84	119.2	168.54	198.85	136.85	170.99	323.85	136.19	131.22	218.34	291.71	263.83	231.36	259.84	315.62	297.43	287.78	285.27	354.59	328.16	260.84	309.88	384.51	314.24	254.92	241.01	507.01	485.64	571.89	574.81	323.14	439.49	355.28	326.25	502.17	443.76	470.89	421.73	504.01
AT1G11930	46.33	50.56	37.91	37.39	41.78	38.55	42.96	42.52	42.63	43.43	36.51	29.16	42.37	45.07	37.17	38.03	64.41	37.05	36.05	45.39	53.44	48.96	48	54.23	64.97	65.57	63.11	62.85	61.72	62.69	63.27	72.02	71.36	71.89	64.39	57.29	85.28	91.33	97.19	95.89	79.87	73.69	72.68	76.69	83.9	94.53	94.73	91.6	76.2
AT1G11940	2.59	2.63	2.18	2	1.54	1.54	1.59	2.07	3.16	3.08	2.06	1.14	4.08	3.34	2.56	1.78	3.78	2.92	2.52	2.87	4.19	3.79	3.4	3.05	3.38	4.43	3.82	3.56	3.5	3.41	3.55	3.28	5.22	4.46	3.14	3.23	5.36	6.92	5.09	4.22	5.9	4.95	4.95	4.76	5.7	6.92	5.34	5.3	3.38
AT1G11950	0.83	0.77	0.36	0.16	0.73	0.52	1	0.84	1.02	0.66	0.14	0.13	0.57	0.66	0.14	0.23	1.45	0.45	0.35	0.76	1.96	2.4	0.98	1.2	1.78	2.22	2.29	2.02	3.32	3.15	2.16	3.27	3.58	3.51	1.49	1.6	4.28	5.11	4.38	4.53	3.87	5.69	3.22	3.32	3.79	6.2	4.56	4.53	3.24
AT1G11960	4.87	5.87	4.23	3.34	12.17	39.32	27.15	41.67	9.15	9.63	10.66	3.58	4.43	4.85	3.13	3.24	3.47	2.23	3.65	7.49	6	6.05	3.77	5.09	6.7	5.12	4.58	6.59	7.51	7.86	5.47	8.24	9.57	8.8	5.71	4.98	10.01	11.36	12.52	11.85	11.75	17.22	10.66	12.06	14.87	14.46	12.46	12.84	8.22
AT1G12000	15.8	14.71	12.93	12.12	13.25	12.27	14.07	14.87	17.33	21.45	15.07	15.52	24.34	29.47	16.27	16.71	35.19	21.02	23.34	24.73	40.65	35.89	36.85	33.95	52.1	38.44	32.58	38.23	42.56	39.62	29.9	37.24	50.94	52.5	40.23	50.4	41.66	44.53	33.6	36.26	46.53	45.13	56.92	42.64	49.28	38.16	56.45	47.56	48.86
AT1G12010	4.52	5.24	3.87	2.91	3.27	2.59	2.65	3.42	4.21	3.06	2.11	2.18	2.43	3.26	1.78	1.7	2.01	1.72	1.64	2.42	1.96	2.92	3.09	3.86	1.67	2.58	4.87	4.17	4.67	4.36	3.86	4.12	3.58	4.08	3.65	2.73	3.83	4.08	2.76	3.7	5.17	4.67	3.11	5.97	5.61	8.65	6.65	6.04	2.55
AT1G12020	10.01	9.55	10.16	10.5	6.74	6.71	6.41	7.43	6.94	5.83	4.78	3.92	5.21	5.75	6.2	5.79	6.02	6.31	7.32	6.34	4.13	4.91	4.98	5.34	6.62	4.46	4.92	6.12	6.58	5.53	4.27	5.87	4.39	6.79	5.3	5.31	5.89	7.65	5.9	7.41	4.92	6.42	6.86	4.58	9.01	9.61	9.48	10.46	6.57
AT1G12050	17.16	21.91	17.32	15.69	17.06	17.83	18.29	18.59	20.86	17.57	17.95	15.06	17.15	18.91	18.73	20.84	27.38	17.93	20.43	22.92	32.22	34.8	37.66	38.04	41.81	39.08	37.66	42.77	49.41	46.53	48.34	51.6	44.01	43.83	40.07	40.11	54.29	46.24	59.83	54.37	42.26	44.23	43.84	40.59	41.4	38.65	40.92	41.58	35.87
AT1G12060	8.52	7.93	9.7	9.36	6.37	7.39	5.97	6.25	8.58	5.61	7.52	7.99	5.71	6.12	6.77	6.62	4.75	7.5	7.59	7.42	5.77	6.45	6.95	7.15	5.38	5.24	6.04	7.21	7.61	6.62	7.08	7.55	5.88	5.31	7.02	7.63	7.42	5.81	7.03	6.53	5.31	4.58	4.53	6.01	6.98	7.41	5.72	6.53	3.76
AT1G12080	14.34	7.7	8.88	9.12	9.81	11.13	11.58	11.56	10.05	11.68	7.22	11.21	8.14	11.3	5.5	6.35	6	4.86	8.43	5.6	8.23	8.29	8.19	11.95	6.29	5.61	13.37	5.79	5.3	4.72	7.66	7.65	2.04	6.26	4.89	3.95	4.49	5.67	4.36	4.08	8.97	4.45	3.93	4.75	9.31	7.39	6.63	6.47	2.57
AT1G12090	279.9	180.49	174.64	276.5	238.17	271.19	358.28	293.06	485.99	636.17	334.66	680.94	470.15	644.85	699.97	355.03	163.11	876.82	1093.06	534.58	862.67	1705.13	1298.14	1795.29	795.77	989.15	1068.77	1278.97	1225.83	1076.61	1111.69	1088.76	489.84	628.97	907.6	664.71	197.91	142.99	146.99	84.56	452.93	355.77	366.48	634.34	163.54	200.59	112.17	151	34.89
AT1G12110	123	139.64	95.37	84.31	216.2	175.95	202.5	242.26	197.53	216.16	219.64	171.28	122	161.62	152.37	184.14	264.84	147.61	97.22	163.15	104.51	77.93	77.32	79.54	73.37	51.21	71.61	52.06	54.21	46.73	49.16	59.92	37.77	38.98	40.39	33.28	71.63	67.67	90.54	59.66	77.54	91.83	56.5	93.56	160	129.88	165.22	135.77	151.9
AT1G12120	24.99	27.18	17.89	18.91	16.89	12.4	16.4	17.82	29.22	20.49	15.69	13.05	21.29	23.68	12.38	13.03	25.65	16.14	13.89	19.69	25	27.86	18.41	27.82	29.16	29.77	29.27	29.75	27.51	29.15	24.26	26.99	25.24	23.32	18.51	15.43	23.94	25.04	25.33	23.37	39.24	37.79	35.64	37.82	37.14	46.24	39.72	38.84	25.13
AT1G12140	35.39	43.67	27.16	28.62	44.41	32.63	42.78	49.08	59.13	47.07	42.42	28.8	42.94	51.87	28.22	31.65	82.57	32.1	29.47	59.16	59.07	56.22	39.87	57.11	86.13	62.6	46.98	74.6	68.98	67.05	64.03	64.96	65.1	67.79	40.74	39.94	69.13	78.5	75.44	75.29	70.5	78.65	70.49	65.91	61.68	80.06	77.69	65.46	52.93
AT1G12200	4.62	6.47	3.97	2.95	4.27	1.7	2.24	2.92	10.21	8.7	5.2	5.39	11.8	10.82	5.51	10.71	22.56	7.03	5.13	13.08	26.92	8.8	6.42	9.18	12.52	25.5	12.16	9.03	11.56	12.38	13.92	9.79	15.19	12.02	6.81	7.84	17.49	14.68	19.55	18.78	23.95	28.06	21.97	21.57	17.39	22.26	21.65	21.49	32.04
AT1G12210	0.54	0.58	0.51	0.26	0.26	0.26	0.22	0.38	0.75	0.73	0.36	0.43	0.86	0.8	0.37	0.86	1.81	0.88	0.5	0.81	2.75	1.29	1.46	1.15	2.79	4.59	2.11	1.84	2.78	2.44	2.51	2.45	4.65	3.22	1.43	1.68	4.11	5.32	4.53	5.11	4.28	4.37	4.84	4.05	4.49	3.63	3.72	3.68	5.34
AT1G12220	3.86	4.6	2.43	1.77	2.92	1.05	2.61	2.37	4.36	4.45	2.42	1.95	7.1	6.56	3.31	3.47	11.09	4.13	2.91	5.68	9.56	8.17	4.77	7.05	9.67	11.23	7.24	7.64	8.5	9.9	6.31	10.35	10.73	10.18	4.66	4.42	7.75	10.64	10.22	10.62	11.38	12.49	14.13	11.15	12.52	13.04	12.14	11.62	9.87
AT1G12230	49.78	49.42	43.88	45.7	40.71	42.51	44.35	44.2	41.08	43.18	35.45	34.16	35.97	38.97	35.69	35.05	31.19	33.8	35.17	37.68	35.21	44.4	39.74	43.55	36.5	39.49	49.38	44.4	44.89	43.48	42.53	44.84	39.77	47.05	51.46	50.45	54.04	47.23	46.47	45.67	43.95	31.17	44.41	44.61	49.92	54.96	57.11	58.11	26.17
AT1G12240	167.74	181.26	121.02	128.96	136.2	140.52	167.04	165.02	219.82	219.15	148.62	127.93	147.38	134.51	109.98	84.91	84.07	68.1	76.92	111.14	61.05	103.24	49.14	100.33	49.73	66.77	56.86	62.9	54.8	48.9	36.34	47.19	43.22	48.59	58.38	35.48	53.81	85.31	71.17	68.11	55.77	56.05	70.17	58.4	60.96	80.33	73.03	72.17	47.28
AT1G12244	15.34	14.46	13.18	14.39	12.47	12.89	12.43	13.28	11.38	9.49	8.75	7.7	7.91	6.39	8.85	6.7	4.9	7.2	7.77	8.33	6.27	9.73	7.82	10.8	8.49	7.48	11.12	9.98	7.04	8.07	5.52	7.84	5.19	7.95	8.29	8.86	6.28	4.9	4.61	3.45	5.53	2.97	4.72	5.77	8.09	12.7	11.06	12.13	3.06
AT1G12250	66.61	78.99	75.67	81.79	50.19	64.59	61.97	53.36	47.07	57.31	59.73	57.52	55.03	58.75	71.7	69.87	48.91	66.81	70.01	64.42	42.22	51.62	56.56	59.39	51.85	51.98	55.27	68.28	61.6	63.16	64.47	71.41	56.18	57.18	92.07	71.54	69.53	64.25	73.75	81.33	69.82	52.83	65	68.35	69.57	80.93	85.51	84.8	45.4
AT1G12270	16.98	16.98	13.41	11.88	14	12.46	15.91	17.73	32.6	24.51	19.39	17.33	30.29	34.9	18.12	17.97	38.03	23.33	21.3	29.92	35.92	34.32	25.7	33.42	41.74	34.72	31.41	35.78	41.69	38.59	33.72	39.38	38.22	39.21	27.2	27.48	33.2	34.41	33.38	34.98	36.6	37.95	37.52	37.16	39.44	37.42	38.08	37.32	31.23
AT1G12280	11.25	15.13	6.4	5.85	7.26	3.62	5.69	7.63	7.97	7.36	4.55	3.21	6.99	8.05	4.05	5.33	10.62	5.15	3.97	7.45	8.16	8.93	5.07	8.27	8.82	7.68	6.2	8.38	9.34	8.98	6.77	9.78	8.86	9.62	5.68	5.07	12.76	10.9	12.03	11.66	12.41	11.07	12.67	10.1	19.04	21.91	19	19.38	13.4
AT1G12290	0.93	0.87	0.68	0.36	1.02	0.64	1.52	1.54	3.58	2.19	1.61	0.82	2.58	2.91	1.31	1.39	10.06	1.93	0.99	1.87	5.06	2.4	2.16	2.42	5.07	4.46	2.43	2.5	3.87	2.99	2.05	3.31	4.3	3.28	1.2	1.26	4.06	6.95	5.53	6.34	4.36	9.38	4.51	3.68	4.05	4.57	3.61	3.62	5.12
AT1G12310	31.36	28.5	34	33.44	23.95	25.62	25.13	24.49	27.86	30.87	26.94	34.38	32.25	32.05	31.22	30.68	31.83	29.25	29.92	28.98	31.27	31	31.24	29.83	33.11	32.13	33.42	30.52	30.51	30.53	30.17	29.58	33.46	33.82	38.08	39.09	33.2	38.72	34.53	34.28	41.69	40.4	38.94	42.09	42.66	46.91	49.25	41.19	30.89
AT1G12320	1.12	1.41	1.59	1.71	1.55	1.45	1.75	1.58	4.6	3.34	1.87	2.32	2.55	3.2	1.91	2.14	3.73	2.39	1.91	1.71	2.74	2.22	1.94	1.85	2.1	3.07	3.24	1.62	2.43	2.21	1.86	2.21	2.39	2.28	1.92	2.44	2.64	3.76	2.89	3.11	3.83	4.25	3.75	3.7	2.24	2.87	3.1	2.61	3.25
AT1G12330	15.88	14.72	10.92	10.65	6.66	3.98	4.9	4.28	6.2	6.06	4.54	3.08	5.65	6.59	5.47	5.2	3.63	4.06	4.79	4.66	4.25	5.81	5.53	9.17	6.89	6.16	7.49	8.87	8.03	6.78	6.81	9.08	7.57	7.77	8.41	6.95	10.53	9.04	10.68	7.79	8.99	8.67	10.29	8.22	17.45	18.33	13.23	18.03	6.95
AT1G12350	14.82	16.19	13.57	13.09	12.63	12.03	12.52	11.41	12.68	14.33	11.98	11.87	12.77	15.4	12.58	15.72	21.58	15.46	13.08	15.86	18.03	17.34	18.68	16.76	19.08	18.69	17.8	18.36	21.75	19.41	20.59	22.15	18.81	20.47	18.41	17.83	21.91	23.98	26.38	24.28	22.65	23.34	21.04	21.43	24.45	27.85	27.77	26.6	20.4
AT1G12360	18.37	21.59	14.06	12.19	21.42	17	26.2	25.93	52.58	41.5	39.24	25.85	49.9	45.11	20.62	28.42	68.6	24.01	18.49	34.92	48.81	28.1	23.45	22.96	37.25	55.85	33.52	24.22	28.58	29.87	27.47	26.98	40.05	25.37	18.66	20.91	32.24	44.51	39.8	42.25	54.93	72.11	54.77	55.36	43.65	41.81	42.03	35.63	42.14
AT1G12370	14.98	15.95	10.29	11.21	14	14.46	15.86	15.11	7.17	6.44	5.71	4.29	3.3	3.16	2.15	1.94	2.71	2.09	2.26	2.77	1.81	1.97	1.45	1.71	1.64	0.6	1.11	1.09	0.9	0.68	0.8	0.84	1.08	1.34	1.11	0.87	1.49	1.85	1.74	1.15	2.86	1.61	2.42	2.35	1.7	2.85	2.42	2.49	2.28
AT1G12380	4.79	3.3	1.32	1.28	2.97	1.73	2.8	2.89	3.07	2.06	0.58	0.72	1.41	1.2	0.33	0.67	1.65	0.65	0.99	1.6	2.09	1.9	1.09	2.64	1.89	1.71	1.46	1.39	1.21	1.24	1.07	1.18	1.65	2.02	0.91	0.77	2.63	4.27	3.75	2.72	1.62	0.9	1.79	1.21	3.31	2.76	2.04	2.19	1.56
AT1G12390	9.71	10.75	9.09	9.51	8	7.77	7.75	7.69	8.57	6.51	6.04	5.61	6.72	7.61	7.04	7.02	11.53	7.7	7.31	7.41	9.58	8.04	8.54	7.7	10.31	10.93	10.03	7.97	10.15	9.48	9.2	10.06	9.91	8.67	8.69	10.19	11.71	12.33	11.37	12.32	15.3	14.85	16.18	15.35	16.47	16.7	15.04	14.63	13.26
AT1G12400	7.36	8.58	8.75	8.46	7.37	9.59	5.3	8.38	7.34	5.15	5.56	5.74	5.23	5.34	6.04	6.85	8.13	7.53	6.23	6.23	7.33	7.65	9.12	4.93	9.01	8.42	5.69	6.52	10.47	9.25	10.1	8.99	9.27	11.77	13	14.5	14.66	18.54	15.96	16.65	10.19	11.27	10.46	10.19	12.37	13.03	13.87	10.62	11.88
AT1G12410	136.82	134.07	136.95	140.7	121.04	137.05	131.17	132.74	129.7	134.91	125.53	126.58	120.5	128.49	126.73	127.53	136.41	128.84	128.77	130.68	133.31	134.86	137.12	138.05	155.47	148.34	156.31	154.56	147.32	147.36	142.38	150.01	150.04	152.19	168.09	175.1	172.13	168.53	176.61	165.98	174.14	164.56	179.13	177.05	195.97	218.27	210.37	212.68	118.45
AT1G12420	6.6	6.5	4.5	3.77	8.87	4.42	8.3	10.74	4.74	3.87	2.92	1.45	2.96	2.23	1.27	1.28	13.58	1.45	1.34	3.4	10.18	4.04	3.42	2.8	7.15	12.17	6.39	3.33	6.81	6.8	6.18	4.51	12.29	7.2	3.51	3.86	6.16	14.14	11.88	13.8	11.71	24.2	10.25	14.35	8.02	5.11	5.52	5.41	10.82
AT1G12430	10.47	12.64	4.66	4.16	13.23	5.69	11.71	14.95	14.83	10.28	5.68	3.63	5.32	4.99	1.84	1.93	6.31	2.54	2.71	4.76	6.48	6.72	3.18	6.42	7.91	6.91	6.66	6.74	8.56	7.68	5.4	9.04	8.1	9.86	3.69	3.22	12.96	10.86	11.96	10.88	12.55	12.88	11.26	11.08	16.98	20.49	17.6	18.37	11.64
AT1G12440	45.9	44.27	45.32	42.82	31.5	23.18	31.46	28.95	49.35	48.44	45.58	42.93	47.65	48.65	41.96	33.6	46.39	43.75	40.56	40.21	44.91	50.08	42.09	44.51	52.19	59.34	73.71	49.51	62.32	60.14	54.77	53.65	56.1	55.17	59.48	53.74	46.39	46.93	36.89	46.31	129.48	123.79	117.01	140.33	69.78	78.59	73.24	71.28	58.82
AT1G12450	3.8	4.94	4.39	4.69	4.23	5.23	4.59	4.77	3.88	3.56	3.35	3.3	3.22	3.62	2.68	3.18	3.04	3.29	3.37	2.98	3.78	5.51	5.12	5.42	4.97	4.93	5.09	5.38	6.14	6.18	6.14	6.32	4.81	4.92	6.11	5.7	4.86	3.96	4.64	4.23	10.52	9.66	8.08	13.63	5.69	6.37	6.5	5.19	3.21
AT1G12460	14.48	14.93	5.86	6.13	10.34	4.44	9.23	9.85	5.44	5.7	2.9	1.84	3.52	3.79	2.24	1.52	2.8	1.54	1.73	3.22	3.41	5.04	1.61	6.02	4.25	4.66	5.38	5.25	4.27	4.47	2.81	4.01	4.26	4.96	3.26	2.44	5.28	4.17	3.3	3.21	6.29	3.48	6.06	4.71	6.1	6.52	5.42	5.87	2.62
AT1G12470	14.19	16.83	7.24	7.28	11.55	5.9	13.26	12.22	18.15	13.3	8.44	6.97	18.41	19.66	7.95	7.98	22.63	9.56	8.07	14.85	18.01	17.24	10.17	16.14	19.17	20.06	15.77	16.77	19.75	19.14	12.71	18.74	20.57	19.65	9.93	10.1	21.65	21.08	20.16	19.99	22.25	21.62	21.16	19.48	21.06	22.89	22.25	21.15	16.48
AT1G12480	1.99	2.79	1.85	1.87	1.94	2.29	1.62	1.99	1.44	2.86	1.9	1.99	2.3	2.52	2.19	3.47	5.45	3.54	3.28	3.66	6.45	4.01	5.81	4.39	4.27	4.35	4.15	3.95	5.13	5.54	7.04	6.74	4.9	5.84	4.31	4.38	8.95	5.25	9.17	5.63	6.28	4.84	5.68	4.37	4.89	3.83	3.78	5.8	4.22
AT1G12500	86.6	91.78	76.53	74.92	79.88	56.66	90.48	84.6	123.39	83.62	77.55	71.51	53.78	70.2	47.95	39.27	29.73	45.46	38.49	54.06	28.53	41.91	19.29	43.74	23.15	20.37	30.67	31.74	27.68	22.54	19.99	22.33	12.12	18.16	14.22	12.8	13.45	11.61	11.24	10.25	38.47	33.01	33.52	38.36	23.72	28.95	27.85	27.78	11.49
AT1G12520	17.13	19.87	20.21	20.09	11.01	11.59	11.31	9.82	12.67	7.69	8.94	8.87	12.13	15.04	14.26	15.75	16.74	17.74	12.6	14.57	11.4	13.74	16.19	15.46	14.63	16.52	18.23	15.82	19.58	16.89	14.69	18.27	12.84	13.73	14.07	15.59	16.45	16.42	15.25	18.42	24.84	21.46	20.78	20.85	21.45	25.12	27.82	29.06	17.81
AT1G12530	10.41	11.52	10.24	12.61	10.06	11.18	9.4	10.11	12.3	9.05	9.5	8.34	7.84	9.81	10.1	12.75	14.95	13.81	13.93	11.46	12.68	12.24	13.57	12.86	14.33	12.69	11.14	11.33	13.52	13.94	14.42	13.25	11.65	12.69	14.37	12.58	14.76	14.7	14.69	17.78	13.24	13.04	11.34	10.56	12.98	16.21	16.88	14.67	11.94
AT1G12550	8.07	7.94	7.34	7.44	8.15	10.31	8.98	9.81	8.54	6.36	7.73	6.26	6.14	5.04	5.3	6.8	5.93	5.03	4.72	5.75	5.76	5.93	7.15	6.39	6.21	5.68	5.02	6.39	6.68	5.52	4.84	5.85	5.55	4.88	5.19	5.73	6.51	7.22	8.28	7.91	7.82	7.11	5.86	8.67	9.37	9.48	9.14	7.72	6.88
AT1G12580	42.51	45.01	35.33	36.7	70.45	64.11	76.73	76.42	53.73	40.34	39.33	34.15	21.72	21.36	15.74	18.41	29.77	18.45	17.56	25.65	24.8	20.94	17.77	18.82	21.1	16.99	16.96	16.24	16.62	15.57	13.87	15.57	16.56	14.52	11.81	11.88	17.03	17.41	19.06	19.48	41.7	47.9	38.45	46.05	33.87	33.62	32.36	32.29	21.67
AT1G12620	2.45	2.54	1.36	1.5	1.75	1.32	2.12	2.47	3.53	3.62	2.11	1.82	2.69	3.14	1.66	1.69	2.56	1.88	1.77	2.63	2.89	2.95	1.96	3.41	3.38	2.97	2.93	3.15	3.94	3.42	2.56	3.66	2.71	2.95	2.11	1.63	3.84	3.13	3.24	3.06	2.93	2.6	2.61	2.7	3.53	3.59	3.48	3.85	2.47
AT1G12640	24.12	28.7	20.73	19.24	19.15	15.63	22.42	22.12	18.77	17.07	14.43	11.25	16.92	17.49	11.68	12.87	28.05	13.11	11.85	18.17	22.16	18.58	14.09	16.47	20.3	24.65	20.01	18.41	19.87	20.2	16.13	16.85	20.58	17.06	13.84	14.01	19.95	22.75	22.76	24.05	24.26	32.83	27.03	25.97	28.9	28.89	29.83	26.14	24.75
AT1G12650	15.62	15.26	15.35	14.66	16.66	16.76	18.4	17.68	22.04	14.34	13.36	12.59	12.43	13.41	11.77	11.43	17.87	14.13	14.53	14.74	19.21	17.99	16.85	17.49	21.74	17.22	17.24	17.87	22.69	21.07	18.23	22.06	21.25	22.95	20.36	24.08	21.59	20.39	19.91	22.63	20.91	18.87	22.67	21.64	21.74	21.39	22.26	21.15	19.7
AT1G12680	9.65	11.57	7.59	7.46	6.31	4.94	5.22	6.66	12.01	11.85	9.57	8.43	11.98	11.59	8.02	9.74	13.45	8.4	6.74	9.2	11.53	10.39	9.49	9.86	10.98	11.21	11.72	10.89	11.85	11.92	10.99	12.79	11.63	10.43	9.02	9	12.97	13.92	14.25	15.51	14.45	15.9	12.69	14.08	13.29	13.56	13.43	13.78	11.89
AT1G12700	2.28	2.7	1	1.18	1.88	1.09	1.68	1.62	1.94	1.39	1.03	0.6	1.27	1.54	0.86	0.96	1.9	1.06	0.91	2	2.16	2.7	0.96	3.08	2.95	2.57	2.71	2.67	3.33	3.53	2.57	3.39	2.76	2.75	1.25	1.42	3.96	2.74	2.98	2.21	2.36	2.27	2.76	2.37	2.96	4.06	2.93	3.24	2.28
AT1G12710	8.76	8.3	8.79	9.86	14.67	16.77	12.96	15.24	5.95	4.96	5.27	4.04	2.94	4.16	3.46	4.04	6.29	4.09	3.21	3.77	9.49	14.01	12.26	11.77	19.05	23.71	21.77	20.74	40.21	40.26	36.36	37.92	31.32	27.02	29.76	28.44	25.32	26.7	28.96	26.37	25.77	20.46	24.45	40.03	19.37	18.38	16.81	15.56	15.38
AT1G12730	1.44	1.26	1.44	1.21	1.45	1.49	1.99	2.13	0.8	1.79	1.84	1.18	1	0.98	1.31	1.81	3.59	2.43	1.61	1.94	3.29	5.2	3.76	4.61	7.57	9.13	8.23	10.41	19.43	16.78	15.52	17.4	12.95	14.07	11.61	8.6	9.22	10.29	10.34	9.79	10.54	9.9	9.9	12.08	5.83	6.03	4.52	6.27	3.63
AT1G12750	18.55	15.73	15.23	15.03	19.01	18.82	17.6	18.58	27.82	29.25	25.91	28.43	29.13	34.74	27.18	34.31	25.81	36.28	33.51	37.25	40.43	36.97	28.12	38.62	25.3	20.27	30.12	26.77	28.06	24.61	28.76	30.17	21.34	22.9	18.92	18.15	25.53	22.26	22.72	19.7	20.13	18.69	18.81	18.77	40.47	35.46	41.78	41.26	22.67
AT1G12760	25.04	30.56	19.44	18.61	33.42	20.13	35.85	33.14	61.46	57.93	49.16	41.68	75.88	71.46	33.84	38.81	81.46	39.09	31.74	60.92	79.69	53.26	34.06	47.88	47.82	59.01	52.85	38.82	52.33	44.94	41.29	46.34	53.87	44.2	26.6	26.21	50.34	56.91	51.77	56.87	63.84	73.55	67.41	66.17	53.35	53.32	54.64	48.37	48.34
AT1G12770	22.85	20.76	14.78	11.79	16.52	10.85	16.2	17.9	20.38	20.05	14.27	10.83	14.54	18.48	11.17	9.45	13.26	10.73	14.03	17.53	19.22	26.28	17.3	29.77	30.21	26.45	34.31	37.19	34.22	33.06	26.54	40.24	34.71	47.21	29.92	29.91	48.2	41.63	42.87	41.01	48.15	44.95	51.31	48.42	51.61	52.37	56.87	63.89	30.64
AT1G12775	1.54	1.74	0.98	0.86	1.33	1.11	1.03	1.4	1.73	1.51	0.91	0.63	1.5	1.4	1.18	0.95	1.55	1.15	0.85	1.2	1.59	1.86	1.27	1.64	2.25	2	1.84	2.05	2.62	2.43	1.51	2.3	2.39	2.53	2.06	1.55	3.04	2.55	2.61	2.71	1.83	1.87	2.04	1.76	3.05	3.19	2.84	2.93	2.21
AT1G12780	10.11	13.1	10.62	11	7.08	4.63	6.58	6.32	7.63	4.43	4.56	4.75	11.43	14.33	8.28	8.01	13.42	13.71	9.26	12.08	11.27	16.75	13.66	16.17	19.99	20.05	35.08	29.73	38.15	36.29	27.58	30.58	22.62	26.8	25.14	22.44	25.1	26.68	24.44	26.54	46.9	42.56	40.28	43.35	29.03	41.35	45.43	35.25	18.7
AT1G12790	1.8	2.1	1.61	1.12	0.38	0.56	0.42	0.12	0.96	0.89	0.65	0.17	2.09	2.76	1.41	1.92	2.41	3.28	2.58	3.11	2.58	3.52	3.06	2.95	1.85	3.59	4.21	2.72	3.63	4.37	3.49	4.19	2.22	3.54	2.62	2.71	3.56	2	1.09	1.42	2.95	2.7	2.17	3.44	3.95	4.81	5.11	4.49	2.01
AT1G12800	149	141.33	65.91	70.83	121.87	68.23	129.26	131.46	149.4	149.43	81.3	64.1	115.25	140.66	71.61	60.29	85.44	68.55	75.21	134.82	113.05	139.41	58.62	169.05	126.89	123.37	135.31	152.16	109.04	123.69	75.09	123.44	99.12	139.07	65.82	67.85	126.29	101.66	103.44	88.78	99.48	73.69	96.38	77.11	98.4	100.82	92.48	119.36	45.99
AT1G12810	29.87	29.02	35.05	32.22	21.36	28.14	25.45	20.93	19.97	17.45	22.71	23.07	16.39	16.73	20.57	24.89	30.34	23.87	23.15	21.72	27.53	23.19	35.5	25.47	34.37	34.08	39.45	34.63	40.55	41.3	44.79	42.22	43.09	40.85	53.71	50.08	47.11	52.59	55.87	65.8	48.06	50.15	47.47	57.03	59.39	59.81	58.32	54.38	45.79
AT1G12820	21.7	23.84	15.72	13.81	13.08	10.37	12.44	15.41	31.71	27.61	24.23	18.05	22.24	26.45	17.17	22.91	25.19	14.42	13.98	26.02	25.32	23.79	19.52	25.6	23.45	21.11	17.71	22.47	21	20.1	16.69	21.57	21.48	21.82	15.49	13.12	26.64	26.73	31.3	27.05	22.7	16.9	20.36	19.56	34.98	33.77	34.58	33.59	25.94
AT1G12830	9.92	8.17	8.24	8.76	7.56	5.5	7.2	7.72	11.41	10.8	5.23	9.1	10.69	9.85	9.26	9.67	12.93	8.68	10.84	12.31	16.34	12.16	0	11.41	15.66	13.75	14.8	13.97	13.42	14.22	5.7	12.9	12.9	13.68	5.82	5.97	13.33	15.38	14.64	14.01	16.07	13.12	14.18	14.61	17.86	16.15	16.95	16.13	16.52
AT1G12840	52.5	52.77	40.68	38.65	49.13	39.97	50.27	50.06	53.7	56.57	50.4	39.44	58.66	61.33	46.26	46.14	84.77	47.01	45.27	66.44	69.9	64.89	58.77	70.48	81.96	79.91	67.05	75.89	77.63	75.15	66	72.3	80.76	79.59	70.33	67.3	98.15	99.09	106.37	106.3	97.38	108.4	104.4	97.04	95.87	102.56	99.62	88.61	72.6
AT1G12845	0.36	0.27	0.36	0.21	0.42	1.87	0.87	1.01	1.72	2.28	0.64	1.26	0.64	0.39	0.74	0.66	0.25	1.48	2.84	1.01	5.52	10.58	13.95	9.73	4.77	10.31	11.97	11.12	16.93	15.61	21.9	18.91	9.7	11.72	24.58	12.96	9.51	4.76	6.33	3.82	6.17	2.82	4.33	6.15	6.34	4.33	1.9	3.41	0.46
AT1G12850	28	28.28	24.87	23.46	21.9	18.82	25.83	24.69	30.86	28.33	25.83	24.08	30	33.53	22.71	23.42	31.86	22.16	20.24	23.5	28.63	30.57	26.55	27.37	29.77	28.32	25.44	25.1	30.19	27.67	26.48	29.11	30.16	27.29	28.45	24.23	27.95	30.36	29.5	29.71	27.94	29.3	28.01	28.48	33.69	38.54	38.26	31.51	27.57
AT1G12860	18.48	17.09	11.5	10.66	9.13	5.35	7.69	7.81	12.45	12.52	7.35	7.17	8.6	10.06	8.78	8.29	7.33	9.07	12.74	13.21	11.9	18.59	10.9	19.66	12.13	12.43	15.89	15.67	15.62	14.11	12.38	16.24	10.96	14.58	11.14	10.05	11.56	8.04	9.43	8.17	9.45	6.12	10.32	8.13	14.92	14.13	13.33	17.59	6.62
AT1G12880	13.79	17.57	17.08	16.68	18.74	31.14	21.92	25.88	24.83	16.57	12.38	14.34	14.78	17.65	9.75	15.29	14.68	15.44	13.95	17.45	18.73	17.25	16.98	17.21	19.84	20.46	17.4	17.39	17.27	18.57	17.67	16.36	11.35	12.62	12.8	14.03	12.27	17.48	14.15	18.22	16.19	16.6	15.26	14.88	11.51	15.2	14.57	12.26	12.66
AT1G12900	3868.26	2031.36	2810.65	2864.76	2926.41	2587.4	3240.89	2486.08	2230.38	2864.93	2717.19	2756.72	2616.83	2995.7	2972.6	2166.67	1471.67	1948.31	2675.4	2393.98	1603.4	2337.61	1545.57	2388.56	1698.57	1758.06	2086.1	2204.3	1530.8	1258.74	1347.93	1473.24	1309.71	1560.9	1581.55	1096.21	1594.76	1284.18	1279.69	1124.92	1255.08	855.11	1568.39	1276.35	1591.77	1702.78	1616.23	1710.42	617.33
AT1G12910	11.96	14.56	13.8	12.01	7.75	6.81	8	8.38	13.03	13.68	12.72	13.74	16.98	18.73	13.73	13.22	16.76	15.59	12.56	13.33	15.39	16.96	16.37	15.3	16.74	16.58	19.74	17.46	20.88	20.46	18.02	19.03	18.63	18.98	18.17	17.22	17.67	20.17	19.4	20.28	32.05	31.71	31.97	34.72	32.18	35.22	36.73	31.48	20.02
AT1G12920	56.09	52.38	36.91	33	43.84	29.04	47.95	49.09	58.27	57.04	38.2	29.06	55.59	65.5	33	28.55	72.14	33.96	35.71	61.78	71.12	63.92	36.81	60.11	85.57	72.36	65.01	68.78	78.8	74	52.23	70.74	75.04	78.09	43.09	47.55	73	73.84	62.37	75.71	85.14	87.13	87.95	85.24	99.09	105.73	110.81	104.82	75.7
AT1G12930	9.3	10.17	4.75	4.52	8.04	4.66	6.93	7.98	9.01	6.51	4.22	3.31	5.41	6.21	3.29	3.88	8.5	3.95	3.47	6.7	8.36	8.07	5.85	9.43	10.39	8.57	7.88	9.51	9.68	9.2	7.28	10.25	9.29	9.61	5.09	4.77	11.57	10.59	11.8	10.93	11.05	10.95	10.65	10.24	14.52	16.44	14.2	15.87	10.84
AT1G12970	2.41	2.96	2.96	2.08	2.31	1.74	2.15	2.15	6.26	4.78	4.24	4.17	5.97	7.26	4.32	5.84	8.94	5.05	3.87	5.98	8.79	7.89	6.56	7.18	7.96	9.37	8.27	7.9	9.3	9.5	8.93	8.75	9.71	8.29	6.67	6.49	7.48	8.52	9.29	10.05	10.76	10.87	9.88	10.29	7.65	7.76	7.54	7.65	7.07
AT1G12990	28.53	32.55	22.34	22.72	49.51	46.12	57.45	55.69	29.6	23.97	23.16	14.75	13.42	11.23	6.96	11.38	40.21	11.46	7.49	15.39	34.18	21.46	26.19	22.18	39.37	28.88	12.1	19.31	14.75	13.64	14.94	12.89	27.53	15.63	10.89	11.43	19	37.56	29.28	38.68	23.34	25.9	23.38	30.26	14.57	9.93	7.57	8.64	10.92
AT1G13000	7.01	7.95	7.09	4.97	4.8	4.18	7.43	7.63	13.73	12.42	9.47	9.03	17.78	16.56	10.23	14.39	30.44	14.07	9.5	17.1	31.87	20.35	19.18	15	24.25	29.91	17.84	16.55	19.52	19.59	20.51	21	23.95	19.49	12.43	13.64	21.79	26.59	23.6	26.16	22.27	27.19	24.87	24.96	21.08	21.78	20.69	18.81	18.7
AT1G13020	27.1	26.55	20.82	18.07	24.77	18.65	30.77	27.9	38.3	35.47	28	24.14	24.1	24.38	15.11	18.29	38.21	16.43	14.48	21.2	32.15	23.13	16.86	20.74	28.68	23.57	18.18	19.04	18.56	18.89	16.49	18.83	23.54	22.14	13.65	14.63	24.4	29.75	25.92	27.66	28.92	29.87	30.39	27.8	28.62	24.82	24.35	24.92	24.14
AT1G13030	1.17	1.08	0.72	0.83	0.7	0.8	0.96	1.2	3.79	3.46	1.93	0.95	3.4	4.42	1.77	1.8	7.04	2.54	3.46	5.39	6.51	6.41	3.66	7.33	10.88	6.16	4.72	9.21	9.44	8.9	5.55	9.53	9.35	10.72	4.47	5.21	9.58	8.39	7.17	7.3	9.45	8.94	11.4	8.56	10	8.62	9.21	12.16	7.8
AT1G13040	0.32	0.29	0.11	0.02	0.34	0.03	0.23	0.28	0.49	0.47	0.32	0.06	0.98	1.23	0.19	0.07	1.31	0.38	0.25	0.81	1.5	1.59	0.41	1.48	2.72	2.26	1.99	2.52	3.17	3.23	1.7	3.33	3.42	4.89	0.84	1.07	4.17	2.92	3.24	3.13	4.16	4.07	5.6	4.01	3.88	3.6	3.72	5	3.78
AT1G13050	1.04	0.81	0.96	0.7	0.89	0.88	0.71	0.66	2.03	0.95	0.55	0.69	1.29	1.81	0.84	0.73	1.59	1.34	1.1	1.45	2.48	2.46	2.04	2.64	3.57	2.81	2.85	3.95	4.14	2.99	3.12	4.42	4.05	4.79	2.93	4.13	4.56	4.98	4.71	4.85	5.35	4.74	4.93	4.59	5.19	4.8	4.82	6.62	4.28
AT1G13060	53	55.8	63.16	60.5	45.17	56.31	56.29	51.02	65.22	55.45	55.4	55.29	63.9	67.69	64.11	72.47	127.8	74.09	72.04	68.92	102.4	79.79	108.87	78.98	130	104.69	80.5	81.33	90.14	85.78	90.57	85.53	120.91	97.23	111.18	128.69	114.44	133.62	134.07	138.18	115.08	149.88	125.45	115.68	129.63	116.28	135.19	109.21	128.36
AT1G13080	42.44	48.47	32.29	31.41	29.1	14.16	24.45	21.81	57.81	54.48	47.4	36.78	40.73	44.09	38.44	38.88	53.45	32.36	23.93	40.81	51.85	45.77	40.59	54.57	41.09	30.85	29.51	27.5	16.66	14.42	12.91	13.21	8.89	6.12	5.31	4.6	8.88	12.03	10.15	13.31	4.53	4.65	4.56	3.89	16.18	12.08	9.08	10.44	11.07
AT1G13090	27.77	36.9	30.04	28.84	30.28	30.73	30.15	29.98	32.74	27.56	29.98	22.09	22.91	26.07	27.17	37.59	52.93	31.91	25.56	25.07	38.92	39.87	49.87	48.5	59.88	46.21	42.4	54.48	60.23	56.65	56.47	56.2	63.45	63.52	69.13	60	84.14	85.11	100.04	98.68	51.36	60.74	54.94	50.16	72.3	67.45	64.42	70.56	70.28
AT1G13100	9.21	8.18	7.62	8.07	10.97	6.52	10.04	7.99	14.47	12.44	13.17	11.44	10.89	13.81	12.53	13.29	15.01	12.96	9.88	12.23	8.81	10.16	9.05	9.44	10.02	9.28	10.31	9.86	11.07	10.07	8.98	10.13	8.7	8.76	8.42	7.28	10.44	9.94	10.24	10.25	10.8	11.28	8.16	10.06	13.45	13.55	11.15	13.33	9.95
AT1G13110	52.35	53.66	49.31	37.24	57.53	32.99	50.2	40.35	172.54	149.37	158.59	155.7	224.85	260.79	236.52	261.14	301.43	239.61	138.6	206.24	196.07	194.47	172.97	137.71	149.61	202.99	177.66	147.56	231.04	191	178.48	250.16	196.71	190.18	139.66	142.87	205.04	151.6	155.23	166.47	213.94	253.95	168.79	227.04	213.46	191.35	208.88	222.54	190.6
AT1G13120	6.42	6.76	4.35	3.63	4.9	3.97	4.95	5.91	6.91	5.19	3.74	2.82	6.62	7.68	4.38	4.54	11	5.42	5.31	7.83	10.8	8.74	6.8	9.62	12.41	11.91	10.15	10.58	12.44	12.02	9.67	11.99	12.34	13.13	7.76	7.77	14.26	13.38	13.18	12.46	12.84	12.42	13.55	11.03	14.61	16.2	16.64	16.04	12.96
AT1G13160	9.08	7.38	4.5	3.79	8.47	4.62	9.7	10.63	19.54	13.45	7.73	5.41	9.32	11.81	5.13	4.41	13.15	6.23	6.69	11.09	16.88	16.07	6.47	16.26	19.53	15.15	14.07	17.12	22.34	18.67	11.46	18.87	20.1	24.24	10.12	11.05	17.74	16.73	13.48	15.3	17.48	16.9	19.1	15.6	20.15	19.88	19.62	22.37	14.73
AT1G13170	9.51	10.02	4.43	4.34	6.92	3.72	6.12	7.14	10.46	7.99	3.72	3.69	10.92	13.26	4.36	4.25	6.34	5.26	4.79	7.41	7.76	8.9	5.47	9.57	8.22	7.74	8.33	8	8.48	9.12	6.6	9.23	10.52	12.2	7.61	6.12	14.16	11.49	11.18	9.87	10.05	7.66	9.42	7.69	15.53	17.9	16.06	14.18	5.55
AT1G13180	1.82	1.7	1.58	1.43	0.79	0.7	1.73	1.59	4.07	4.61	2.55	3.06	7.25	7.18	3.37	4.08	10.5	4.14	3.35	4.65	8.73	6.07	5.2	5.15	6.76	9.35	6.77	5.82	6.22	7.23	6.73	7.06	7.74	7.37	5.66	5.45	7.28	9.71	7.97	9	10.45	11.49	9.36	9.57	7.32	7.02	6.9	6.61	6.55
AT1G13190	15.11	17.61	12.86	11.11	11.51	9.78	13.76	15.16	37.52	28.02	23.68	19.8	30.16	28.5	16.52	18.54	27.14	13.32	13.63	18.49	26.62	26.97	21.48	23.58	24	28.2	25.57	21.87	22.79	22.7	18.51	24.67	21.26	20.83	17.42	15.05	19.88	25.3	22.73	25.19	37.62	39.4	33.4	38.6	26.22	34.44	29.39	28.48	20.65
AT1G13195	7.2	8.61	8.11	7.93	8.57	12.56	10.06	10.74	5.63	4.46	4.94	4.81	4.94	4.57	4.98	7.84	10.77	8.01	6.3	6.9	10.19	7.66	7.7	7.12	7.18	10.82	9.8	6.48	8.74	9.04	10	8.2	11.16	9.33	10.25	10.1	13.42	13.58	13.94	14.7	15.46	14.66	13.93	13.4	14.34	12.5	12.01	11.44	14.12
AT1G13210	5.57	5.24	4.09	2.95	32.7	10.61	30.64	22.96	66.24	48.2	38.7	31.98	94.68	54.24	21.84	32.95	154.56	46.75	19.3	54.41	115.1	61.38	44.15	44.95	80.28	132.66	57.74	53.45	73.95	72.17	61.08	83.19	107.74	73.19	25.69	31.15	75.77	86.38	85.11	93.7	141.6	197.82	143.43	137.16	76.58	68.54	65.09	66.9	89.06
AT1G13220	6.15	6.2	2.55	2.28	3.99	1.59	3.07	5.15	9.57	6.61	3.83	2.73	6.91	7.45	2.23	2.34	5.1	4.02	2.65	5.43	7.87	8	3.2	8.55	6.69	6.68	7.08	6.05	7.2	7.64	4.34	7.42	5.92	8.18	3.01	2.94	7.29	7.04	6.75	5.55	7.06	6.59	6.21	4.97	7.65	9.83	7.58	8.15	4.58
AT1G13245	26.11	37.07	37.14	48.6	26.64	24.62	17.53	25.47	106.86	123.15	185.57	204.78	130.6	129.32	172.17	164.95	95.81	181.52	127.35	114.16	110.44	113.54	101.54	100.26	77.44	75.72	121.27	72.06	63.2	49.85	73.1	59.39	14.38	16.65	22.44	20.63	19.48	12.99	13.84	15.69	36.12	42.03	26.61	44.21	19.72	24.37	25.44	23.42	32.26
AT1G13250	8.31	8.11	5.7	5.08	5.64	4.65	6.88	5.11	31.25	22.1	13.34	14.9	18.6	19.67	9.74	8.64	7.66	9.67	12.28	10.64	13.32	16.33	11.44	18.26	12.35	8.48	10.62	12.76	10.09	8.02	8.69	9.05	7.79	8.44	5.78	6.71	9.58	11.03	11.72	8.01	11.07	11.08	11.65	12.18	16.71	11.77	10.17	10.51	5.12
AT1G13260	40.67	39.54	35.82	41.95	94.72	90.46	151.08	95.83	116.85	122.01	125.16	93.8	56.62	64.66	42.93	37.99	70.57	34.02	27.8	40.29	89.31	72.22	65.2	62.76	73.89	80.67	55.97	53.87	56.57	41.65	49.19	56.11	44.2	29.92	21.65	24.28	31.38	50.61	37.56	55.13	61.28	79.6	34.52	79.79	32.3	21.98	20.13	18.96	30.68
AT1G13270	14.98	12.55	11.39	9.88	9.48	7.9	8.98	11.02	5.54	10.14	5.58	5.92	5.79	7.15	5.47	4.03	7.73	8.06	7.59	7.83	20.25	33.55	26.4	34.68	52.16	52.68	59.7	74.33	94.34	85.91	79.4	98.14	85.87	106.94	91.89	93.81	103.92	98.26	95.8	97.27	99.78	86.18	95.94	100.56	92.09	94.1	97.78	107.05	41.27
AT1G13280	8.57	11.24	11.03	12.79	10.62	13.75	9.24	10.16	19.77	10.93	8.84	11.26	13.95	12.95	12.36	19.13	19.02	15.44	17.91	13.52	28.31	28.32	46.23	28.95	24.85	28.31	24.26	28.09	34.45	29.17	45.43	38.77	36.07	33.63	40.52	38.66	39.57	48.99	51.59	34.9	19.92	16.38	17.7	19.78	27.8	27.12	22.48	21.35	18.35
AT1G13320	29.02	30.23	21.54	20.12	24.99	17.57	29.29	27.76	30.2	30.45	21.92	18.57	34.2	35.69	20.4	20.16	42.34	21.94	22.38	32.13	40.81	37.78	26.8	36.29	42.97	41.15	38.34	37.99	40	40.11	30.84	39.62	43.54	41.09	26.56	27.34	44.56	49	47.41	45.97	44.69	47.4	44.45	41.19	45.29	48.28	48.51	45.37	35.14
AT1G13340	3.54	3.47	5.87	2.03	4.42	3.23	8.05	4.35	4.96	2.69	3.23	2.21	3.95	3.41	2.2	1.77	52.29	2.34	1.96	5.01	18.2	4.34	6.73	3.11	18.1	57.65	23.81	4.63	12.97	11.11	12.2	6.09	25.55	6.49	8.47	8.95	9.16	23.53	14.68	18.68	13.26	32.44	12.52	14.66	16.19	6	6.45	5.96	30
AT1G13350	14.35	17.87	8.97	8.27	14.46	8.61	14.76	16.08	18.98	12.49	10.03	6.87	14.31	15.1	6.43	7.68	13.81	8.32	7.28	12.33	16.25	15.16	8.94	14.16	15.3	16.02	14.78	14.03	16.91	15.66	10.88	16.88	14.29	16.72	8.76	7.77	16.76	18.35	17.5	16.24	18.14	17.37	18.05	17.11	21.32	26.59	21.56	23.12	15.05
AT1G13360	92.14	100.16	102.27	94.54	27.76	39.36	31.47	42.1	57.27	45.47	61.66	63.4	73.6	58.06	61.77	105.38	143.79	100.25	71.41	89.29	103.56	105.81	116.67	101.6	105.31	127.53	93.26	107.11	99.63	90.82	119.17	98.95	89.43	60.96	67.83	70.63	68.86	81.91	85.14	97.63	50.14	72.87	66.13	67.06	56.38	53.17	45.02	54.11	70.04
AT1G13380	24.83	25.69	28.28	29.96	26.13	35.92	30.55	28.76	36.7	28.47	28.26	28.59	18.75	17.89	14.95	12.19	9.79	15.17	17.44	14.49	12.55	16.18	17.12	18.04	15.18	11.85	19.04	16.01	16.65	16.51	17.45	17.53	13.1	16.5	19.85	18.64	18.01	17.65	16.91	16.76	31.27	26.1	25.87	33.02	32.41	38.59	34.28	37.88	15.27
AT1G13390	10.91	14.69	12.43	11.23	14.26	11.58	16.09	14.4	24.35	20.64	21.08	18.96	33.5	28.38	17.25	18.93	29.44	24.39	16.3	24.57	30.62	29.6	19.98	22.3	23.35	34.21	36.96	26.48	37.27	34.52	29.37	34.35	28.16	26.25	21.99	18.85	26.19	31.41	29.72	26.76	32.6	33.8	29.91	31.51	28.94	39	39.84	34.59	27.76
AT1G13410	0.31	0.19	0.09	0.2	0.15	0.18	0.19	0.23	0.23	0.25	0.15	0.09	0.24	0.2	0.11	0	0.37	0.27	0.05	0.11	0.23	0.44	0.36	0.32	1.34	1.29	1.35	1.51	2.14	2.18	2.08	2.1	2.72	3.71	1.6	1.51	2.83	2.94	2.45	3.01	3.32	3.54	3.58	2.85	2.92	2.14	2.37	2.96	2.22
AT1G13440	562.73	631.31	445.89	385.01	629.89	403.14	557.2	660.75	714.8	678.77	489.62	436.18	419.29	516.98	391.65	407.36	790.17	438.67	414.78	848.52	693.21	649.61	438.17	585.63	716.22	593.45	480.46	585.09	568.69	506.41	370.81	484.19	498.18	478.71	300.34	308.04	585.2	607.63	698.19	697.75	695.8	546.38	562.88	627.06	797.72	851.95	937.69	905.88	737.96
AT1G13448	2.28	3.58	2	3.89	0	1.3	0.34	0.85	2.21	1.65	2.13	3.25	0.49	0.55	2.17	4.83	2.22	2.39	2.59	1.35	2.2	2.83	5.31	2.4	1.73	2.16	2.37	2.58	3.77	2.58	5.06	3.56	2.64	1.61	3.58	1.8	2.82	1.43	1.84	1.96	2.24	2.4	1.29	4.63	3.77	3.97	2.59	2.69	3.01
AT1G13450	12.34	15.2	11.85	9.31	8.72	6.35	7.23	8.66	21.97	15.12	12.78	12.34	20.04	20	12.89	14.42	16.52	12	10.55	15.87	15.83	13.83	13.39	12.05	13.02	15.55	16.14	13.56	17.37	15.54	14.24	16.67	15.61	14.78	13.01	12.34	17.11	17.67	18.58	18.89	26.44	26.92	24.3	27.33	32.13	36	32.69	31.75	22.63
AT1G13460	14.47	16.79	8.28	7.89	11.52	7.9	12.71	12.96	11.58	10.97	6.53	4.97	8.66	9.88	7.43	8.32	17.41	7.68	6.66	9.46	15.63	13	9.99	10.92	14.66	14.84	12.36	11.02	14.06	13.91	11.24	14.48	14.58	16.05	9.45	9.03	21.07	17.98	17.56	17.6	11.83	12.1	11.87	10.91	14.84	15.9	15.15	14.68	14.29
AT1G13470	1.86	2.14	18.9	1.78	3.71	2.68	26.7	4.83	39.18	26.82	26.16	10.64	92.45	19.78	24.3	35.91	319.94	37.59	17.85	43.29	228.43	57.02	82.94	39.82	152.03	185.84	23.92	43.15	47.69	41.87	48.34	32.73	176.17	50.24	32.96	52.35	101.02	309.52	152.92	296.08	92.08	213.65	103.55	135.11	120.29	40.25	44.91	41.66	112.72
AT1G13480	0	0	0	0	0	0	0	0	0	0	0	0	3.32	2.25	1.27	0.45	13.52	4.4	1.08	4.3	3.86	2.09	0.86	2.86	1.65	11.03	9.68	0.12	4.49	5.39	6.61	3.24	6.58	4.18	3.47	3.62	1.13	0.42	0.25	0.49	5.14	2.21	7.02	5.6	2.78	0.38	0.69	0.83	2.05
AT1G13520	0	0	0	0	0	0	0	0	0	0	0	0	0.35	0.06	0.28	0.11	12.37	0.64	0.34	0.71	4.85	0.59	0.51	0.7	1.23	24.93	3.99	0.14	3.5	4.25	5.76	1.1	2.74	0.89	2.47	2.72	0.57	0.29	0.36	0.26	1.33	2.69	2.37	3.77	0.82	0.09	0.1	0.23	4.07
AT1G13550	0	0	0.15	0	0	0	0.14	0	0	0.19	0.33	0.1	0.34	0	0.13	0	3.27	0.18	0.2	0.11	0.54	0	0.43	0	0.65	0.86	0.07	0	0	0	0.26	0	0.71	0	0.12	0.3	0.45	1.64	0.97	1.37	0.89	1.8	1.03	1.25	0.65	0.21	0.23	0.08	0.67
AT1G13560	43.28	48.38	36.87	34.39	57.72	63.87	66.18	84.16	56.38	57.67	50.27	39.65	40.93	43.23	29.71	29.84	44.54	30.77	29.34	39.33	47.59	50.69	36.9	50.89	55.76	47.33	47.71	52.76	54.58	48.16	42.84	51.32	46.32	50.14	35.04	33.05	50.26	50.54	52.93	48.81	67.13	65.93	65.97	61.14	65.62	67.99	66.26	65.06	47.96
AT1G13570	4.27	5.23	4.07	3.57	4.12	3.01	3.52	3.67	4.95	5.08	3.72	3.26	5.97	6.68	4.34	4.91	5.87	5.97	4.59	4.76	6.75	7.15	5.89	5.58	5.56	6.76	6.79	6.21	5.6	5.34	5.1	5.49	4.97	4.82	4.86	4.69	5.19	6.03	6.13	6.14	6.76	7.85	6.61	7.45	9.83	10.56	10.96	10.49	7.42
AT1G13580	4.63	4.46	3.46	3.51	3.25	4.38	4.55	4.52	3.26	4.28	3.41	3.26	3.9	4.94	3.5	3.7	3.81	3.56	3.57	4	3.56	3.61	3.55	3.28	3.27	3.68	4.21	3.75	3.04	3.1	3.34	3.45	3.22	3.68	3.09	2.91	3.53	3.94	3.29	3.3	4.72	5.09	4	4.07	3.72	4.13	3.68	3.25	2.59
AT1G13609	0	4.63	3.15	1.22	4.32	1.31	1.21	2.52	6.34	1.06	11.69	0.2	2.61	3.35	0.09	0.5	0	0	0.55	0.21	0	0	0	0	1.24	0	0	0	0	0	0	0.17	0	0.38	5.61	0.2	1.86	3.46	0	0.53	0	0	0	2.04	0	9.7	43.04	17.42	28.65
AT1G13630	0.46	0.45	0.58	0.35	0.23	0.3	0.26	0.49	1.65	1.3	0.94	0.68	1.39	2.21	1.02	0.98	1.66	1.02	0.98	1.41	1.86	1.41	0.77	1.37	1.56	2.04	1.55	1.58	2.04	2.3	1.43	1.94	1.86	2.26	0.94	1.18	1.92	1.51	1.48	1.22	2.63	2.65	2.74	2.35	2.06	2.32	2.07	2.44	1.81
AT1G13640	29.47	32.68	19.39	17.7	25.6	14.12	22.37	25.94	26.09	26.84	23.36	16.76	26.24	36.14	18.39	16.9	26.48	17.59	12.9	23.97	12.78	12.16	8.78	12.43	15.84	10.74	13.2	13.94	21.18	20.73	14.09	20.81	28.88	34.85	20.55	19.65	50.2	37.67	38.09	38.76	65.38	56.86	64.35	58.86	59.56	75.73	70.34	72.91	39.88
AT1G13650	42.24	41.55	22.02	40.3	52.14	44.18	75.19	54.29	164.09	133.39	121.72	140.31	71.03	94.61	130.39	91.07	21.22	93.79	133.2	88.69	44.17	70.11	45.59	137.23	60.67	55.48	88.21	83.09	21.14	20.41	19.5	22.76	3.95	9.55	7.73	7.76	5.09	3.63	2.86	2.8	0.95	0.42	1.32	1.15	0.94	0.79	0.95	1.65	0.63
AT1G13690	11.67	11.89	13.71	12.66	12.86	11.64	13.31	11.26	15.71	16.13	18.68	15.86	17.46	20.05	19.55	22.41	25.54	22.44	22.55	21.31	22.68	22.15	26	22.58	28.5	23.42	22.89	26.95	28.58	27.41	28.85	30.27	23.31	26.78	25.04	28.37	25.76	25.37	25.99	24.62	27.96	24.07	27.37	27.76	25.43	23.34	23.86	22.07	20.18
AT1G13700	0.93	1.13	0.96	1.03	1.25	0.74	1.65	0.53	3.28	3.9	1.92	5.38	2.58	4.26	1.67	1.02	0.87	1.66	1.19	1.07	0.73	3.77	2.38	3.53	2.11	1.95	7	1.93	1.43	2.57	1.91	1.27	0.79	0.67	1.46	1.59	0.59	0.48	0.19	0.3	14.31	7.92	11.87	12.68	0.82	0.77	1.49	0.77	0.43
AT1G13730	27.98	23.77	16.13	16.91	22.65	13.71	24.71	24.1	24.1	18.34	12.1	9.85	10.98	16.06	9.27	8.9	13.51	11.34	10.78	16.28	13.66	18.74	9.65	21.16	19.76	11.91	11.97	19.44	15.7	14.02	11.57	14.8	11.44	13.71	8.1	7.86	13.29	12.17	10.72	11.56	8.7	7.05	9.09	8.79	12.1	13.87	12.29	13.32	9.02
AT1G13740	11.13	13.96	9.65	9.82	5.71	5.3	4.52	6.18	6	5.28	2.89	3.9	2.93	4.2	4.44	3.53	2.46	3.44	3.76	4.51	2.55	5.7	2.93	4.06	3.26	3.14	3.49	4.25	4.57	4.91	5.21	5.89	4.8	6.31	4.81	4.6	5.5	4.49	4.75	3.36	4.83	4.41	4.27	6.31	3.95	3.52	3.82	3.91	1.94
AT1G13750	2.73	3.03	4.14	2	2.55	2.63	4.59	5.05	4.88	5	3.01	2.81	9.84	4.18	5.8	8.98	36.75	9.8	6.12	8.34	40.58	19.91	33.77	11.31	35.51	38.57	10.87	20.21	23.38	17.17	24.68	24.75	31.64	21.28	15.33	16.52	25.4	37.42	28.55	40.36	21.77	21.72	22.15	29.68	23.12	19.53	20.35	20.79	28.85
AT1G13770	7.11	8.15	6.37	5.73	5.46	5.28	6.23	5.92	4.86	6.31	4.92	3.29	5.11	5.57	5.33	5.39	7.09	5.08	5.75	5.18	8.08	9.02	8.5	8.52	8.41	8.12	7.78	7.89	9.81	9.53	9.69	10.14	9.11	9.01	7.03	6.81	10.3	10.58	10.68	10.46	9.25	8.08	7.99	8.93	13.53	13.53	13.24	13.61	8.14
AT1G13780	3.25	4.4	3.02	2.52	2.75	1.59	2.7	2.82	2.31	3.03	2.58	1.84	2.35	3.38	2.26	2.59	2.97	3.09	2.44	2.58	3.11	3.23	2.19	3.09	3.42	3.45	3.64	3.66	3.1	3.24	2.62	3.1	2.98	3.57	2.38	2.57	3.46	3.83	3.58	3.55	4.27	4.57	3.9	4.46	4.45	4.83	4.22	5.11	3.33
AT1G13790	0.69	0.78	0.29	0.2	0.8	0.63	1.11	1.6	1.52	2.46	0.99	0.69	1.3	1.3	0.56	0.4	0.63	0.61	0.52	0.84	0.96	1.3	0.68	1.64	2.24	1.69	1.67	2.02	1.86	1.7	1.23	2.51	1.9	3.54	0.92	0.96	2.2	1.76	1.47	1.2	2.6	2.5	3.55	2.26	2.46	2.09	1.69	2.22	1.34
AT1G13810	2.62	1.95	2.07	2.12	2.37	2.43	2.23	2.97	5.22	3.68	4.34	3.28	5.55	6.2	4.78	4.43	8.89	5.5	6.31	7.87	8.5	8.12	5.56	7.61	10.71	6.74	7.04	9.03	12.43	10.34	9.44	10.07	10.04	11.8	7.12	7.18	10.51	9.83	7.09	9.22	10.17	8.74	10.33	8.5	10.69	10.76	12.61	11.33	9.12
AT1G13820	51.99	52.1	43.77	46.04	45.61	43.55	47.49	50.21	50.49	53.12	41.56	38.58	45.14	51.73	39.5	37.43	33.56	38.34	39.59	47.06	38.62	46.28	33.8	50.15	43.97	47.77	60.92	58.19	40.5	41.66	38.18	39.91	37.6	46.37	38.97	42.65	44.1	40.43	35.03	29.22	43.03	21.52	41.27	32.89	36.84	44.91	45.03	44.6	12.9
AT1G13830	0	0	0	0	0	0.24	0	0	0	0	0	0	0	0	0.09	0.86	5.58	0.64	0.06	0.32	1.96	0.3	3.35	0.09	2.6	0.86	0.09	0	0.33	0.29	0.59	0.08	0.81	0.33	0.17	0.82	1.14	1.97	2.39	3.28	0.56	2.09	0.75	1.22	1.39	0.76	0.55	0.53	3.45
AT1G13860	8.13	8.37	4.1	3.98	5.82	3.91	5.68	6.23	6.23	3.32	2.06	1.74	4.76	6.18	2.71	2.76	4.7	2.99	3.34	4.37	6.54	9.45	4.42	11.03	7.75	7.59	7.78	10.05	10.89	9.51	7.79	8.59	9.13	9.85	6.02	4.97	12.07	11.13	11.75	9.25	8.6	8.11	7.31	6.33	12.42	14.05	12.51	11.53	8.77
AT1G13870	11.53	12.63	9.92	9.98	13.09	11.59	13.79	15.44	19.66	17.61	14.9	12.67	12.98	14.75	11.03	10.68	16.82	12	11.28	11.93	16.02	15.52	11.37	13.43	14.51	14.41	13.87	13.26	15.79	14.82	13.41	13.3	15.41	13.87	12.31	11.39	14.4	13.53	12	12.39	17.4	16.24	16.16	17.88	15.2	15.4	15.68	15.34	13.63
AT1G13880	13.74	17.28	11.59	10.95	18.35	18.17	22.33	24.93	36.15	25.06	25.6	18.93	20.07	22.13	11.57	12.5	20.45	10.24	7.91	14.17	14.98	12.49	8.74	10.77	13.23	16.02	13.73	12	12.38	10.68	11.61	12.72	13.06	12.63	9.3	7.99	15.6	16.03	15.41	16.32	19.93	21.18	17.63	18.03	13.65	14.67	15.77	14.37	14.61
AT1G13900	15.19	16.83	9.85	8.64	10.78	5.27	10.68	10.71	14.77	17.62	13.1	11.04	20.63	24.77	10.35	10.92	23.22	10.19	8.56	16.22	18.26	19.37	11.35	16.93	18.92	18.67	16.28	17.48	20.24	19.01	15.27	18.81	19.5	17.69	12.27	10.55	19.58	20.97	19.49	19.48	20.69	22.4	16.98	19.2	21.97	25.52	24.84	19.74	14.85
AT1G13910	4.57	4.16	3.52	3.06	2.21	2.22	2.43	2.23	1.11	1.36	1.01	1	2.38	2.46	1.7	1.83	2.41	3.1	3.23	3.4	3.54	5.29	4.69	5.65	4.95	4.41	5.57	5.25	5.3	5.28	4.92	4.65	3.37	4.76	3.92	2.81	4.21	3.97	5.32	4.07	2.41	1.56	1.43	1.73	5.05	4.91	4.57	5.16	2.78
AT1G13920	1.55	1.36	1.66	1.45	1.5	1.39	1.5	1.39	2.95	1.83	0.92	1.01	1.26	2.15	1.18	1.78	1.27	2.07	2.12	1.94	2.87	3.69	2.86	3.71	3.65	3.41	2.92	5.07	5.25	5.43	6.2	4.31	4.62	4.48	4.26	4.85	4.01	3.88	3.36	2.58	2.78	1.95	2.01	2.22	1.6	1.57	1.74	1.96	2.05
AT1G13930	114.84	122.25	116.41	136.55	122.29	136.24	137.28	119.22	214.22	206.33	247.18	237.84	244.85	338.54	342.66	379.2	345.9	531.21	535.92	425.8	870.26	1106.61	672.79	1409.7	1330.75	978.01	1150.42	1743.27	2464.09	1979.46	2102.15	2008.15	1676.89	1759.77	1920.74	1767.95	1328.98	1348.37	1348.67	1322.05	575.81	661.05	495.24	621.86	190.91	184.3	162.15	131.52	112.44
AT1G13940	6.32	8.57	4.04	3.65	2.78	0.99	1.92	2.03	6.23	5.03	3.4	2.33	4.98	6.19	2.39	2.74	7.02	3.3	2.47	5.98	6.78	7.47	3.81	7.51	7.95	6.59	5.97	6.23	6.18	6.64	4.31	6.45	5.53	5.92	2.61	2.5	5.97	6.21	6.41	6.1	6.33	7.05	6.89	5.21	7.52	9.01	7.84	8.43	6.81
AT1G13950	9.44	10.62	12.67	14.71	8.84	10.19	10.59	8.33	6.44	7.07	7.38	6.76	4.88	5.35	6.81	6.23	12.46	7.83	5.48	4.54	9.4	6.5	12.06	7.06	19.82	15.02	10.46	14.14	14.17	13.1	17.44	12.31	14.38	13.36	15.61	19.75	17.15	20.82	21.86	22.05	13.14	23.79	17.67	17.4	16.56	14.6	14.89	12.53	20.56
AT1G13960	8.32	10.47	6.65	6.5	5.05	3.41	5.95	6.04	10.09	7.27	5.67	4.37	7.3	7.7	4.22	4.84	11.92	5.93	4.89	8.23	13.08	9.39	7.92	8.87	12.07	15.2	11.27	10.84	12.82	12.91	10.7	12.29	13.23	10.46	8.23	7.31	12.02	14.36	14	14.82	20.28	21.81	21.33	20.57	19.35	20.38	18.4	18.08	16.15
AT1G13980	12.57	14.11	6.18	5.55	7.84	2.95	7.95	8.52	10.4	8.32	4.96	3.86	15.3	16.93	5.34	4.99	16.26	5.42	4.68	11.61	14.3	14.29	6.72	11.36	14.55	15.03	12.85	11.67	16.74	15.68	9.72	14.69	15.97	15.48	7.11	6.47	17.84	15.34	15.64	13.83	19.29	19.45	18.84	16.23	27.23	29.12	26.41	25.67	17.47
AT1G13990	3.18	7.46	17.57	6.51	5.65	9.26	9.98	6.44	9.15	5.45	9.87	9.59	21.76	16.71	21.59	40.45	138.36	44.2	22.17	33.35	136.85	64.85	100.03	49.75	141.81	178.9	95.3	90.15	109.26	117.45	128.43	95.47	153.15	74.34	114.97	118.94	98.3	169.05	158.57	169.03	71.9	122.31	75.89	91.29	59.67	52.65	76.32	42.66	86.86
AT1G14000	38.37	40.07	30.88	28.64	44.58	39.36	51.28	52.49	74.55	67.14	54.31	45.67	71.27	71.01	45.93	49.44	101.31	48.96	41.31	63.2	80.64	57.27	50.26	50.13	70.32	79.99	59.16	52.63	55.92	57.1	50.95	50.06	68.21	55.54	42.21	41.63	62.95	80.13	68.51	80.13	70.27	76.09	71.3	68.46	57.34	50.36	52.39	48.02	59.15
AT1G14010	14.45	14.07	21.32	16.74	12.27	16.93	16.21	14.04	19.66	16.01	15.1	18.07	22.99	23.21	22.98	24.12	74	33.33	23.51	25.4	57.69	29.14	56.72	24.33	65.7	55.68	33.21	33.99	34.25	32.91	37.8	28.11	52.41	34.97	47.44	58.01	43.81	80.55	59.11	76.35	52.8	83.55	50.15	57.73	51.19	45.83	50.59	34.82	44.07
AT1G14020	10.1	10.16	8.51	7.82	7.24	6.69	8.75	8.66	11.03	9.59	8.52	7.66	9.2	11.56	7.13	8.27	11	7.56	6.98	8.87	11.14	10.09	6.94	10.66	9.55	9.92	9.12	8.95	8.99	9.15	9.07	9.4	10.05	9.76	7.98	8.97	9.99	11.15	10.58	9.8	10.91	9.81	9.6	9.01	10.11	12.24	11.11	10.74	7.16
AT1G14030	31.24	27.94	24.31	23.44	21.69	20.85	21.81	22.18	16.21	23.45	16.01	15.74	17.06	20.26	18.12	14.91	12.9	17.55	21.14	24.35	21.53	33.16	23.05	38.57	32.18	32.52	38.44	41.58	39.08	38	31.9	43.36	29.1	41.07	36.91	34.61	37.51	30.97	32.66	29.22	26.07	17.07	25.35	26.29	27.32	29.72	28	36.58	11.23
AT1G14040	0.27	0.09	0.24	0.16	0.19	0	0.13	0.22	0.23	0.18	0	0.07	0.12	0.14	0.05	0.14	0.33	0.06	0	0.11	0.64	0.56	0.32	0.89	1.04	1.78	1.76	1.79	2	1.89	1.4	1.29	1.94	2.61	0.9	1.26	2.27	2.38	2.04	1.9	2.82	2.85	2.77	2.76	2.28	2.92	2.24	2.52	1.53
AT1G14060	3.48	3.01	2.77	2.35	2.55	3.34	3.88	4.36	8.96	6.77	7.24	6.23	12.63	14.22	8.81	6.99	14.66	11.23	11.06	12.9	25.95	15.83	11.11	12.11	25.02	29.98	25.65	20.26	29.5	27.97	20.33	23.74	29.17	29.12	23.22	24.47	21.68	20.53	15.92	19.49	34.27	32.47	39.96	33.36	29.56	25.34	28.47	25.99	28.18
AT1G14120	0	0	0	0	0	0	0	0	0	0	0	0	0	0	0	0	0	0	0	0.13	0	0	0	0	0	0	0	0.41	0.08	0	0.67	0	0	0	0	0	0	0	0	0	0.17	0	0	0	0	0	0	0	0
AT1G14130	3.02	3.02	3.32	2.99	3.27	4.95	3.48	3.75	4.18	3.77	2.74	2.13	4.22	2.82	2.76	3.4	6.36	2.92	3.76	4.81	8.38	6.01	5.3	4.13	5.85	8.33	6.34	4.56	5.3	5.88	7.12	5.07	6.85	6.33	7.12	7.21	8.58	13.07	11.87	11.96	6.26	6.3	5.82	5.54	9	6.84	6.48	7.23	11.12
AT1G14140	10.86	10.46	9.13	9.79	9.35	8.62	10.23	9.26	14.03	18.06	15.03	12.31	14.81	16.4	11.64	11.56	16.22	12.02	9.33	11.4	13.18	11.48	10.88	11.48	13.62	12.88	11.19	11.07	12.67	12.61	11.53	12.97	15.08	15.42	12.95	13.56	17.56	18.22	18.41	18.4	18.72	19.69	16.82	19.28	17.47	17.9	18.27	17.48	13.78
AT1G14150	158.78	166.58	182.4	192.66	160.22	212.15	162.12	161.4	151.55	149.28	195.97	174.94	117.67	129.53	203.12	206.16	108.83	192.15	193.22	154.51	103.18	115.39	129	147.41	105.53	101.36	117.7	144.92	148.21	157.73	170.87	166.38	172.28	198.11	279.28	267.75	267.29	200.99	247.46	218.15	233.68	165.29	250.49	229.05	221.47	262.2	256.71	281.96	115
AT1G14170	1.86	1.93	2.12	1.15	1.02	0.53	0.82	1.23	1.03	1.45	0.89	0.79	4.19	3.62	1.69	1.48	8.64	3.66	2.64	4.45	18.3	12.59	9.56	6.51	18.95	28.14	15.78	14.38	23.13	25.06	20.47	22.28	28.21	24.93	14.14	14.56	21.26	30.31	20.99	26.74	49.1	49.99	38.95	53.03	28.87	28.84	29.53	21.01	18.85
AT1G14180	1.63	2.07	1.31	1.2	1.73	1.16	1.99	2.05	2.76	2.25	1.38	1.22	1.85	2.1	1.21	1.01	1.43	1.31	1.78	1.98	1.93	2.13	1.42	2.42	1.74	2.1	2.4	2.38	2.44	2.15	1.92	2.26	1.8	2.54	1.54	1.38	2.22	2.31	1.49	1.7	2.41	1.91	1.95	2.29	2.58	2.26	2.22	2.91	1.05
AT1G14200	6.12	11.74	13.11	12.14	17.61	12.97	17.87	18.07	19.23	14.55	22.33	21.88	20.99	12.47	12.91	20.1	30.65	18.01	12.63	13.44	39.65	22.06	32.35	20.1	20.52	31.44	27.5	19.3	23.04	22.69	21.23	21.23	26.03	24.94	22.35	22.17	23.56	29.85	21.38	35.34	28.99	22.31	15.05	21.25	19.24	12.57	9.94	9.96	15.98
AT1G14205	1.22	2.65	2.21	1.3	1.71	0	0.74	0.82	2.45	0.57	0.7	0.92	2.47	3.07	1.93	1.01	1.26	2.14	0.26	0.5	2.98	4.78	4.66	6.46	6.38	6.49	8.94	9.43	9.96	9.26	7.49	10.49	8.47	11.94	6.67	5.01	9.89	9.03	6.73	7.96	12.49	11.21	14.73	12.98	7.99	8.51	8.47	9.16	6.27
AT1G14210	10.87	12.45	12.91	12.69	11.91	8.84	9.88	9.99	19.44	13.68	14.91	14.37	21.52	24.51	23.04	18.33	24.95	24.17	20.63	19.22	15.88	17.03	18.43	17.53	22.48	13.07	21.7	20.99	28.58	20.35	19.97	22.53	12.31	19.8	16.33	17.9	20.71	18.49	12.91	16.51	17.45	16.41	11.86	16.25	18.59	22.78	30.71	24.71	17.55
AT1G14230	9.21	10.08	8.17	6.7	5.74	4.89	7.3	6.86	8.93	7.1	4.86	4.42	8.3	10.32	6.8	6.9	14.75	7.19	6.58	8.71	14.48	11.15	11.78	10.85	14.81	15.23	11.79	11.31	12.02	13.51	13.81	12.96	15.2	14.98	12	11.26	15.65	23.03	19.26	17.53	16.28	15.44	14.45	12.55	17.53	19.61	22.79	17.02	15.33
AT1G14250	2.53	1.78	2.15	0.83	5.24	3.91	2.58	8.2	12.77	37.02	17.42	13.89	14.77	22.26	33.94	17.43	22.72	17.43	46.38	53.97	94.22	59.21	56.82	75.42	81.04	70.13	68.58	77.78	34.8	73.75	131.63	69.36	61.26	116.83	41.5	38.84	58.95	118.8	85.59	39.28	120.65	66.79	94.09	47.52	10.09	15.42	21.17	11.19	14.51
AT1G14260	0	0.17	0.55	0.26	0.42	0.22	0.16	0.06	0	0.79	1	0.65	2.14	1.25	1.06	2.45	7.03	3.45	1.75	2.33	2.38	1.21	1.7	1.48	1.74	1.88	1.05	0.76	0.78	0.67	1.33	0.55	0.83	0.54	0.3	0.59	0.47	3.04	1.96	1.79	0.71	4.97	0.57	1.41	1.05	0.94	0.87	0.44	1.02
AT1G14270	68.14	63.22	56.14	54.77	56.7	50.09	54.34	55.44	47.25	55.75	48.64	42.33	41.21	53.17	47.29	42.6	37.15	45.42	50.14	62.46	41.2	51.94	37.74	61.3	55.57	47.52	55.98	63.95	52.81	53.84	47.59	56.4	48.84	61.87	57.7	57.29	67.37	58.55	64.87	59.85	59.44	48.62	67.46	59.79	65.93	71.22	74.11	82.42	35.43
AT1G14280	90.47	108.76	82.3	77.8	64.93	63.36	65.39	72.3	62.92	54.73	44.59	37.81	32.08	41.55	37.14	37.48	27.91	29.31	31.84	32.9	25.94	39.38	33.14	38.82	26.27	21.01	27.78	26.6	20.69	15.21	14	18.7	7.97	9.62	8.82	7.25	11.07	5.98	6.02	5.9	13.38	10.79	9.42	19.88	14.32	15.97	14.2	14.14	5.09
AT1G14290	38.29	36.14	33.42	36.81	24.97	24.59	24.33	23.05	39.89	36.08	31.92	30.54	20.46	26.82	19.74	13.55	11	15.85	17.13	16.61	9.94	16.98	9.7	17.58	12.17	13.91	18.43	14.71	12	10.56	10.75	10.63	7.35	10.16	12.65	10.39	8.86	7.46	6.76	5.5	29.23	24.13	23.29	31.83	7.86	10.94	8.14	7.86	3.47
AT1G14300	4.3	4.52	4.46	3.82	3.76	3.25	3.75	3.88	7.41	6.59	7.69	5.03	9.31	10.98	6.83	6.53	15.2	9.26	8.32	10.22	14.83	13.67	9.5	10.73	17.38	17.96	16.45	14.9	20.09	18.51	15.19	17.22	18.94	17.34	13.45	15.73	15.43	13.43	12.17	13.25	26.07	25.12	27.92	24.7	19.96	20.55	23.09	22.59	18.04
AT1G14310	12.37	11.75	12.79	13.51	10.28	11.57	11.6	9.92	15.36	15.14	13.15	14.83	12.21	14.64	16.63	17.11	14.69	18.71	17.85	15.57	16.06	14.36	15.56	18.01	18.35	18.12	16.2	20.23	18.69	17.81	18.68	17.46	17.09	18.45	21.2	22.87	22.57	18.55	18.65	17.38	18.44	15.53	18.76	17.13	18.97	19.13	18.79	19.05	10.49
AT1G14320	279.06	195.4	258	248.73	218.78	233.39	232.96	215.24	203.72	320.8	261.87	260.85	288.34	328.31	252.24	197.73	289.55	258.94	351.03	316.68	347.83	400.96	349.59	382.11	491.23	370.9	399.48	424.11	400.27	361.31	331.98	371.24	379.27	423.54	394.08	515.46	371.29	398.3	348.02	436.8	485.13	463.16	516.09	482.54	512.42	482.2	560.09	528.31	414.25
AT1G14330	8.46	10.06	6.26	5.62	20.37	16.44	30.35	29.28	14.51	17.23	11.51	8.66	8	7.67	3.01	3.35	11.31	3.42	2.39	5.87	9.87	7.24	3.52	5.91	6.12	20.19	10.67	5.2	5.4	5.5	4.99	4.21	6.03	4.32	2.88	2.77	4.26	5.16	4.53	4.71	10.53	13.46	12.17	9.93	4.96	5.45	4.84	4.41	5.95
AT1G14340	13.08	17.16	18.66	18.13	13.08	14.49	11.11	11.25	8.38	6.86	7.04	8.34	7.73	7.15	8.63	14.85	15.26	15.05	12.19	13.59	10.87	12.37	19.56	10.81	12.62	11.72	10.45	11.85	15.74	15.39	16.43	16.07	14.9	13.8	18.48	18.27	21.31	21.79	22.51	26.95	18.1	20.68	17.15	22.62	25.62	29.02	29.86	24.59	24.66
AT1G14345	247.03	238.27	238.89	245.79	191.66	197.13	209.58	217.96	130.08	129.04	105.05	121.85	83.21	98.03	120.85	88.94	61.8	100.92	125.06	103.39	68.95	90.1	82.75	108.06	81.44	69.4	99.12	99.62	78.63	80.18	78.88	78.71	78.77	104.84	132	115.78	105.58	82.97	84.59	82.53	70.83	44.63	91.92	68.08	87.01	107.43	113.88	105.41	49.7
AT1G14350	17.73	16.62	12.2	10.47	12.34	6.85	9.19	10.3	8.66	4.9	3.47	2.23	2.92	3.43	2.61	2.3	2.55	1.49	2	1.72	2.26	4.04	2.55	3.36	4.09	4.01	4.13	3.87	4.37	4.35	2.77	4.43	4.27	4.48	3.84	3.47	5.33	4.72	5.05	3.65	4.98	4.46	3.36	3.84	11.6	13.55	12.92	11.56	6.61
AT1G14360	6.22	6.39	11.19	6.65	4.8	5.19	5.86	5.26	8.07	5.78	4.95	5.18	15.97	11.86	7.35	7.65	77.57	8.66	7.35	9.9	50.69	14.42	39.5	12.17	52.76	40.14	12.63	26.37	16.02	13.18	20.43	13.62	36.26	22.88	23.29	31.07	31.26	86.55	53.53	81.39	31.49	65.69	30.62	38.4	31.76	25.47	25.47	17.48	34.44
AT1G14370	13.52	14.44	14.79	12.95	20.22	21.68	30.51	25.25	22.18	13.84	14.81	14.27	24.78	15.76	13.04	15.12	46.52	20.4	11.32	16.9	34.69	19.07	23.24	15.09	24.08	28.4	19.29	12.7	17.68	15.95	17.63	17.45	19.99	12.14	10.44	11	18.2	29.18	25.19	31.85	16.32	31.72	16.63	21.13	20.98	15.29	12.15	11.64	18.36
AT1G14380	13.11	15.74	8.98	6.74	8.11	5.15	8.66	8.4	8.62	5.74	3.82	4.42	8.43	8.11	4.08	4.39	6.54	4.87	4.07	6.24	8.57	10.86	8.87	10.64	11.47	9.9	11.11	11.99	12.63	12.58	9.85	14.1	10.56	11.76	8.08	5.7	11.28	12.36	12.83	12.42	12.88	11.15	10.62	12.15	16.98	21.17	18.36	16.23	12.63
AT1G14400	83.18	66.62	82.07	72.34	68.06	66.67	56.96	68.22	75.08	70.15	56.33	80.07	79.63	76.98	95.19	104.05	111.42	112.1	70.55	82.19	97.72	82.53	118.31	64.78	90.26	89.96	82.96	59.89	92.1	84.39	77.15	67.42	98.33	86.01	82.59	119.73	84.85	106.65	101.64	118.17	85.17	124.43	117.49	145.94	140.22	139.78	156.45	130.77	111.84
AT1G14410	12.04	11.93	10.68	10.39	10.51	10.71	10.4	11.53	10.29	12.47	8.48	8.15	9.1	9.93	9.11	8.72	16.45	9.68	11.93	11.39	16.25	15.01	15.51	16.43	24.28	15.28	13.13	18.55	16.37	15.73	16.01	17.46	20.8	21.47	17.59	18.94	22.01	26.08	21.22	24.73	17.68	16.69	16.48	17.3	23.8	22.17	20.2	23.08	16.88
AT1G14440	1.02	1.03	0.71	0.78	1.17	0.68	1.06	1.3	2.21	1.21	0.77	0.62	1.06	0.91	0.55	0.6	1.32	0.94	0.78	0.75	1.31	1.5	1.29	1.48	1.64	1.73	1.65	1.62	3.72	2.1	3.12	2.75	1.33	2.44	1.7	1.43	1.94	1.14	1.33	1.78	3.77	3.52	2.53	4.85	2.13	3.16	2.69	2.59	1.83
AT1G14450	53.25	53.06	84.32	82.66	48.16	78.88	46.94	37.79	38.82	46.97	61.48	70.47	48.97	54.61	81.77	85.07	81.41	83.05	85.35	59.76	68.48	64.26	107.41	61.89	79.7	72.55	74.59	75.19	69.2	66.98	90.41	69.75	71.67	67.18	107.73	121.81	81.36	84.46	89	96.09	80.45	83.76	81.52	87.63	94.46	97.92	100.83	86.59	85.44
AT1G14460	4.36	4.15	1.05	1.26	3.45	1.08	2.84	3.64	6.68	4.99	1.64	1.71	4.4	5.68	1.21	1.16	3.02	1.33	1.21	2.88	3.83	4.69	1.77	4.54	4.22	4.1	4.45	4.01	4.5	4.28	2.97	4.73	4.15	4.74	1.6	1.26	4.75	3.54	3.93	2.84	3.71	3.04	2.85	2.43	5.34	5.57	4.25	5.23	3.14
AT1G14480	6.41	5.51	5.48	6.83	10.48	7.56	6.88	10.55	3.25	2.07	1.68	1.6	0.65	0.41	0.27	0.53	2.72	0.54	0.22	0.23	1.2	0.7	0.71	1.02	1.74	1.95	1.69	1.72	2.37	2.52	2.18	2.31	3.36	3.61	2.51	2.28	3.49	5.26	4.83	4.41	3.83	4.62	4.35	3.77	3.4	3.54	3.41	2.85	2.72
AT1G14510	19.46	20.48	18.74	18.69	19.79	18.16	22.69	20.94	30.31	30.8	29.68	28.98	38.79	36.5	25.87	29.3	45.7	30.04	24.47	29.28	31.77	25.55	23.55	20.43	28.42	29.04	28.11	21.67	27.3	24.91	25.16	24.92	25.88	23.82	21.81	23.06	28.35	30.19	28.06	29.37	47.06	48.42	45.8	46.01	42	39.23	40.71	38.74	35.97
AT1G14520	2.82	3.36	2.95	2.87	14.72	31.45	27.6	27.5	18.94	17.27	18.43	12.47	7.83	5.44	2.66	3.27	6.13	1.81	1.57	1.92	6.89	7.62	7.66	8.2	14.17	13.91	6.38	9.93	10.92	9.47	8.75	8.26	9.12	7.38	6.76	6.01	11.94	9.28	14.64	11.3	24.8	21.92	17.97	17.81	5.82	5.28	2.63	2.46	7.3
AT1G14530	4.86	4.36	3.06	2.77	2.94	3.21	4.2	5.15	4.24	5.58	4.01	2.51	2.55	3.76	1.92	2.09	3.76	2.69	1.76	2.07	3.05	3.12	2.77	2.29	2.61	3.09	2.97	3.24	2.42	2.31	2.61	3.12	3.41	4.09	2.55	3	6.18	5.94	7.54	5.76	9.93	9.38	7.58	8.6	7.95	7.78	7.79	6.54	5.53
AT1G14540	0.34	0.19	0.32	0.42	7.47	4.74	15.32	6.6	15.05	14.34	19.05	17.25	28.32	28.98	5.46	5.88	21.18	25.84	18.97	23.2	5.09	5.21	0.69	1.59	2.74	12.02	21.4	0.42	8.45	11.58	14.51	4.36	1.19	3.14	3	4.72	1.81	0.4	0.11	0.3	3.16	4.56	2	2.55	1.01	0.15	0.23	0.32	2.9
AT1G14560	9.48	10.51	8.5	8.22	9.75	9.85	11.49	11.65	11.51	11.5	11.28	9.43	9.09	9.85	7.43	8.57	10.96	7.84	6.45	8.36	10.1	8.97	8.56	8.3	9.2	9.63	7.34	8.84	8.9	8.88	8.73	8.75	9.45	9.1	7.08	7.18	10.21	11.5	11.06	10.91	9.93	11.43	8.39	9.67	11.46	12.12	11.77	10.56	9.5
AT1G14570	22.63	23.9	18.51	18.15	21.14	16.94	21.77	21.12	27.55	21.62	20.74	17.32	23.12	24.84	19.74	18.87	31.56	19.92	19.05	26.02	30.24	32.16	25.41	30.56	32.53	31.81	29.78	30.54	34.59	32.68	31.35	33.9	33.21	31.2	25.31	23.33	34.7	36.16	37.96	37.96	36.51	37.96	38.13	35.52	37.82	38.81	38.09	36.8	34.46
AT1G14580	13.48	12.39	10.87	8.76	17.07	17.47	21.21	21.36	37.82	28.85	24.66	22.85	19.58	21.53	16.71	22.98	33.76	16.52	16.34	17.27	23.86	22.86	22.91	23.82	28.09	16.04	13.38	17.75	15.12	14.66	18.08	21.82	14.93	14.98	7.97	8	9.2	10.27	13.33	12.05	11.26	12.7	10.63	13.06	14.04	10.57	9.76	12.74	15.25
AT1G14590	8.33	8.6	7.72	8.22	6.57	7.76	8.2	9.48	8.95	9.98	9.81	9.16	8.28	9.93	8.09	9.89	8.35	9.14	8.63	10.11	9.5	8.41	7.23	10.21	10.16	8.34	8.42	10.19	12.02	9.9	10.94	11.29	11.36	11.37	10.9	10	13.99	11.08	11.33	12.09	8.02	8.1	8.22	8.84	13.24	12.91	13.07	13.37	8.43
AT1G14600	5.93	6.73	5.99	6.83	6.25	7.95	7.38	6.37	2.16	2.26	2.48	2.57	1.9	0.82	3.04	5.39	3.58	3.99	4.67	3.72	3.8	3.2	4.04	3.95	3.12	3.63	3.36	2.87	3.19	3.04	3.82	3.86	3.12	3.11	3.14	3.89	3.67	3.05	4.38	2.42	1.94	1.34	2.19	1.3	5.01	3.55	3.34	5.05	4.24
AT1G14610	27.36	27.13	10.55	9.98	24.71	10.48	23.39	26.57	36.54	29.7	15.52	9.38	26.68	31.98	9.62	8.58	27.5	9.89	12.16	27.03	32.39	35.08	12.87	36.14	44.81	34.83	37.06	39.35	49.01	44.4	23.27	44.97	45.72	52.44	17.29	18.52	49.11	40.06	38.78	39.94	55.84	48.05	58.99	41.71	54.32	51.93	56.79	60.49	42.47
AT1G14620	5.09	4.19	5.52	4.79	3.93	5.39	4.43	4.32	6.33	6.55	4.63	4.95	7.29	8.72	6.97	5.83	9.8	8.97	10.85	10.85	12.46	13.52	14.73	13.81	21.94	13.88	13.41	20.35	23.31	20.85	19.06	22.32	23.76	25.45	24.24	30.29	25.55	20.52	20.63	20.64	25.35	21.52	27.47	24.73	30.55	26.9	30.95	32.27	21.33
AT1G14640	1.19	1.39	0.67	0.6	0.94	0.44	0.96	1.16	2.39	1.44	0.9	0.47	4.49	3.09	0.6	0.99	3.33	1.05	0.86	2.7	4.17	3.42	0.92	2.51	3.26	6.13	4.15	3.03	4.81	4.54	2.3	4.61	3.69	4.32	1.26	1.11	3.68	3.78	3.62	3.97	4.7	4.91	5.13	3.71	4.56	6.04	5.45	5.82	4.02
AT1G14642	0	0.82	0.36	0	0.71	0.87	0	0.37	0	0	2.16	0	1.26	2.45	0.58	1.78	3.43	2.96	0.78	2.99	2.19	1.44	2.95	2.1	1.32	4.41	5.24	3.55	5.23	3.77	4.36	2.62	3.35	4.04	4.69	6.92	5.2	3.9	3.38	4.26	4.15	4.19	4.44	3.46	3.97	4.86	4.06	4.81	5.91
AT1G14650	23.53	26.62	14.7	12.67	19.59	12.13	23.5	24.17	33.6	23.36	18	13.1	23.56	27.73	11.52	11.41	31.52	11.63	14.76	24.44	30.07	31.15	15.63	29.86	33.33	30.68	29.41	28.71	35.1	30.23	24.86	36.65	33.64	32.78	19.21	14.52	30.92	29.74	31.47	32.42	34.24	37.85	40.53	36.75	36.41	41.41	41.11	40.82	31.56
AT1G14660	1.64	1.46	1.21	0.98	0.84	1.18	1.36	1.54	1	1.38	1.38	0.95	1.55	2.56	1.47	1.52	2.36	1.83	1.31	1.83	3.79	3.21	2.34	3.16	3.45	3.19	3.11	2.91	4.87	4.28	3.69	4.69	3.48	3.72	2.31	2.12	3.97	3.9	4.08	4.05	3.46	3.24	2.28	3.42	3.82	3.89	4.1	5.3	3.18
AT1G14670	43.97	40.41	32.4	26.95	32.53	27.01	46.07	40.49	109.28	90.31	73.68	68.49	108.24	118.02	60.02	66.11	105.96	52.59	46.22	72.12	77.91	60.18	49.52	50.19	73.11	72.48	46.58	56.36	53.77	51.87	49.63	47.44	73.82	58.81	48.98	47.55	63.98	84.35	68.21	74.75	109.24	114	98.82	104.8	84.91	89.36	83.81	63.65	57.36
AT1G14680	0.38	0.46	0.19	0.22	0.26	0.17	0.15	0.41	0.64	0.97	0.46	0.71	0.85	0.71	0.47	0.26	0.69	0.55	0.57	0.58	1.29	0.73	0.58	0.68	0.94	1.2	1.75	1.01	1.9	1.54	1.19	1.13	1.48	1.95	1.46	1.13	1.43	1.34	1.45	1.23	2.3	2.37	1.55	2.41	1.68	2.14	2.42	1.63	1.31
AT1G14685	7.26	8.31	8.2	7.01	6	4.21	7.53	6.71	30.84	28.6	26.3	23.77	27.61	31.1	17.66	16.72	18.5	14.15	12.24	17.64	17.95	18.67	15.72	16.76	21.07	25.64	24.83	25.9	34.4	32.61	32.87	35.75	28.57	30.53	25.99	26.38	24.01	26.66	24.06	24.75	38.07	37.02	32.88	33.81	28.27	29.84	29.74	29.41	18.25
AT1G14687	0.61	0.66	0.79	0.78	0.86	0.91	0.76	0.9	1.05	0.83	1.07	0.94	1.33	1.24	1.47	1.74	1.29	1.93	1.87	2.11	1.1	1.44	1.39	1.78	1.78	1.14	1.86	1.77	2.29	2.56	2.32	2.22	1.97	1.92	2.14	2.9	2.31	2.08	1.94	1.83	2.15	2.64	2.75	3.53	2.34	2.58	1.76	2.64	1.97
AT1G14690	13.45	17.79	9.29	8.48	11.55	5.91	10.6	11.13	14.72	8.66	5.54	4.43	11.02	11.2	5.15	6.53	16.27	7.57	7.05	11.85	16.83	19.8	12.36	18.8	20.58	17.85	17.08	19.08	23.81	20.52	15.34	24.12	15.24	16.87	9.34	8.47	18.41	18.1	17.2	18.47	18.26	16.16	16.61	16.24	19.16	25.37	19.86	20.71	16.48
AT1G14700	18.09	20.53	13.66	18.81	15.37	10.08	9.17	11.96	11.21	11.48	9.29	9.74	8.33	12.75	12.72	9.05	5.59	13.31	15.33	15.05	7.32	13.31	6.94	16.39	10.77	9.97	21.27	15.69	17.41	18.17	13.3	15.67	11.22	17.69	16.97	16.69	16.92	8.57	10.79	9.74	13.97	8.96	13.43	13.29	15.69	21.9	21.81	21.36	6.49
AT1G14710	23.39	22.03	14.86	14.41	21.95	14.96	22.73	24.61	39.14	28.78	17.73	17.3	31.11	39.76	18.51	15.34	27.62	20.34	23.23	32.72	28.24	27.1	15.79	32.42	35.81	30.12	31.55	39.16	41.99	35.26	32.13	38.17	39.46	44.43	30.07	30.88	38.93	34.14	34.42	34.19	35.24	34.7	38.04	33.41	38.59	41.08	40.29	43.14	25.78
AT1G14720	19.74	24.84	28.24	27.78	19.87	20.51	19.07	18.49	18.21	15.7	16.68	14.78	13.42	15.89	17.14	17.04	17.17	24.97	26.34	21.23	19.35	28.04	22.31	30.75	30.59	26.77	38.52	39.41	47.54	40.25	46.36	46.84	26.46	36.21	42.95	38.59	31.94	27.05	26.57	26.69	48.83	47.87	44.69	45.3	37.1	42.89	47.51	46.19	27.32
AT1G14730	1.42	0.72	1.23	1.7	1.31	2.17	1.41	1.66	1.75	1.83	0.78	1.36	1.3	1.53	0.78	1.72	1.17	1.77	1.76	1.7	2.01	1.17	1.46	2	1.52	2.03	2.07	1.59	1.96	1.81	2.53	1.9	0.96	1.21	1.14	1.72	2.07	1.01	2.05	1.42	1.33	1.29	1.33	1.31	0.95	1.66	1.72	1.47	0.61
AT1G14740	22.49	25.13	16.84	14.57	52.35	34.3	58.01	59.68	77.55	66.34	51.49	41.14	75.91	61.22	23.8	28.9	72.21	29.09	19.42	46.33	48.74	33.29	19.69	26.02	38.15	41.8	41.13	28.16	33.69	33.75	27.7	33.5	37.55	31.25	17.52	17.44	32.81	39.07	33.56	38.53	79.87	87.85	74.22	76.95	55.49	50.11	49.7	43.83	38.71
AT1G14770	3	3.25	1.82	1.24	3.33	2.87	3.19	3.98	6.26	5.09	4.52	2.56	2.78	2.92	1.32	1.6	2.08	1.06	1.15	2.18	2.45	2.81	1.74	2.17	2.47	2.23	2.62	2.47	2.93	2.73	1.94	2.65	2.27	2.66	1.85	1.62	2.48	2.79	3.06	2.65	6.79	6.27	5.8	6.98	5.12	6.72	5.22	5.43	3.27
AT1G14780	0	0	0.04	0	0.08	0.14	0.43	0.27	0.88	0.97	1.3	0.74	2.67	3.73	2.55	2.08	1.79	2.28	2.58	2.91	2.48	1.24	0.61	2.03	1.44	0.91	1.18	1.65	1.55	1.13	1.29	1.81	0.56	0.98	0.58	0.4	1.26	0.77	0.9	1.11	0.8	1.58	0.88	0.89	1.35	1.12	0.61	0.63	0.38
AT1G14790	2.61	3.08	1.97	1.12	2.2	1.01	2.05	2.13	3.6	3.57	2.06	1.14	4.28	2.64	1.81	3.19	13.12	2.19	1.27	3.52	14.47	8.04	7.57	6.29	14.11	13.59	6	7.65	9.68	9.05	8.22	10.69	17.45	12.59	5.58	4.55	21	23.53	21.96	21.44	17.13	16.81	15.76	16.75	17.11	14.83	11.94	12.23	14.09
AT1G14810	46.81	37.28	36.61	35.4	34.64	31.29	36.34	37.47	41.52	46.68	34.18	30.97	42.03	57.78	38.24	26.76	43.7	35.75	51.5	57.36	76.01	84.36	54.34	93.75	99.34	80.4	83.05	96.51	104.61	103.53	75.67	115.78	95.57	121.73	90.01	103.9	103.83	100.76	77.06	89.56	98.36	77.25	123.21	98.09	111.07	112.52	130.92	137.42	87.54
AT1G14820	7.89	9.13	9.62	10.2	8.35	8.28	10.54	10	10.06	9.94	7.37	9.62	11.12	14.9	15.13	15.21	19	22.46	16.99	16.43	14.22	14.11	15.05	14.54	17.07	11.43	12.17	14.31	15.87	15.94	19.24	16.84	18.8	21.58	23.85	26.86	26.45	25.57	23.28	25.22	27.24	27.36	22.39	26.07	24.85	29.11	22.5	23.78	14.96
AT1G14830	30.37	29.36	19.75	18.09	25.72	17.69	32.92	32.59	56.11	38.22	30.93	26.69	53.98	56.55	28.5	26.55	45.04	24.02	22.31	38.25	35.13	31.61	19.17	30.83	29.4	35.89	30.1	28.86	29.91	29.13	22.53	25.55	28.47	26.8	20.62	19.47	29.28	30.62	31.21	28.93	40.76	42.83	35.25	35.21	36.06	42.69	38.82	32.8	26.47
AT1G14840	24.17	23.22	10.32	10.29	18.5	8.86	16.95	16.04	18.55	13.23	9.66	7.31	13.77	15.64	8.08	8.35	10.03	8.24	8.93	13.15	10.53	13.86	8.24	18.7	13.66	10.26	14.36	16.61	17.32	14.44	11.95	17.37	12.67	16.77	10.61	8.74	18.77	12.8	15.2	11.27	8.73	7.6	10	7.44	22.84	22.49	18.96	23.01	7.95
AT1G14850	4.67	3.9	2.05	1.31	3.21	1.57	2.73	3.41	5.62	4.72	3.2	1.72	6.36	7.59	2.63	2.23	8.43	3.09	3	6.7	9.21	8.64	3.67	7.7	11	9.7	8.12	8.87	10.61	9.73	6.14	10.97	11.59	11.56	4.62	4.51	11.68	10.29	9.66	9.27	14.82	14.44	16.47	12.15	17.01	16.14	16.33	17.4	10.91
AT1G14870	2.71	2.26	4.76	3.31	7.92	12.86	18.45	9.29	14.39	18.11	22.07	20.22	42.86	36.08	32.8	22.93	61.04	57.29	60.98	63.21	53.77	31	16.64	19.53	34.98	76.13	74.11	16.45	58.19	48.28	41.63	39.81	46.51	22.4	29.6	42.86	23.6	21.11	13.73	25.07	42.57	44.13	46.08	39.18	30.61	15.36	16.26	18.11	24.46
AT1G14880	3.63	2.77	104.59	6.01	4.52	5.31	30.53	14.04	14.86	9.88	24.07	12.43	141.64	18.39	48.01	83.01	2578.56	81.41	28.63	56.97	1153.28	84.55	1273.88	54.03	1824.18	1119.47	17.34	120.62	122.61	111.09	237.13	107.1	1012.53	116.82	206.56	311.51	268.11	2249.32	797.17	2036.96	273.75	1293.83	406.24	748.78	440.59	183.01	192.07	164.58	1004.8
AT1G14890	1.84	1.25	1.6	1.42	1.4	0.99	0.8	0.78	4.49	3.45	2.15	4.33	6.07	8.23	3.72	4.84	6.12	6.8	6.13	5.8	10.97	9.51	8.16	7.88	7.88	8.91	13.35	8.16	8.54	8.31	11.03	8.67	5.35	7.63	6.29	6.92	4.65	6.02	3.76	4.72	6.53	5.08	5.43	5.22	3.99	4.82	6.02	5.04	6.18
AT1G14900	2.25	2.02	1.76	1.52	2.64	2.32	1.98	2.11	1.81	2.27	2.09	1.95	2.27	2.53	1.98	1.62	2.63	2.36	2.63	2.29	1.68	1.89	2.26	2.12	2.53	1.49	1.85	2.04	1.48	1.67	1.85	1.67	1.61	2.57	1.63	1.88	2.26	2.32	2.03	1.85	2.99	1.7	2.09	2.15	2.95	3.41	3.34	3.78	2.06
AT1G14910	13.39	14.7	11.77	9.69	11.6	9.02	13.51	12.28	18.9	13.53	12.44	11.94	18.06	18.9	12.08	14.17	30.81	14.2	11.78	18.53	28.6	23.43	23.03	22.37	30.17	28.32	19.67	23.12	26.06	23.88	24.23	27.14	28.91	25.35	18.79	19.63	26.07	28.93	30.27	31.28	29.6	32	29.7	28.48	29.73	29.42	26.65	27.43	21.53
AT1G14920	33.6	33.07	22.31	20.24	23.54	18.2	23.79	23.07	13.4	16.57	10.74	10.51	11.81	13.01	10.74	11.35	21.6	13.01	12.82	14.54	24.74	25.87	20.63	18.93	21.13	21.15	20.33	21.41	29.14	24.47	23.72	32.97	32.86	33.34	22.93	19.54	39.32	35.62	39.47	38.22	29.24	27.66	30.18	30.55	42.65	37.19	37.99	46.38	24.75
AT1G14970	1.17	1.01	0.68	0.42	0.51	0.82	0.77	1.34	1.6	1.16	0.43	0.59	0.91	1.72	0.45	0.57	0.39	0.98	0.61	1	1.22	1.7	0.74	2	1.8	1.16	2.21	2.17	1.73	1.95	1.48	2.53	1.73	2.3	1.56	1.73	2.41	1.73	1.7	0.94	3.06	1.57	2.3	2.31	2.11	2.66	2.52	2.46	0.75
AT1G14980	26.14	20.76	34.98	29.83	30.14	46.41	33.15	33.1	54.25	53.5	60.65	60.86	66.35	74.22	67.4	61.76	96.68	66.94	72.25	60.4	95.61	78.1	100.92	69.99	122.13	94.18	81.13	100.82	120.95	100.19	99.59	106.28	126.32	127.4	136.51	195.83	120.14	116.69	91.68	128.59	128.19	111.28	131.49	117.79	115.71	89.87	118.89	100.72	107.05
AT1G14990	6.4	6.23	8.76	9.3	5.32	8.75	5.74	5.68	6.12	5.13	6.66	6.19	5.3	4.75	6.75	8.15	7.61	8.54	8.08	6.73	7.66	7.96	15.18	9.04	12.04	10.9	10.74	11.76	15.88	13.16	18.77	16.98	17.29	17.09	24.92	26.71	25.88	22.5	24.8	24.96	20.75	20.75	20.06	19.86	21.36	22.41	24.8	23.97	17.88
AT1G15000	6.09	4.95	4.35	4.12	5.94	5.2	5.29	6.59	5.86	6.73	3.34	3.74	4.23	4.62	3.42	3.49	3.83	3.65	3.05	5.91	7.02	11.45	8.72	8.98	8.24	6.79	8.4	8.43	9.84	7.53	7.22	9.88	6.48	10.64	6.52	6	9.03	7.42	7.04	7.14	8.66	6.06	9.87	9.65	20.78	21.86	13.87	25.51	3.41
AT1G15002	2.35	3.87	3.48	3.18	4.59	4.19	4.22	5.23	4.75	5.32	2.71	2.97	3.37	3.62	2.74	2.86	3.06	3.04	4.6	4.72	5.47	9.1	6.97	7.2	6.52	5.37	6.64	6.63	7.88	5.99	5.8	9.24	5.3	8.39	5.21	4.94	7.09	6.78	5.96	5.67	8.09	4.77	7.72	7.58	16.29	17.19	11.41	19.99	6.36
AT1G15010	1.16	1.55	6.2	1.58	1.55	3	3.77	9.98	4.09	2.2	4.25	4.67	2.41	1.42	5.37	2.5	0.51	0.93	4.76	1.86	0.15	0.37	0.42	0.58	0.52	2.79	1.09	4.41	0.4	0.52	0.53	0.15	1.35	0.25	0.88	0.88	0.46	2.38	0.7	1.23	1.54	4.2	1.06	1.42	2.28	0.6	0.79	0.26	0.49
AT1G15020	10.45	11.98	8.1	7.5	4.81	3.35	5.35	4.74	10.75	7.07	4.08	4.3	11	11.79	8.98	8.89	8.06	5.52	7.45	8.72	8.89	11.88	7.76	8.42	8.94	9.6	9.52	8.05	7.75	7.17	6.82	7.53	7.08	5.87	5.46	5.2	7.74	8.84	7.73	8.26	10.26	11.3	9.66	10.81	12.91	16.51	16.65	15.8	9.42
AT1G15030	45.41	49.45	32.63	32.62	34.85	26.34	37.19	37.38	43.08	37.89	26.84	26.99	35.69	35.54	27.03	27.62	35.57	26.19	23.75	33.7	35.48	32.93	23.05	29.9	27.24	27.72	25.91	25.64	24.34	22.81	21.96	27.01	23.8	22.42	17.58	17.42	31.67	29.16	33.45	33.71	30.91	33.68	30.48	31.17	30.47	40.59	32.43	38.51	30.27
AT1G15060	24.24	26.58	13.4	12.99	19.39	12.07	19.09	18.87	18.05	17.71	13.99	9.59	15.12	16.68	10.35	13.39	24.91	11.81	9.46	17.67	19.72	15.8	11.55	15.31	18.18	14.68	13.05	13.65	12.92	12	10.33	13.88	12.71	11.89	6.41	6.04	15.48	15.95	17.9	16.76	11.63	12.55	13.18	10.42	18.88	18.61	18.35	18.47	15.2
AT1G15080	1.88	2.64	1.64	1.99	1.83	1.46	1.29	1.85	0	0.56	0.93	1.01	0.45	0.34	0.57	0.54	0.56	0.77	1.59	1.18	1.45	2.3	1.95	2.82	2.29	1.57	2.01	3.77	3.6	3.19	2.74	3.52	1.93	2.57	3.35	3.05	3.27	2.45	2.61	2.03	2.98	1.19	1.42	2.94	3.12	4.61	4.79	4.2	1.7
AT1G15100	18.35	20.67	25.17	22.33	12.54	13.07	10.83	14.55	25.47	21.97	27.1	30.9	19.53	19.97	20.2	33.37	34.95	26.47	17.03	22.23	17.42	14.89	22.01	11.13	16.68	10.21	10.57	12.7	11.69	10.38	13.88	11.81	16.66	16.58	16.51	18.27	30.54	32.07	32.98	38.16	17.84	18.29	17.42	18.56	25.27	26.88	26.7	28.48	26.82
AT1G15110	3.45	4.78	3.29	3	3.41	2.8	3.63	4.07	2.41	1.48	1.29	1.07	2.33	2.46	2.33	3.83	6.21	4.98	2.57	5.29	6.63	4.88	3.3	3.43	3.52	5.82	6.75	3.07	3.85	4.57	4.78	4.51	4.03	2.57	2.42	2.38	4.11	3.66	4.89	4.02	5.3	5.72	4.44	6.03	4.46	5.16	4.66	5.23	6.41
AT1G15120	63.67	69.78	88.42	89.75	62.46	87.86	60.26	64.38	68.93	72.08	69.05	75.27	72.67	75.72	81.49	103.04	147.71	105.11	97.08	79.69	116.44	90.08	138.85	81.92	144.25	128.3	103.89	98.52	101.44	108.62	125.2	105.11	117.62	109.7	140.23	171.55	118.33	157.48	137.32	152.24	122.2	138.69	117.19	120.56	146.97	130.38	159.51	128.07	148.28
AT1G15125	5.02	3.84	6.77	3.27	3.02	2.99	3.37	1.45	20.73	16.79	21.13	31.26	53.29	44.52	166.35	105.18	164.22	169.09	145.47	92.86	355.54	370.6	654.04	138.41	128.36	339.69	250.34	94.28	395.81	347.46	270.38	676.32	192.68	236.82	166.94	282.76	174.08	38.49	102.95	137.1	90.24	101.5	81.98	127.7	134.86	128.24	160.78	176.97	287.43
AT1G15130	21.23	25.37	20.31	15.08	19.35	13.15	21.21	20.82	27.23	19.37	17.4	13.85	31.34	31.62	18.1	21.65	55.45	22.58	16.48	31	47.5	31.23	33.46	30.8	48.2	51.18	35.32	32.81	39.05	37.52	33.73	35.44	46.18	35.58	28.97	28.45	38.32	52.18	49.98	50.26	49.56	61.87	51.56	50.69	48.37	47.39	50.04	43	43.58
AT1G15140	161.57	113.11	117.01	125.02	108.26	118.56	128.73	122.31	119.27	139.62	117.06	121.39	120.38	149.39	117.74	105.43	99.38	127.23	123.01	133.54	125.96	148.07	107.66	169.41	152.48	142.58	140.87	178.75	161.14	161.76	168.42	166.43	163.84	184.99	177.65	203.62	164.32	161.54	159.71	153.8	168.61	140.79	175.65	155.33	155.44	156.5	154.55	164.66	82.64
AT1G15160	4.73	6.73	5.14	4.43	3.56	3.37	3.75	3.75	3	2.63	2.19	1.9	1.74	2.14	2.1	1.81	1.71	2.47	2.14	2.31	1.47	1.47	2.02	2.2	2.28	1.58	1.42	2.03	2.29	2.43	1.94	2.11	2.12	2.77	2.48	2.77	3.24	2.77	2.86	3.14	2.09	1.96	2.37	1.84	3.6	4.39	3.79	3.86	1.34
AT1G15165	7.19	8.44	2.46	2.66	8.5	5.37	7.11	9.43	5.61	4.05	2.58	2.29	3.23	5.3	1.39	1.3	3.9	2.15	1.89	3.07	1.85	3.16	1.23	5.36	4.05	2.42	2.77	3.64	3.89	4.06	2.05	4.43	2.9	4.07	1.54	1.4	5.2	4.42	3.79	2.4	2.41	2.08	2.95	2.61	3.96	5.24	4.54	5.26	2.26
AT1G15170	11.67	12.65	11.56	11.8	13.23	15.08	13.95	13.85	11.65	10.84	12.75	11.18	7.76	8.22	8.87	10.65	9.82	10.31	9.05	10.31	7	7.09	7.24	8.55	9.12	8.05	9.87	10.36	10.93	10.5	9.43	11.05	9.8	10.27	10.26	9.93	13.14	10.55	14.11	14.5	14.01	13.39	13.17	14.91	13.43	16.13	16.54	17.22	10
AT1G15175	3.82	4.75	4.89	6.33	3.38	3.52	3.56	3.15	3.65	4.16	3.53	5.2	4.09	4.77	4.93	3.73	3.48	4.38	5.77	3.43	3.47	6.25	5.63	5.64	4.29	5.53	8.13	6.11	3.9	4.67	3.62	3.22	2.84	3.4	3.66	3.65	2.61	2.6	2.04	1.82	4.92	3.95	6	5.11	1.81	2.19	2.01	2.11	0.61
AT1G15180	42.66	40.12	32.85	35.84	29.32	27.49	33.63	31.83	38.42	29.41	27.41	27.77	17.55	22.22	21.3	18.84	11.6	16.14	19.21	19.85	12.38	21.85	14.22	25.71	15.89	16.7	24.45	23.03	20.77	21.09	15.37	19.37	15.35	17.97	18.05	17.9	19.69	11.68	12.85	11.94	26.49	16.53	30.2	26.1	23.2	25.67	23.5	31.29	9.86
AT1G15200	22.05	23.57	15.6	14.8	19.49	13.1	17.51	22.09	37.51	24.49	18.86	14.46	26.66	33.87	16.86	13.87	30	13.4	22.27	23.59	28.95	35.7	19.24	31.82	34.7	37.17	32.39	39.62	37.02	37.89	33.54	33.79	38.75	36.7	27.89	25.02	40.12	32.72	34.89	40.44	39.31	41.11	44.55	40.57	45.27	49.05	49.94	50.47	44.19
AT1G15215	4.32	5.2	3.86	4.15	3.24	3.11	2.26	4.57	2.82	1.35	2.09	1.86	4.02	3.54	3.26	4.07	3.41	5.34	5.55	4.73	5.29	6.31	8.09	8.93	8.59	8.31	8.36	7.79	10.42	10.22	11.14	10.89	7.87	8.55	10.51	9.76	11.62	9.99	13.45	12.87	7.24	6.09	7.4	6.28	10.88	10.92	11.62	11.76	9.91
AT1G15220	4.15	4.96	4.34	4.15	3.31	3.94	2.9	3.26	5.24	5.91	6.14	4.64	6.91	6.71	4.77	5.55	4.46	4.83	4.59	5.1	5.02	4.2	4.8	4.36	5.39	5.51	5.35	5.57	6.39	6.27	6.28	5.82	7.01	6.85	5.83	5.6	7.75	7.83	8	8.47	9.99	10.96	10.65	11.17	9.76	10.68	9.98	9.7	7.56
AT1G15230	6.76	8.04	9.22	7.83	5.92	7.4	6.93	6.69	11.14	10.29	14.68	12.64	14.09	13.75	13.85	15.08	14.53	14.29	13.02	12.99	15.99	14.92	19.17	14.96	15.05	14.96	18.65	18.25	22.39	20.61	20.18	23.06	20.67	19.95	24.55	23.19	27.09	26.04	30.82	30.58	25.75	23.32	28.64	29.66	32.74	32.7	33.9	36.52	23.8
AT1G15240	12.06	13.93	5.68	5.27	8.58	5.16	10.28	10.18	11.47	8.33	5.26	3.88	11.31	11.77	4.86	6.01	17.07	5.9	4.99	10.81	13.64	12.35	8.33	12.67	16.12	15.15	11.88	13.14	15.44	13.65	11.13	15.4	15.97	15.33	8.2	7.07	17.34	17.5	20.08	17.53	16.73	19.02	16.94	14.72	18.8	20.84	19.29	20.48	16.33
AT1G15250	10.19	7.51	14.11	13.77	9.1	13.3	8.89	9.21	7.97	10.11	13.78	11.42	10.26	10.69	15.37	10.84	11.81	16.1	27.88	16.22	17.25	19.68	24.21	21.98	30.8	19.42	20.07	28.47	30.8	25.32	27.47	29.82	26.64	32.87	40.48	53.83	28.94	27.03	25.27	31.34	38.66	32.9	44.78	42.91	38.77	37.53	38.4	43.7	20.8
AT1G15260	60.14	61.39	67.15	71.85	41.22	36.95	28.04	31.2	32.84	23.97	32.64	26.46	29.12	33.95	53.33	53.19	30.56	49.93	51.17	28.31	23.69	38.88	60.66	47.77	36.33	31.65	36.23	47.91	57.67	49.38	70.55	59.34	55.86	60.08	85.92	71.08	89.73	58.5	70.63	63.33	63.91	54.73	53.15	65.18	81.87	79.01	75.69	82.33	47.36
AT1G15270	206.62	264.97	314.3	340.34	246.62	350.48	211.32	246.68	307.63	243.49	270.08	285.1	249.59	268.71	295.41	345.55	358.43	327.34	337.94	274.21	284.54	265.04	371.6	265.39	342.06	278.51	295.35	286.43	301.72	309.8	380.9	290.76	283.49	302.25	409.01	432.85	344.13	353.46	343.69	361.98	376.94	365.68	301.34	365.82	357.08	422.92	427.03	354.16	343.43
AT1G15280	25.16	27.69	17.82	15.34	21.99	15.81	22.75	23.16	32.71	21.47	19.27	13.23	24.62	24.24	14.56	15.94	32.31	15.51	15.15	25	29.94	27.88	19.7	28.59	35.18	30.16	26.32	28.34	37.93	32.55	24.55	37.31	33.21	37.43	19.51	20.32	41.24	38.63	41.51	39.84	42.22	41.63	41.13	36.87	43.63	47.78	43.12	49.62	34.5
AT1G15290	56.89	64.21	19.75	17.97	42.65	14.64	38.22	39.16	96.9	54.13	32.57	17.61	51.72	60.69	17.07	17.98	26.78	16.04	20.02	44.21	34.58	46.11	13.71	55.02	36.75	28.74	35.37	35.95	26.5	23.71	12.48	26.53	15.75	22.78	8.85	7.35	25.96	23.71	20.75	20.25	16.93	12.62	21.67	11.94	31.28	33.06	29.98	32.91	18.03
AT1G15310	0.32	0.37	0.21	0.34	0	0.53	0	0.33	0.12	0.1	0.35	0.5	0.69	0.5	0.53	0.9	2.52	0.58	0.52	0.47	1.24	1.56	2.17	1.2	2.25	1.6	0.8	1.72	3.45	3.35	3.78	2.82	3.86	2.59	1.92	1.89	2.57	3.05	4.37	4.01	2.8	3.4	2.36	3.38	1.38	1.6	1.55	1.69	1.96
AT1G15340	61.63	74.29	51.63	47.18	62.94	48.68	65.9	66.22	85.72	51.5	57.17	38.99	49.84	53.79	42.06	44.53	58.13	47.1	44.87	58.43	64.15	66.45	51.34	74.32	67.09	61.48	63.49	74.09	78.84	64.45	59.96	81.62	49.75	54.74	45.02	37.76	57.79	52.21	59.26	66.23	63.47	58.3	66.34	68.92	58.66	67.2	56.01	69.36	46.2
AT1G15350	13.03	18.63	20.45	21.23	10.43	13.27	13.16	10.01	19.56	13.99	21.5	21.88	17.83	20.66	25.53	31.89	24.22	33.66	23.95	23.77	22.24	18.54	22.9	16.33	13.73	23.35	24.3	14.6	23.24	23.4	23.65	24.29	16.06	16.34	22.07	22.74	20.17	17.92	19.35	18.85	25.58	25.45	22.57	27.91	34.45	46.07	51.02	40.17	26.25
AT1G15370	33.29	31.71	38.68	40.7	32.77	45.3	39.57	37.99	42.12	40.43	40.2	44.25	42.16	45.1	43.94	50.26	55.15	50.5	46.27	40.65	41.29	32.44	46.36	34.41	40.26	39.2	35.06	33.56	34.87	31.68	36.65	31.48	32.68	32.16	40.65	43.66	35.98	42.21	40.92	43.59	38.45	43.94	32.83	39.83	38.27	40.91	43.58	32.1	33.56
AT1G15390	23.31	17.14	19.44	20.34	16.11	17.54	17.51	18.27	14.85	19.06	18.57	16.42	17.02	18.18	17.31	14.59	15.35	14.77	21.43	19.14	20.21	23.1	20.68	22.87	25.54	23.14	27.54	28.16	24.51	23.2	19.89	26.83	21.36	25.86	25.53	29.29	23.43	21.54	18.6	21.02	24.35	18.12	24.68	24.08	32.28	31.77	33.51	36.71	16.92
AT1G15400	23.67	34.36	40.93	44.4	20.16	21.81	19.73	16.11	25.24	22.59	28.06	32.31	31.11	31.97	33.79	44.4	43.97	42.6	29.38	29.44	40.78	34.69	46.66	28.26	30.26	52.21	47.22	30.22	38.46	40.07	49.68	48.07	40.15	37.32	52.73	50.91	46.74	47.07	47.14	54.49	62.27	63.38	63.1	76.12	67.13	65.92	67.97	59.1	50.9
AT1G15405	0	0	0	0	22.71	0	0	0	0	0	0	0	0.95	0	0	0	0	0	0	0	0	0	0	0	0	0	0	0	0	0	0	0	0	0.54	0	0	0	0	0	0	0	0	0	0	0	0	0	0	0
AT1G15410	29.37	40.38	19.84	21.03	30.6	28.26	29.98	32.7	32.83	33.33	31.57	23.53	23.92	26.63	23.33	29.04	27.83	25.25	20.09	25.05	16.74	15.28	15.01	15.85	11.1	9.82	16.06	10.59	9.45	10.34	8.91	12.47	6.37	9.96	6.24	8.03	21.17	8	15.78	7.11	10.49	7.92	8.38	7.9	25.19	18.57	20.52	24.34	26.4
AT1G15415	0	0	0	0	0	0.27	0	0	0.19	0	0	0	0.2	0.38	0.48	0.35	0.54	2.67	0.76	1.24	3.9	1.74	0.88	1.11	0.62	10.66	13.36	0.88	4.83	8.77	6.28	1.94	4.07	1.97	7.33	10.52	2.12	1.28	1.62	0.4	2.19	2.89	4.15	3.85	1.84	1.11	2.57	1.56	6.06
AT1G15420	7.66	6.35	6.38	5.61	7.45	6.94	8.27	9.9	16.26	12.33	10	9.34	10.86	14.46	10.14	9.66	17.8	12.32	12.29	17.92	22.93	18.74	11.02	17.84	22.62	21.06	23.55	21.93	29.72	26.71	20.45	23.82	26.71	26.81	18.96	19.92	21.99	20.59	15.83	21.6	30.08	25.62	32.63	30.33	25.12	25.88	29.16	29.41	21.86
AT1G15430	10.74	12.01	15.71	14.68	12.64	16.56	17.03	14.74	10.93	10.28	11.58	12.62	11.71	10.65	9.34	11.42	17.22	13.92	8.02	9.41	13.54	9.14	8.25	7.26	7.5	23.23	17.63	6.45	8.22	8.78	10.31	6.1	9.95	6.85	8.42	10.36	8.8	10.03	8.91	10.04	14.93	17.32	17.46	16.7	9.23	7.38	6.89	6.87	7.6
AT1G15440	2.55	1.75	1.53	1.1	2.22	1.54	2	2.41	6.15	4.88	4.36	2.31	6.31	8.47	3.35	3.51	10.42	4.93	5.41	10.44	16.39	12.87	6.75	12.67	23.62	15.93	14.5	18.67	27.77	23.64	13.38	24.19	26.94	28.51	13.21	17.85	20.66	17.72	14.76	17.63	19.91	19.09	23.86	17.7	25.4	18.95	27.37	28	19.15
AT1G15470	11.26	10.18	9.93	8.32	10.04	9.25	10.76	9.68	11.2	10.06	9.8	9.23	10.41	11.98	9.4	9.87	15.95	9.75	9.73	11.36	17.72	13.6	14.69	14.36	18.96	17.19	13.78	15.52	18.94	19.2	15.56	17.18	20.77	20.78	16.77	19.47	22.67	21.29	22.02	23.35	19.54	19.17	21.93	18.41	24.4	24.81	24.57	23.47	17.41
AT1G15480	0.74	0.66	0.54	0.4	0.56	0.56	0.69	0.99	2.11	1.96	1.53	1.26	4.38	5.75	2.91	2.38	6.86	4.41	3.58	5.72	9.54	8.46	4.46	6.82	11.62	9	10.16	10.59	13.45	13.13	9.98	13.87	13.08	13.56	7.2	8.38	10.27	8.36	7.27	8.38	16.21	14.19	15.14	15.4	12.4	11.28	13.81	13.35	7.94
AT1G15490	5.02	5.19	2.8	2.55	2.59	1.41	2.61	2.56	2.79	2.61	1.69	1.34	2.88	3.83	2.19	2.07	3.17	2.46	2.04	2.88	3.45	4.4	2.74	4.91	3.73	3.93	3.8	3.65	3.95	3.99	2.84	4.9	4.31	4.49	2.84	3.13	5.46	5.23	5.53	4.48	4.29	3.26	4.24	2.98	7.57	7.84	6.24	7.05	3.61
AT1G15500	117	111.37	69.94	70.64	95.76	64.79	99.18	109.86	91.16	89.5	74.56	49.68	74.47	98.88	60.9	43.81	76.27	62.09	68.4	102.68	88.02	113.28	61.81	128.99	114.12	82.74	105.26	120.8	118.4	108.19	68.19	122.45	75.86	102.53	53.85	52.3	88.63	71.44	76.22	75.5	93.9	79.49	95.68	82.53	115.57	118.79	104.23	148.48	87.67
AT1G15510	1.63	1.39	0.57	0.46	1.52	0.68	0.98	1.54	2.4	2.04	1.81	0.68	3.26	4.52	1.29	1.05	5.62	2.75	2.55	6.04	5.78	7.52	2.41	10.98	12.24	6.32	7.33	12.68	15.97	13.04	6.97	16.59	11.93	16.67	4.42	4.39	17.44	11.4	10.29	10.5	10.72	9.04	11.41	8.12	13.88	16.55	15.92	19.72	9.75
AT1G15520	0.32	0.26	2.17	0.32	0.22	0.15	0.63	0.93	1.66	0.9	0.38	0.48	6.98	3.47	2.15	3.24	76.01	6.29	3.32	13.36	160.13	34.18	11.09	43.47	9.1	489.65	205.25	2.87	66.07	94.57	103.53	9.73	85.23	17.23	21.18	28.43	13.47	13.03	17.66	13.95	13.88	35.41	27.26	25.69	12.43	6.58	7.15	8.1	109.51
AT1G15530	8.89	7.96	5.15	4.58	7.84	3	8.92	7.63	34.2	26.68	22.11	21.44	49.27	34.99	14.56	15.01	35.69	22.85	14.51	29.26	24.95	21.05	10.48	16.49	13.51	28.02	29.19	13.54	21.32	19.71	18.05	19.87	16.61	13.72	9.63	8.01	13.62	13.13	12.71	14.23	26.62	29.69	23.9	28.36	17.53	16.61	17.21	16.6	14.66
AT1G15550	0.59	0.79	0.73	0.42	2.81	1.58	2.35	6.3	10.93	7.51	12.84	9.19	5.54	12.29	12.09	10.07	2.7	4.23	7.89	9.07	3.08	3.93	4.13	6.42	6.76	3.26	7.18	7.24	5.87	6.31	5.67	7.78	1.01	2.6	2.6	2.01	1.65	0.79	0.54	0.35	1.87	2.05	3.01	3.25	9.02	11.12	16.23	14.02	4.71
AT1G15570	0.93	0.44	0.49	0.33	0.29	0.21	0.23	0.82	2.2	2.68	0.53	0.75	1.33	2.22	0.95	0.51	0.3	0.5	1.43	0.91	1.33	2.39	0.41	1.8	1.47	1.08	2.3	1.27	0.68	0.57	0.41	0.76	0.23	1.1	0.83	0.36	0.48	0.64	0.18	0.19	0.51	0.17	0.47	0.3	0.8	1.43	0.98	1.44	0
AT1G15580	0.73	1.02	0.38	0.96	0.37	0.5	0.52	1.73	2.01	3.49	1.76	1.66	2.21	1.82	1.59	1.76	0.89	2.55	5.81	3.92	3.39	5.96	3.51	6.96	2.36	2.25	3.32	3.42	3.75	2.44	3.07	2.67	1.11	1.48	1.81	1.71	1.8	1.09	0.72	0.68	0.24	0	0.23	0.12	1.07	1.84	1.44	1.22	0
AT1G15660	2.69	2.43	1.79	1.56	1.38	1.13	1.18	1.75	1.35	1.12	0.97	1.02	2.32	2.92	1.4	1.36	2.23	1.87	1.58	2.38	2.75	3.2	2.3	2.8	3.12	3.57	3.32	3.39	3.64	3.17	2.8	3.28	3.46	4.09	2.45	2.47	3.36	4.36	4.29	3.7	5.18	5.3	5.88	5.22	6.66	8.55	7.79	7.07	5.15
AT1G15670	0.46	0.36	0.9	0.19	0.68	0.46	1.27	0.61	4.57	8.52	6.15	7.81	32.41	23.92	13.18	23.73	49.05	24.63	4.66	13.27	20.65	11.45	7.62	6.78	7.29	24.81	17.08	4.4	12.29	10.02	12.93	7.66	19.87	5.4	7.85	9.04	9.55	14.56	9.69	21.45	42.95	50.64	46.37	44.87	17.06	9.99	8.6	8.7	22.06
AT1G15690	545.15	582.09	360.3	340.68	584.78	365.12	688.15	645.67	509.4	591.49	430.59	344.66	363.8	525.06	267.1	238.35	387.52	338	284.55	412.82	303.27	425.01	215.66	491.68	443.21	291.22	292.42	460.98	484.56	387.17	312.26	402.9	397.42	471.62	334.87	295.14	500.42	416.78	466.85	459.88	548.71	476.13	705.34	477.71	545.9	601.64	570.3	666.89	389.32
AT1G15700	1.46	0	0	0	1.07	0.78	2.02	2.26	2.57	1.48	0	0	0	1.77	0	0	0	0	0	0	1.45	3.72	0	0	0	3.35	0	1.57	1.65	4.03	0	1.31	0	4.06	0	0	3.66	0	0	2.77	2.96	3.02	1.23	3.28	1.94	1.87	0	1.94	4.06
AT1G15710	21.01	17.84	13.36	13.16	16.69	14.52	17.65	19.49	21.24	20.08	15.18	13.03	12.86	15.78	11.85	11.57	16.63	11.64	13.29	17.68	17.41	15.32	11.58	20.13	22.94	15.51	13.98	22.04	18.53	18.45	16.98	20.12	21.33	24.29	17.65	17.8	25.84	23.72	21.08	21.71	17.2	12.25	18.15	13.84	21.22	20.43	19.1	22.71	11.03
AT1G15730	53.37	52.12	45.22	42.4	41.95	39.69	50.29	51.13	47	45.24	36.32	33.64	35.96	40.66	32.37	29	33.39	31.43	33.3	42.12	35.71	46.82	34.59	49.67	45.17	39.95	50.29	52.61	51.56	48.72	39	54.9	41.52	46.36	39.24	42.59	45.76	40.66	43.32	40.6	59.6	51.48	56.45	59.54	65.32	72.87	73.84	80.48	32.78
AT1G15740	25.37	41.91	25.28	23.81	13.53	7.62	11.1	12.44	18.28	10.49	10.53	9.25	22.16	21.15	13.94	17.21	29.98	18.85	14.24	19.69	28.2	34.39	33.76	30.14	30.92	38.94	44.11	30.39	42.4	37.46	29.47	40	28.34	26.63	24.61	21.98	35.66	39.51	40.92	42.38	52.08	57.7	50.57	56.72	43.62	48.79	50.6	43.6	45.61
AT1G15750	71.02	89.51	38.01	39.66	64.3	34.28	64.71	66.44	59.37	44.52	35.41	23.36	43.47	48.04	22.3	24.53	75.46	24.76	15.68	40.77	47.57	33.2	18.14	25.84	40.69	44.81	30.69	24.88	30.67	32.18	20.86	26.37	40.01	33.73	18.89	19.46	52.88	52.34	53.09	52.91	81.25	92.08	87.5	63.14	93.47	98.15	97.51	94.27	87.37
AT1G15780	12.14	13.59	6.39	5.53	11.58	5.47	11.74	12.24	19.51	11.83	9.81	6.02	15.84	19.43	7.23	8.93	25.34	9.46	6.94	18.01	24.65	19.18	11.02	19.61	23.81	24.44	16.36	19.35	25.16	23.1	16.19	24.91	25.17	23.4	11.03	10.13	24.42	21.65	26.25	25.33	19.45	23.91	22.9	17.78	24.04	23.03	22.72	25.27	20.97
AT1G15790	0.93	0.85	3.93	2.14	0.89	0.96	2.46	1.21	2.69	1.97	2.06	1.59	5.34	3.22	3.31	9.45	41.04	7.78	3.05	3.78	22.96	8.74	28.68	5.36	30.17	27.45	4.93	9.64	10.08	9.66	16.25	10.82	21	10.9	11.17	14.31	16.5	38.81	24.13	41.42	16.11	28.51	20.66	24.09	17.89	13.02	12.65	9.26	26.22
AT1G15800	3.05	2.59	2.93	3.34	1.88	2.65	2.8	2.09	1.29	1.28	0.76	1.97	5.88	4.97	2.44	3.15	4.74	4.9	3.18	4.35	3.88	3.4	3.1	2.33	2.45	4.15	3.48	2.69	3.54	3.59	4.52	4.01	4.1	4.21	3.69	3.98	3.61	4.89	4.29	4.64	5.1	7.13	4.78	5.92	5.15	4.66	4.4	3.66	4.26
AT1G15810	8.58	8.24	7.48	6.65	7.88	7.51	6.85	8.27	10.1	6.87	5.95	3.92	6.92	7.63	5.34	6.16	12.82	7.26	6.22	8.7	11.89	10.84	11.55	10.35	19.34	13	12.42	15.57	22.6	19.66	17.37	21.02	24.01	25.23	20.1	20.26	26.71	25.01	25.84	28	21.43	22.48	22.21	20.07	24.53	22.27	23.66	24.28	23.56
AT1G15820	5994.64	5153.89	6883.81	6908.56	4428.85	5696.34	5417.47	4470.61	3221.63	5949.82	6515.19	7922.34	5391.3	6046.78	8745.52	8416.22	3332.64	7966.44	8755.91	6853.91	5333.5	6379.46	7746.26	7147.52	4603.93	5010.83	6555.77	6189.31	4420.3	4515.4	5432.26	5441.37	3130.9	3697.89	5108.12	4868.12	2556.33	1937.45	2397.61	1553	897.45	654.03	985.52	1049.8	604.42	404.22	510.23	494.73	135.8
AT1G15825	12.79	11.72	2.79	1.98	11.51	1.98	11.35	9.58	19.75	18.7	7.02	4.26	16.44	16.83	2.89	2.13	2.72	2.65	2.03	9.96	6.47	8.73	1.7	11.8	5.67	6.83	11.93	8.99	4.19	2.68	1.57	5.32	0.72	1.15	0	0.3	0.82	1.01	0.87	0.22	0.96	0.91	0.6	0.95	0.08	0.26	0	0	0
AT1G15830	13.93	10.62	8.95	7.51	9.65	7.73	8.09	7.51	12.21	12.03	10.92	15.94	17.75	12.25	9.14	11.24	4.43	9.38	9.74	12.27	6	7.36	6.29	7.36	6.03	5.15	8.55	9.22	4.13	3.22	2.58	4.37	0.95	2.07	1.82	1.39	1.46	0.74	0.8	0.76	0.86	0.95	0.82	1.14	0.33	0.12	0.12	0.26	0.19
AT1G15860	24.12	28.92	34.19	32.73	23.58	37.66	27.88	29.56	30.45	27.5	29.34	32.19	23.68	25.29	28.46	32.72	35.92	32.27	31.65	27.64	33.44	29.19	38.68	30.64	37.47	38	28.89	29.25	29.64	27.94	32.38	26.94	28.35	26.64	34.41	39.66	29.67	32.68	30.29	31.77	31.21	35.76	30.83	30.92	31.42	33.68	33.67	27.27	33.23
AT1G15870	0.28	0	0	0	0	0	0	0	0.21	0	0	0	0	0.13	0.33	0	0.46	0.28	0.72	0.56	0.95	1.13	1.33	1.25	4.95	3.56	3.13	4.75	5.64	5.22	3.65	4.63	7.39	7.31	5.2	6.85	5.5	4.31	2.47	3.22	6.65	5.23	8.42	5.17	6.42	3.42	8.32	7.32	6.12
AT1G15880	17.78	21.86	21.35	19.07	15.57	15.14	15.65	14.28	22.57	21.39	23.36	23.22	31.02	31.14	26.51	29.85	35.19	27.38	19.87	25.64	25.67	23.61	27.37	20.58	21.42	29.53	28.2	21.57	26.1	27.36	26.56	25.16	24.71	23.81	24.17	24.28	24.78	29.08	27.59	28.86	40.57	43.41	38.22	43.68	44.07	48.6	51.04	41.9	33.55
AT1G15885	5.73	8.15	7.34	9.59	5.73	4.98	5.78	5.73	2.03	3.9	3.67	3.95	3.54	3.08	5.28	6.09	6.08	7.19	5.17	5.41	5.11	7.08	8.67	6.94	7.3	6.25	8.29	6.89	6.62	6.57	8.24	7.74	6.49	6.79	7.6	6.3	8.37	6.54	6.15	7.6	7.48	5.62	7.16	8.31	8.84	10.13	10	10.33	7.26
AT1G15890	1.05	1.39	0.79	0.83	1.66	0.82	1.65	1.64	2.11	1.5	1.51	1.01	2.52	2.3	1.35	1.77	7.05	2.54	1.01	2.47	5.18	4.26	2.77	2.84	4.09	5.28	3.24	3.08	5.46	4.18	4.05	4.82	6.33	5.55	2.3	2.35	4.88	5.13	5.1	5.45	9.44	9.04	8.91	8.85	5.01	4.74	4.27	5.04	5.07
AT1G15910	8.65	10.58	4.52	4.5	8.42	4.05	6.78	8.28	9.69	6.99	3.61	2.98	5.67	5.29	3.14	3.27	6.79	2.86	3.25	7.25	10.15	9.22	4.57	10.64	7.59	6.89	7.97	6.44	7.36	6.88	5.18	7.39	7.49	8.75	3.23	3.59	10.35	9.55	10.14	7.88	11.59	8.56	12.72	12.84	12.61	15.72	13.1	15.12	7.24
AT1G15920	9.64	10.91	10.44	9.59	8.38	6.46	6.81	8.57	13.99	10.18	10.88	11.48	12.44	12.16	10.5	10.23	11.12	10.45	9.5	9.65	11.72	10.24	10.41	8	8.4	12.86	12.72	8.88	11.9	11.82	10.7	10.03	10.41	10.01	9.34	9.64	9.83	9.46	9.71	9.53	15.61	15.84	14.66	16.01	17.66	19.45	18.3	16.9	11.88
AT1G15930	167.57	123.94	208.38	222.03	115.39	129.35	132.26	114.37	72.92	129.9	135.19	138.28	103.04	119.73	118.17	78.87	76.52	101.18	158.54	123.6	102.39	140.76	130.17	136.93	164.1	93.66	134.09	157.44	133.42	122.46	127.25	134.31	119.26	145.75	171.56	220.55	134.32	137.87	112.73	146.31	180.49	152.43	197.22	197.48	223.81	237.69	268.85	264.71	158.09
AT1G15940	6.85	8.82	3.21	3	9.52	4.31	8.23	10.17	16.34	11.15	7.99	5.09	9.4	9.96	3.4	4.08	10.91	4.08	3.86	7.94	10.68	9.66	5.29	9.25	10.08	9.89	8.45	8.3	11.59	10.46	6.83	10.28	11.24	11.29	4.52	4.34	11.79	10.76	11.03	10.2	13.96	13.33	14.62	12.24	12.84	14.05	12.51	13.52	11.07
AT1G15950	205.4	206.87	226.25	202.25	267.58	258.02	300.7	259.64	262.38	252.12	257.44	233.38	175.32	190.4	179.92	185.84	235.49	175.08	155.69	180.22	187.67	177.17	180.8	197.37	146	122.19	103.97	127.85	91.79	79.7	84.24	85.66	59.59	60.6	56.15	49.77	56.16	78.78	69.77	76.55	48.4	50.88	55.67	47.41	53.35	48.02	46.03	47.18	50.01
AT1G15960	10.58	14.64	5.63	5.4	13.36	7.75	11.21	11.21	12.29	8.26	5.28	4.24	9.14	10.07	7.8	9.89	7	6.22	2.99	7.12	5.32	6.26	2.67	6.96	4.85	3.85	4.72	4.98	5.04	4.37	3.45	3.43	2.76	3.02	3.65	1.76	3.52	3.24	3.11	2.89	3.64	2.26	3.91	3.31	3.58	6.61	6.66	7.77	2.4
AT1G15970	11.11	12.11	7.13	8.13	9.09	7.43	9.91	10.78	9.66	10.17	6.4	6.43	10.18	12.13	6.65	6.82	12.11	6.89	6.35	9.44	10.04	9.33	6.6	8.75	8.65	7.39	7.45	8.45	8.25	7.96	6.19	7.91	8.8	9.07	5.74	6.02	10.52	10.61	11	8.89	11.52	10.19	9.21	9.72	9.27	11.16	10.54	9.95	6.62
AT1G15980	236.14	238.52	165.51	163.54	207.12	167.27	216.89	228.1	251.82	240.82	188.9	157.65	206.44	252.61	196.11	182.31	182.13	188.19	185.87	254.52	195.48	224.85	150.74	250.37	170.71	186.07	194.5	214.64	196.05	207.86	153.79	203.74	185.61	212.56	184.78	159.84	267.79	214.31	216.98	203.12	229.09	155.29	240.19	193.56	256.99	293.72	273.34	298.43	106.05
AT1G16000	9.23	7.17	14.72	14.24	6.44	11.81	9.52	8.26	12.87	13.58	16.64	18.86	22.67	23.58	26.54	32.17	31.81	32.64	35.78	24.1	23.02	23.68	39.39	24.87	35.66	29.07	25.78	33.17	34.2	31.71	42.03	31.66	41.67	42.89	69.31	78.96	47.8	51.2	37.33	49.06	52.67	49.51	53.71	53.81	51.17	51.63	59.83	48.47	34.62
AT1G16010	24.44	26.39	15.53	15.86	23.82	18.38	29.06	28.89	34.75	31.91	23.91	19.17	31	36.01	19.07	21.81	39.87	20.43	16.77	32.59	36.76	31.07	19.62	28.76	32.08	31.35	26.69	28.7	35.67	31.1	26.2	33.07	33.39	32.5	19.44	19.91	36.68	38.82	38.7	38.6	28.3	34.44	27.45	27.75	35.96	37.23	37.02	35.82	31.07
AT1G16020	19.44	20.06	14.68	15.95	19.15	18.43	19.39	20.86	22.14	18.56	11.28	9.69	11.81	13.6	11.9	11.37	14.89	13.25	11.59	13.97	13.91	13.15	10.78	15.8	16.37	12.09	11.95	15.53	15.01	15.82	14.65	15.94	16.52	18.36	14.75	11.28	20.82	18.43	18.23	18.24	13.12	12.2	12.3	12.07	14.82	15.09	13.24	17.06	9.91
AT1G16030	1.38	1.2	0.91	0.7	0.72	0.65	0.72	0.78	2.7	1.88	1.22	1.05	2.23	2.48	1.33	1.14	2.15	1.16	1.27	2.19	2.29	2.64	1.64	2.93	3.42	2.85	4.25	3.34	3.6	3.55	3.37	4.07	3.35	2.92	2.32	1.92	3.74	3.83	3.82	3.65	3.42	3.04	3.19	3.31	4.55	5.74	4.83	5.13	3.44
AT1G16040	3.99	4.29	4.66	4.49	3.86	4.17	3.58	3.57	2.96	2.31	2.89	2.99	3.14	3.84	3.7	5.14	10.09	5.52	4.51	4.66	8.08	7.43	9.73	6.17	9.15	7.02	6.65	6.71	8.94	8.14	8.73	8.56	8.13	7.29	7.81	9.1	8.98	10.16	10.43	13.46	6.29	8.98	6.3	6.51	9.17	9.34	9.23	8.01	10.5
AT1G16060	0.06	4.93	4.6	10.07	5.45	10.8	6.42	4.14	7.45	5.65	7.26	4.69	3.8	5.97	4.71	3.98	7.43	6.91	6.79	6.95	7.36	9.21	14.81	11.15	8.89	6.36	5.01	8.06	9.58	9.48	8.59	9.67	8.04	3.66	6.02	7.6	6.44	9.79	9.39	9.27	5.12	4.76	4.01	1.23	1.23	3.96	0.63	1.86	1.1
AT1G16080	149.6	149.35	128.39	130.25	150.12	151.48	163.03	164.4	134.2	173.2	171.73	138.85	126.98	161.86	157.05	149.43	126.46	162.03	159.65	196.55	127.75	127.64	104.26	155.74	141.26	125.21	140.35	166.87	116.55	127.02	117.67	127.14	112.67	133.49	120.74	113.87	147.5	118.18	127.55	113.23	137.28	96.99	161.4	129.04	138.71	157.32	168.99	184.5	79.65
AT1G16090	6.18	5.37	6.46	5.01	7.9	7.53	10.05	8.5	15.47	12.93	10.61	10.56	25.57	23	13.25	20.47	83.24	34.71	10.59	20.86	30.54	17.26	8.07	11.46	10.59	51.55	41.28	4.99	26.55	29.22	30.68	13.73	23.15	15.4	14.96	18.9	13.52	11.07	9.91	10.17	33.53	31.19	36.21	23.04	16.85	8.8	14.7	15.03	31.25
AT1G16110	4.01	4.51	4.06	4.15	13.79	8.01	15.58	11.42	14.41	14.29	13.02	10.16	13.83	13.56	6.7	7.82	19.27	10.44	5.79	12.92	14.25	10.91	8.13	8.37	11.74	11.65	9.08	7.87	10.57	8.16	10	9.79	10.85	9.9	5.81	5.28	10.32	11.51	9.77	11.58	15.42	14.71	11.35	16.98	6.51	4.57	4.34	3.86	4.87
AT1G16130	10.65	9.12	6.16	8.05	40.45	25.46	46.08	31.5	27.31	16.79	21.79	13.08	14.37	10.94	3.87	5.15	6.16	5.92	2.91	6.47	1.21	1.57	0.69	0.91	0.79	0.93	1.97	0.69	1.25	0.99	1	1.15	1.53	1.11	0.73	0.54	1.21	1.65	1.37	1.2	10.47	10.76	4.61	11.54	1.94	1.3	1.07	1.47	0.98
AT1G16170	21.33	22.81	31.71	34.52	17.53	25.03	17.48	17	14.7	13.53	16.72	18.97	10.92	12.51	13.38	13.14	8.04	12.94	14.87	13.95	7.07	11.21	12.2	10.52	8.01	8.15	9.57	8.81	9.98	9.06	8.73	8.07	6.07	6.26	8.87	10.75	6.15	7.56	6.22	6.37	24.76	21.02	20.25	27.67	19.37	47.14	35.79	25.86	9.36
AT1G16180	59	73.04	71.77	62.26	56.75	59.18	56.08	60.35	55.69	53.91	58.92	56.33	64.39	65.41	61.48	76.94	129.45	78.05	63.42	73.91	115.18	85.48	107.2	76.18	116.39	126.21	108.42	90.62	120.99	105.79	111.05	110.25	113.97	98.17	105.26	106.86	129.1	149.52	150.2	162.32	118.94	158.55	117.55	133.98	159.46	150.66	176.77	134.62	146.61
AT1G16190	14.69	13.93	12.12	13.4	15.81	19.41	20.49	21.57	30.65	22.89	21.01	21.21	18.85	23.67	14.32	14.19	13.19	16.74	16.81	18.81	13.82	16.98	16.78	18.08	15.86	11.67	12.71	16.83	17.78	17.05	15.28	16.74	16.08	19.14	16.56	19.67	18.05	16.83	16.7	17.36	21.04	19.59	20.52	19.27	21.86	21.58	19.44	21.94	13.62
AT1G16210	42.78	43	41.49	37.5	38.27	39.28	43.02	38.1	47.48	44.72	45.43	39.24	43.24	47.62	42.22	43.18	70.98	45.86	41.03	52.74	62.29	51.33	49.24	51.35	61.59	59.72	57.88	50.4	64.66	65.27	58.71	59.28	67.71	61.92	56.91	58.42	69.55	71.03	74.01	79.1	73.83	82.7	76.3	74.48	76.98	75.15	84.04	70.4	74.5
AT1G16240	35.25	43.09	45.08	41.59	38.3	46.67	46.4	43.81	59.16	52.12	49.63	55.27	64.36	66.32	50.71	61.91	76.24	55.29	44.44	45.67	53.47	45.13	52.43	34.14	43.9	55.99	51.4	36.96	46.55	47.66	47.05	44.02	46.88	40.71	49.76	49.29	50.67	59.5	57.34	61.38	82.03	94.44	65.9	88.29	70.96	72.67	80.52	62.46	54.83
AT1G16250	3.78	4.76	3.12	2.68	3.88	2.69	3.52	4.71	3.99	3.03	3.15	2.23	4.74	4.78	2.6	2.89	4.91	2.66	2.11	3.75	4.48	4.95	3.88	4.12	4.41	5.04	5.66	4.53	5.57	5.29	4.25	5.49	4.52	4.14	3.2	2.94	5.21	5.35	5.18	5.6	9.2	9.77	7.94	9.88	8.56	9.86	10.66	8.94	4.31
AT1G16260	12.98	15.74	13.05	9.1	13.83	8.96	17.6	14.2	27.42	30.2	24.71	18.04	24.73	22.17	14.97	22.87	45.3	20.31	12.63	21.97	35.05	20.89	22.6	18.07	28.6	25.52	10.39	16.32	16.5	13.68	15.6	14.85	23.08	18.75	12.08	11.87	26.15	30.88	23.61	32.61	42.87	37.51	41.13	42.72	38.48	25.73	28.39	26.54	26.95
AT1G16270	8.43	9.1	4.2	2.92	7.56	3.23	7.47	8.62	14.46	9.15	5.75	3.98	10.39	10.84	3.33	3.81	13.63	4.21	3.4	8.82	11.87	9.68	4.22	9.21	10.67	9.87	8.7	8.87	9	8.99	5.19	9.78	9.87	10.06	3.3	3.69	11.38	11.13	11.47	11.14	10.3	12.13	10.85	8.55	10.66	11.17	10.7	10.94	9.55
AT1G16280	3.68	4.19	3.44	4.2	2.48	2.58	3.56	3.57	4.42	3.47	3.99	2.64	2.47	3.07	3.17	3.51	4.78	4.87	4.9	3.95	6	5.98	6.65	7.81	8.19	6.3	6.6	8.03	11.11	10.52	8.81	9.87	9.26	11.69	8.85	8.45	9.28	7.88	7.17	8.68	6.58	5.03	5.88	5.05	8.68	7.8	7.89	9.28	6.1
AT1G16300	2.43	1.49	1.3	1.46	1.96	2.19	2.41	2.8	3.06	4.09	2.43	2.73	3.03	5.6	3.9	3.65	6.79	5.84	4.9	6.4	7.44	5.51	4.46	4.99	4.76	9.43	9.57	4.46	6.04	6.54	5.64	4.82	4.81	4.95	4.83	5.63	4.02	4.05	3.64	2.95	4.41	3.95	6.08	4.74	4.62	3.87	6.38	4.43	4.72
AT1G16310	2.09	2.9	2.71	2.74	2.79	1.77	2.3	2.97	2.34	1.69	1.21	0.99	1.67	1.83	1.13	1.91	3.41	1.76	1.57	1.83	3.47	2.69	3.38	3.24	3.65	2.98	2.35	3.07	4.37	4.01	3.64	4.26	2.78	3.46	2.7	2.71	4.47	4.01	4.11	4.29	3.15	2.29	2.14	2.21	2.5	4.34	4.06	3.37	2.53
AT1G16320	93.95	117.15	93.5	93.06	78.96	76.03	77.84	90.4	95.02	72.44	83.83	69.27	69.91	84.68	82.22	91.76	99.53	90.93	71.09	81.89	67.41	62.72	67.14	67.18	72.68	56.09	50.31	71.58	77.45	74.14	73.47	71.44	68.8	70.24	75.17	64.57	108.17	90.05	94.9	104.36	81.9	74.54	88.67	82.93	91.89	119.76	108.77	103.11	80.92
AT1G16340	10.67	9.25	7.68	7.27	8.44	7.59	6.7	7.34	5.1	5.41	3.59	3.1	4.68	4.23	2.89	3.36	3.33	3.59	3.8	3.77	4.57	7.66	6.4	8.07	7.7	8.19	9.61	9.74	11.92	11.84	9.45	11.08	10.94	13.43	11.53	11.27	16.35	12.09	15.65	11.03	13.18	10.3	11.31	12.79	14.41	14.15	14.54	15.41	6.58
AT1G16350	11.3	10.05	7.38	6.62	9.7	6.9	7.34	9.42	18.77	14.99	12.5	8.5	23.53	26.23	15	11.52	18.08	16.81	24.53	31.31	28.7	33.84	24.42	47.17	56.24	32.62	40.07	63.56	56.94	44.93	33.78	59.84	40.95	63.38	35.53	40.54	55.15	46.8	46.99	46.99	44.37	38.87	55.55	40.02	51.7	47.39	53.91	62.21	36.32
AT1G16370	0.2	0.14	0.13	0.19	0.58	2.53	1.4	6.17	1.67	2.11	3.66	1.05	1.36	0.91	1.68	1.66	1.17	0.43	1.36	2.31	0.69	0.42	0.21	0.71	0.33	0.81	0.74	0.76	0.3	0.36	0.5	0.16	0.36	0.15	0.15	0.06	0.14	0.27	0.17	0.24	0.39	0.39	0.27	0.32	0.21	0.05	0.13	0.1	0.07
AT1G16390	3.68	3.2	2.8	2.72	5.28	4.73	3.87	4.72	4.98	2.73	2.37	2.18	2.21	2.28	1.45	1.05	0.68	0.7	1.22	1.03	0.82	1.65	0.7	1.34	1.81	0.91	1.64	2.27	1.18	0.85	0.86	0.93	0.3	1.49	0.57	0.88	0.47	0.57	0.32	0.31	5.21	2.63	2	4.7	0.85	0.45	0.69	0.69	0.17
AT1G16400	2.21	9.11	5.07	6.81	7.56	8.9	5.59	5.84	16.28	4.65	6.23	3.78	7.58	10.52	6.44	7.66	15.66	7.03	7.55	11.56	17.51	17.41	16.18	17.68	23.95	12.01	8.53	16.29	22.93	19.28	18.44	20.94	12.28	13.44	13.76	9.62	12.34	19.54	12.68	16.76	3.12	4.94	3.76	3.9	4.17	7.63	4.08	4.12	6.54
AT1G16410	20.52	107.09	40.56	61.66	82.99	99.41	62.76	73.9	239.37	67.61	66.04	51.38	127.03	166.47	75.7	106.05	180.01	106.45	99.04	168.64	223.18	222.91	172.8	244.34	305.61	163.03	158.22	244.9	339.21	280.95	247.43	278.44	174.39	267.27	224.86	166.32	229.32	280.43	211.44	229.19	85.63	78.6	88.71	80.98	48.05	68.34	28.85	27.04	26.96
AT1G16420	10.43	6.67	13.09	8.4	13.05	6.17	18.26	6.63	21.27	19.29	17.86	20.08	51.1	25.65	15.44	13.15	89.85	44.3	10.71	24.99	17.34	11.04	6.39	6.84	5.48	18.42	9.2	1.02	2.17	2.56	4.52	1.43	8.98	2.13	2.21	3.76	2.84	5.73	4.6	4.61	14.45	33.52	24.85	14.61	4.58	3.66	3.43	2.56	12.92
AT1G16430	6.74	6.81	8.94	10.27	5.22	6.65	5.5	5.25	7.67	6.6	7.69	9.74	7.84	6.45	8.25	10.55	8.69	9.55	10.73	8	8.05	8.98	9.27	7.54	7.68	7.77	7.82	9.18	6.93	8.83	9.27	9.56	8.75	9.43	11.78	12.92	10.6	10.17	9.69	8.59	8.71	9.78	9.49	10.27	10.77	11.71	11.7	11.84	6.68
AT1G16445	1.72	0.93	1.57	1.84	0.99	0.94	1.08	1.2	0.24	1.6	1.78	1.5	1.41	1.93	1.61	1.27	1.04	1.7	2.87	3.06	2.22	4.64	3	3.17	3.13	4.25	5.69	3.99	5.11	5.16	3.57	7.12	3.25	5.16	4.46	5.6	3.9	3.17	2.61	3.63	4	3	3.95	4.38	6.16	6.42	7.19	9.22	3.54
AT1G16460	44.94	46.81	38.22	37.46	38.16	37.82	41.28	41.66	51.1	42.05	34.31	31.12	37.34	42.02	30.85	32.44	33.97	31.73	29.92	36.93	32.43	47.84	31.22	46.07	36.19	37.81	52.74	50.96	57.05	51.31	41.88	53.72	44.36	56.49	51.1	46.47	71.97	60.95	64.12	73.13	63.78	56.93	61.78	60.22	56.49	67.49	63.15	64.82	41.06
AT1G16470	36.7	35.06	46.18	41.3	34.02	43.18	34.15	34.69	37.98	35.67	34.35	36.52	39.48	44.2	43.88	50.61	101.96	56.73	50.39	46.58	84.99	55.32	77.37	55.82	102.43	101.53	70.35	63.6	87.58	83.33	84.33	75.57	133.64	92.8	105.68	151.43	119.98	120.64	123.29	120.29	104.17	141.86	108.15	101.75	124.41	95.16	128.59	101.26	151.42
AT1G16480	0.5	0.49	0.23	0.13	0.65	0.24	0.47	0.63	0.88	0.87	0.59	0.5	0.71	0.85	0.27	0.19	0.61	0.27	0.19	0.55	0.9	2.09	0.38	1.21	1.9	1.69	1.47	1.88	2.82	2.18	1.16	2.19	2.4	2.35	0.79	0.9	2.06	1.99	1.97	2.06	2.41	2.93	2.72	2.61	2.59	2.2	2.19	3.84	2.67
AT1G16489	1.67	2.19	1.58	1.7	1.67	1.51	1.24	1.78	2.35	2.28	1.78	1.44	1.6	1.37	1.64	1.99	2.33	1.87	1.67	1.76	1.94	1.84	2.29	1.56	2.47	2.28	1.8	2.15	1.6	2.24	2.16	2.05	1.19	2.39	2.43	2.83	2.91	2.35	2.52	3.01	1.42	1.34	1.63	1.15	2.72	2.51	2.89	2.1	1.63
AT1G16500	6.96	5.99	5.13	4.64	1.47	0.85	1.34	1.5	9.02	10.97	9.23	8.86	11.91	11.29	11.04	17.7	27.53	11.93	9.7	11.97	18.29	7.7	12.95	7.14	17.86	15.1	8.89	10.07	12.3	10.43	11.48	11.77	20.69	16.37	12.83	14.27	23.93	24.67	27.38	29.86	19.07	23.05	20.12	17.17	21.6	14.15	12.97	17.11	19.02
AT1G16510	0.81	1.36	4.12	2	1.25	1.39	1.57	1.11	5.92	6.47	5.32	9.84	17.29	17.9	22.36	26.08	35.49	29.29	25.15	24.01	22.27	12.19	21.81	9.44	13.45	15.04	12.79	9.6	12.18	12.7	15.51	12.11	14.26	9.56	18.74	21.94	20.97	21.96	18.39	30.58	28.68	35.95	30.81	33.74	24.41	20.57	22.72	21.99	23.8
AT1G16515	14.65	20.28	15.93	18.5	4.32	3.63	2.65	3.66	3.97	4.52	3.83	4.73	3.21	4.15	8.99	14.87	5.38	8.56	6.79	5.22	1.92	2.04	5.15	2.93	2.95	2.43	3.45	4.97	4.95	3.91	5.48	6.26	5.13	4.57	8.77	8.1	9.78	6.91	8.59	7.81	4.41	3.11	4.7	4.12	7.91	7.76	8.39	8.92	6.21
AT1G16520	4.99	6.47	5.48	4.99	5.15	4.59	4.62	5.49	6.06	4.63	3.87	3.95	4.43	5.12	2.9	3.73	5.64	3.63	3.91	5.89	7.82	4.91	3.62	4.72	4.32	9.56	6.91	4.83	7	6.43	5.48	5.32	11.68	8.72	7.19	11.89	12.98	13.2	12.87	12.54	16.41	15.77	16.34	17.37	26.64	23.31	25.97	23.02	22.46
AT1G16530	1.43	1.69	2.6	2.33	1.64	3.58	2.22	2.57	0.97	1.41	0.95	1.67	0.56	0.86	0.41	0.59	0	0.37	0.98	1.53	0.37	1.16	0.85	1.64	1.06	0.53	0	1.31	0.68	0.29	0.36	0.45	0.34	0.6	0	0.5	0	0.84	0.2	0.65	0.19	0.8	0.37	0.61	0.3	0.79	0.78	0.28	0.23
AT1G16540	2.2	2.37	1.92	1.35	1.34	1.14	1.39	1.96	1.18	1.25	0.9	0.85	2.32	2.81	1.26	1.47	5.16	1.69	1.76	2.79	7.55	4.5	2.98	3.94	5.18	10.03	5.11	3.64	5.44	5.47	4.74	4.55	6.24	5.25	2.93	3.46	6	6.85	6.31	5.73	5.92	6.17	6.17	4.91	8.28	7.41	7.19	7.12	7.08
AT1G16560	29.49	29.49	26.06	20.5	19.47	13.03	22.72	22.53	29.24	26.73	21.52	14.96	32.32	32.44	22.42	23.29	68.01	27.47	18.67	29.62	60.25	42.21	38.48	37.13	62.08	58.89	40.12	40.49	46.2	43.91	44.25	45.69	60.36	50.68	39.35	39.03	60.63	83.64	64.32	78.28	64.36	74.28	70.7	71.11	74.43	68.22	66.34	57.56	58.69
AT1G16570	7.61	6.86	5.25	4.22	5.25	3.61	4.49	5.17	4.75	4.63	3.68	3.08	9.57	10.33	5.69	5.87	10.86	6.74	5.9	8.02	9.96	9.95	7.05	8.04	11.95	11.52	9.38	10.18	11.17	10.77	8.85	10.49	13.22	11.22	8.46	7.76	12.19	13.49	13.83	13.19	13.81	15	13.5	12.88	16.66	20.29	18.53	15.49	11.31
AT1G16590	3.47	3.58	4.64	4.07	3.64	2.29	2.06	2.42	2.12	1.57	2.04	2.16	2.03	1.77	2.18	2.89	5.39	3.82	2.23	3.05	4.35	3.68	6.21	3.92	5.58	4.71	4.09	5.31	4.66	4.64	5.79	5.62	5.47	4.73	5.2	5.03	5.8	5.61	7.88	8.2	4.89	5.44	4.69	6.37	7.77	8.66	8.21	9.21	6.25
AT1G16610	20.02	19.77	20.2	17.44	18.54	16.87	19.8	20.64	29.5	25.49	27.07	22.61	23.98	28.35	22.22	19.97	27.68	22.69	22.42	26.82	32.44	29.9	28.96	28.71	34.48	31.19	27.44	32.52	38.75	31.14	33.19	35	36.04	34.73	30.74	34.28	34.92	37.8	35.78	41.23	41.89	40.6	44.68	43.11	38.28	35.17	35.34	37.48	35.91
AT1G16640	2.58	2.31	2.26	2.45	3.76	3.08	2.58	3.17	3.55	5.27	3.79	4.37	4.1	4.25	4.17	3.59	4.44	6.57	3.98	4.31	5.05	4.76	2.86	2.17	1.65	2.72	4.51	1.74	2.44	2.92	2.64	1.81	1.99	2.51	1.63	1.84	1.88	1.64	1.05	1.27	5.37	3	2.97	4.54	4.76	4.62	5.36	5.28	2.81
AT1G16650	3.13	2.99	2.71	2.22	1.68	2.04	1.92	2.68	1.69	2.07	1.67	1.82	3.06	4.31	2.86	2.66	4.65	4.83	4.59	4.69	4.76	5.28	4.12	4.66	5.11	5.77	6.43	5.49	7.2	6.9	5.96	8.87	6.63	7.64	5.43	5.41	7	5.07	5.56	5.16	7.09	5.29	6.9	6.02	6.85	7.58	8.56	8.64	5.95
AT1G16670	5.01	6.04	5.33	3.16	5.8	4.72	7.94	7.23	27.52	25.35	20.88	19.74	29.09	17.06	11.6	16.59	50.8	16.78	10.56	18.44	30.45	13.19	16.99	12.2	20.54	29.69	13.39	10.33	11.67	11.72	14.93	11.93	23.99	14.04	9.95	10.27	21.71	29.71	24.58	30.6	28.28	32.07	26.6	30.03	15.37	10.81	10.11	9.8	18.26
AT1G16680	8.15	9.9	5.09	5.27	6.53	4.18	6.14	6.92	8.61	6.3	4.47	3.66	7.51	8.37	4.45	4.76	7.4	4.97	5.04	7.48	7.67	8.38	5.72	9.21	9.4	7.58	7.67	8.56	10.75	9.83	7.81	12.17	10.32	11.3	6.66	6.42	15.25	12.48	13.25	12.1	10.55	9.44	9.52	9.46	14.7	18.59	14.22	16.89	10.57
AT1G16690	3.99	4.19	3.91	3.4	3.03	3.08	3.04	3.14	3.7	3.85	3.69	2.99	3.34	4.21	3.1	3.32	4.5	4.29	3.59	3.73	4.34	4.72	5.2	4.54	4.7	4.63	3.69	4.48	4.54	4.85	4.46	4.81	4.75	5.48	5.33	5.27	6.34	5.58	5.97	5.93	5.88	4.93	5.66	5.62	5.82	7.12	7.52	6.94	4.74
AT1G16700	34.53	38.01	43.2	40.97	36.51	43.66	35.86	36.96	37.02	39.37	38.41	39.06	38.73	40.64	45.06	48.7	69.82	47.45	44.08	44.34	54.8	44.57	59.71	44.1	61.16	54.85	46.49	49.09	49.56	48.61	54.22	50.43	54.93	49.88	57.6	62.91	60.46	68.65	63.31	63.68	62.07	66.67	64.92	63.1	63.5	62.68	67.83	58.87	55.74
AT1G16710	8.12	9.65	2.7	1.8	7.12	2.17	6.46	7	7.95	5.62	2.72	1.67	8.47	9.6	2.31	2.4	10.3	2.6	2.05	6.18	9.29	8.12	3.08	8.15	9.21	9	7.59	6.88	8.85	8.11	4.52	8.9	9	8.59	2.51	2.04	9.53	9.53	9.32	9.25	8.53	9.61	7.85	6.71	11.46	12.23	10.16	10.91	9.04
AT1G16720	346.47	456.3	304.86	302.21	317.81	220.72	259.81	289.62	255.18	236.28	229.44	173.72	166.82	230.77	169.08	179.08	187.95	168.21	133.59	202.64	131.85	132.66	101.97	129.25	111.71	108.24	128.84	108.71	100.37	102.66	73.87	95.74	73.36	77.52	75.05	57.38	90.91	72.15	86.76	83.59	90.05	86.38	99.87	86.69	88.33	139.67	145.11	162	88.98
AT1G16730	44.71	63.18	56.78	58.11	46.98	55.46	40.12	43.07	27.46	22.91	38.23	28.91	14.57	14.39	29.73	44.21	36.82	28.39	24.23	24.68	17.51	13.39	18.4	18.32	16.24	6.43	4.99	15.18	2.86	3.05	5.64	3.33	1.45	1.48	1.21	1.14	1.89	1.87	2.94	2.14	1.08	0.99	1.01	1.17	1.83	1.81	1.73	1.54	2.5
AT1G16740	32.43	38.5	42.72	44.81	23.86	32.64	24.28	23.39	26.62	18.66	19.45	20.73	21.5	23.99	28.97	31.21	33.29	32.21	33.25	25.2	31.23	31.14	40.78	30.6	40.55	32.67	33.52	33.61	43	39.27	39.67	41.11	40.31	44.03	53.62	63.37	48.18	48.18	44.1	52.81	40.55	42.39	40.6	37.34	45.7	44.72	46.43	44.13	43.43
AT1G16750	8.03	10	6.02	6.65	4.83	4.97	3.21	4.49	4.39	4.27	3.48	3.04	4.25	7.28	5.1	5.43	5.34	5.74	5.2	5.96	4.86	3.83	4.2	5.51	5.22	3.74	4.35	6.24	6.12	5.99	5.82	6.9	6.41	6.86	5.35	5.38	9.35	7.04	9.5	6.65	7.2	5.76	6.92	6.33	11.14	14.09	10.1	12.66	6.32
AT1G16780	5.16	4.61	1.43	1.45	3.66	1.66	3.78	4.77	3.87	5.05	1.61	1.39	4.14	4.59	1.14	1.05	2.17	1.4	1.58	2.96	3.76	6.46	2.54	6.14	5.21	4.57	5.72	6.41	6.12	5.49	3.72	6.48	5.78	6.72	2.84	2.43	7.72	5.64	6.58	5.47	4.69	3.77	4.74	3.86	6.29	6.9	5.51	6.41	3.36
AT1G16790	4.38	1.91	2.63	2.79	3.84	2.66	3.49	4.27	4.54	5.22	4.8	5.68	1.7	3.84	6.09	2.35	5.35	4.97	8.39	5.64	5.17	6.85	6.13	6.54	4.54	3.41	2.9	3.91	8.57	2.99	6.94	4.64	5.19	0	4.36	4.88	7.3	2.86	6.33	0	6.29	6.64	3.41	8.2	6.61	4.56	6.62	0	3.3
AT1G16800	1.08	1.37	0.76	0.74	0.9	0.65	0.89	1.12	1.41	0.67	0.56	0.33	0.7	1	0.26	0.54	1.01	0.78	0.43	0.88	1.41	1.48	0.93	1.47	1.89	1.61	1.37	1.51	1.49	1.98	1.07	1.74	1.56	2.62	1.11	0.91	1.76	1.92	1.31	1.92	1.29	1.18	1.59	0.93	1.95	2.74	1.85	3	1.27
AT1G16810	56.73	68.57	76.72	70.37	53.85	64.33	57.1	59.04	75.08	64.46	61.34	63.33	74.34	72.42	77.45	86.73	92.73	95.05	87.84	69.93	97.67	91.01	113.74	89.66	109.45	97.79	98.27	92.64	109.43	100.04	109.41	107.13	91.41	98.04	109.98	126.09	98.58	113.62	110.49	122.64	93.32	106.4	89.49	102.31	96.09	117.46	113.7	102.06	87.52
AT1G16820	1.07	1.26	1.6	1.88	1.92	1.73	0.66	1.35	0	0	0.47	0.86	0.22	0.27	0.35	1.08	0.55	1.37	0.95	0.5	0.89	2.24	1.75	1.67	1.29	2.18	1.7	1.35	1.9	2.66	2.91	2.61	2.69	1.68	3.07	2.05	2.71	3.5	3.06	2.98	3.21	2.37	2.93	3.44	2.93	3.47	4.47	3.17	1.17
AT1G16825	6.06	5.62	4.79	8.08	7.03	9.16	7.52	7.01	4.78	6.76	8.76	9.48	7.12	6.99	8.21	9.68	8.86	9.02	9.62	10.62	7.79	6.44	7.76	9.24	7.87	6.64	5.74	5.91	6.59	7.08	8.33	8.5	6.46	8.32	10.35	9.82	8	8.65	9.28	8.15	7.1	7.95	7.37	8.3	9.67	9.66	6.6	7.78	4.74
AT1G16830	0.17	0.22	0.12	0.18	0.18	0.12	0.09	0.22	0.67	0.59	0.36	0.18	0.63	1.3	0.24	0.35	0.88	0.52	0.55	0.98	1.92	1.81	0.52	1.53	3.07	2.14	1.88	2.26	3.19	2.9	2.07	2.95	2.99	3.4	1.54	1.39	2.9	2.08	1.49	1.85	2.46	2.07	2.39	1.96	3	2.3	3.23	3.33	2.64
AT1G16840	17.79	20.42	20.18	18.56	13.86	12.45	14.29	13.51	28.58	26.3	24.74	24.75	36.74	35.05	36.06	40.89	40.86	30.35	25.29	35.09	44.8	38.09	41.76	28.83	38.7	48.04	54.97	40.3	51.89	54.37	58.28	56.42	54.35	51.28	63.85	56.94	57.25	59.5	68.97	81.14	62.33	71.52	55.89	62.97	60.92	57.52	57.41	59.39	56.95
AT1G16850	1.58	1.61	1.83	2.01	1.62	3.98	1.88	2.45	0.67	1.25	1.6	1.19	1.2	0.26	2.37	2.3	0.7	0.78	1.41	1.15	1.14	2.16	2.11	1.72	3.03	2.73	1.83	8.5	8.64	7.16	11.18	9.1	15.57	8.78	11.44	10.08	12.36	14.17	24.12	13.5	14.45	14.63	9.48	16.41	7.93	4.1	2.32	3.44	1.56
AT1G16860	22.46	22.47	12.55	12.39	17.93	11.56	18.74	19.81	19.45	16.84	11.8	9.6	18.63	20.46	9.42	8.46	12.43	7.84	8.99	12.19	13.97	18.71	10.1	19.1	17.16	17.12	17.3	21.72	19.13	19.41	14.33	19.36	18.68	18.36	11.59	10.88	18.66	18.14	18.67	15.32	21.88	19.04	17.41	19.78	23.77	25.12	22.13	21.41	11.88
AT1G16870	8.38	6.76	4.89	4.32	5.51	3.34	6.18	5.97	9.33	10.15	7.14	5.16	14.26	18.11	8.31	8.07	16.71	9.77	10.24	14.97	15.32	15.72	9.43	18.13	22.8	16.18	16.4	22.34	22.99	20.77	15.04	22.55	21.63	27.26	14.4	16.04	24.34	22.26	19.08	20.69	23	22.27	25.01	20.66	26	27.47	28.62	29.86	20.25
AT1G16880	569.01	553.48	628.25	612.01	479.58	628.9	499.6	543.56	505.25	509.46	553.17	554.91	397.57	480.22	597.41	599.48	423.16	596.49	609.03	560.64	383.44	411.18	461.23	467.69	431.89	359.38	344.13	482.89	485.38	497.02	518.41	478.73	550.63	674.55	859.38	861.02	886.86	761.15	792.74	805.06	785.82	677.97	829.86	754.15	944.13	1035.98	1015.03	1083.11	495.6
AT1G16890	75.52	83.71	104.74	101.32	74.97	102.91	81.62	83.78	107.41	81.13	88.51	87.26	79.8	85.69	85.76	116.86	121.23	110.43	97.79	91.72	102.16	92.61	128.69	83.64	110.17	117.45	106.49	93.11	108.92	111.76	114.34	100.21	102.58	90.36	113.89	118.79	113.44	106.35	119.46	123.33	120.61	119.29	111.97	112.34	122.03	137.44	133.62	122.65	132.41
AT1G16900	5.49	5.5	4.12	3.32	4.06	2.85	4.27	4.75	3.89	3.97	2.23	2.33	4.5	5.66	2.95	2.99	12.58	4.18	3.86	5.11	11.75	9.69	8.76	9.59	17.33	12.17	8.96	9.74	11.3	10.15	9.56	11.39	13.33	10.06	7.17	7.39	11.55	16.59	15.33	14.88	9.31	12.51	8.01	9.16	10.08	11	11.08	10.91	11.38
AT1G16916	13.09	11.09	17.36	20.24	7.14	11.98	7.42	8.75	1.47	5.24	8.5	10.95	9.03	7.89	13.11	15.74	14.11	17.05	18.05	11.92	12.96	12.53	20.07	12.75	13.75	13.7	18.47	13.41	14.69	16.26	22.58	15.59	15.97	18.29	32.51	31.25	21.03	21.92	20.12	17.6	17.9	17.89	17.06	23	23.88	26.14	27.26	23.71	17.42
AT1G16920	22.24	20.05	20.98	23.33	16.99	17.63	19.12	17.83	28.47	26.38	20.5	31	28.82	32.81	19.41	17.24	8.84	18.98	22.11	21.81	12.75	17.12	13.15	15.09	9.18	9.71	15.64	12.99	10.66	10.38	9.36	8.84	8.76	9.83	11.87	11.79	10.21	9.59	8.48	6.79	16.82	9.93	14.39	15.22	21.95	26.27	23.5	24.68	5.23
AT1G16930	3.01	3.3	2.12	2.07	2.28	1.87	3.26	2.84	2.89	3.04	2.79	2.56	2.66	2.92	2.34	2.78	4.18	2.45	2.45	3.09	3.01	3.04	2.78	2.44	3.36	3.44	2.54	2.41	3.15	2.39	2.27	3.23	2.8	2.94	2.23	2.13	3.29	3.89	3.4	2.9	3.64	3.09	2.88	3.44	4.17	3.23	2.89	3.58	2.57
AT1G16960	7.92	8.81	8	9.66	8.48	13.38	7.6	7.63	7.97	9.89	7.25	8.19	5.47	7.24	6.96	9.36	9.75	9.6	12.14	7.23	13.11	13.82	19.59	13.78	14.32	11.91	13.99	12.28	12.56	14.4	17.94	16.28	11.56	14.36	13.09	14.36	15.35	14.66	18.5	14.96	14.02	11.21	12.76	12.34	13.14	14.12	14.23	14.12	8.42
AT1G16970	4.19	4.3	2.75	2.34	3.52	2.51	3.78	4.02	5.38	5.95	4.08	2.45	5.29	5.18	3.07	3.93	14.16	4.08	3.33	5.85	13.02	8.12	7.9	8.14	13.35	12.38	7.46	9.03	10.66	8.81	8.91	8.98	11.37	11.27	6.05	6.08	12.14	14.89	12.18	12.21	10.64	11.26	11.31	10.16	12.45	9.85	11.01	10.71	12.12
AT1G17020	0	0	0	0	0	0	0	0	0	0	0	0	0	0	0	0	0.32	0	0	0	0	0	0.13	0	0.06	0.2	0	0	0.07	0.06	0.08	0.06	0.25	0.07	0.19	0.16	0	0.5	0.09	0.18	0.21	0.69	0.1	0.17	0.3	0	0	0	1.5
AT1G17040	3.84	4	2.13	2.02	2.67	1.51	2.25	2.52	2.91	1.88	1.48	0.75	2.46	2.29	1.43	1.56	3.7	1.7	1.96	2.67	3.02	4.07	2.31	3.6	3.57	3.09	3.52	3.72	3.57	3.03	2.4	3.41	2.71	3.36	1.79	1.51	3.86	4	3.51	3.82	2.53	2.82	2.47	2.44	4.31	5.05	4.5	5.09	3.54
AT1G17050	158.18	186.07	117.93	122.2	176.94	158.47	193.43	199.31	122.34	133.17	120.64	86.92	76.27	86.92	70.44	75.18	107.88	67.94	63.67	104.61	63.69	47.16	38.69	62.47	56.95	32.36	28.52	39.62	19.88	19.44	17.31	17.77	15.17	15.48	11	10.3	23.89	20.89	25.99	26.75	22.88	19.93	27.41	16.83	27.95	29.29	27.94	33.15	33.36
AT1G17060	2.08	3.17	2.8	2.27	3.44	3.67	4.35	4.33	4.39	3.17	6.26	4.01	1.75	1.24	0.94	1	1.12	0.95	0.7	1.08	1.25	1.14	0.81	0.86	1.15	2.48	1.91	0.77	1.03	1.18	1.33	1.2	2.2	1.4	1.13	1.09	1.57	2.19	1.69	1.48	8.33	7.86	5.58	10.59	2.6	2.67	2.7	2.32	1.73
AT1G17070	3.69	4.08	2.96	2.09	2.67	1.69	3.15	3.23	9.34	8.29	7.18	5.26	9.39	9.83	7.08	5.06	9.62	4.08	4.12	6.62	8.74	7.02	5.01	6.01	8.02	8.79	7.13	6.78	8.12	8.24	6.17	8.09	8.61	8.29	5.42	4.84	9.2	9	8.69	8.59	8.94	10.15	8.52	8.44	8.46	7.55	7.76	7.71	7.8
AT1G17080	46.44	52.2	70.75	67.54	53.29	78.29	62.8	59.39	52.62	57.23	73.65	77.11	63.81	60.71	62.91	80.21	105.36	70.15	57.86	55.5	74.33	52.75	98.39	46.46	80.91	76.73	60.33	57	69.61	59.25	82.3	68.79	78.21	61.25	86.16	83.37	80.84	104.37	95.14	117.94	95.98	110.45	87.21	109.61	93.62	91.91	105.09	77.53	94.15
AT1G17090	3.6	4.69	5.11	5.53	2.33	2.38	2.45	2.5	1.16	0.98	1.17	1.38	1.06	1.06	1.04	2	2.06	2.37	1.8	1.41	1.76	1.73	2.26	2.79	1.93	2.31	3.38	2.55	3.39	2.56	3.24	2.99	3.36	4.04	8.03	9.03	7.51	4.8	5.43	4	4.41	2.65	2.91	3.89	6.92	7.64	9.32	8.86	5.9
AT1G17100	313.87	318.7	368.95	386.9	305.05	419.32	255.29	323.1	75.8	107	143.63	91.51	41.57	57.13	99.9	128.21	89.72	127.16	119.42	101.53	54.2	54.1	69.34	67.79	73.75	35.21	39.53	75.22	83.05	73.65	88.38	76.36	118.06	147.03	218.73	205.73	249.05	178.48	250.3	228.33	152.49	133.25	214.93	146.45	221.72	202.53	204.85	219.61	153.04
AT1G17110	18.1	20.93	10.75	9.24	18.63	11.19	18.25	20.87	28.04	19.03	12.23	9.44	20.97	22.5	10.35	10.58	21.74	10.69	9.64	20.52	21.3	20.71	11.96	19.97	21.39	19.46	17.83	19.08	22.67	20.89	14.21	23.53	19.24	21.45	10.93	9.86	25.34	22.49	23.86	23.02	23.49	24.97	21.48	19.86	28.03	30.65	25.45	29.49	25.78
AT1G17120	23.42	24.08	13.1	12.1	16.76	8.63	18.04	17.33	11.85	13.99	11.3	8	16.58	16.44	8.83	7.95	19.03	8.53	7.11	13.17	15.95	15.31	8.52	12.68	14.58	15.19	16.92	13.81	14.59	15.24	11	15.08	14.71	14.07	9.24	7.48	17.53	16.8	16.11	15.99	22.94	23.67	23.17	23	26.99	30.51	27.4	25.29	16.03
AT1G17130	25.45	26.82	25.22	23.21	23.45	23.2	24.7	26.54	43.87	30.92	27.37	24.71	27.1	30.56	24.37	27.98	44.63	29.97	26.44	29.52	37.11	30.53	30.5	30.41	37.82	36.27	30.37	31.2	36.68	34.98	33.56	33.84	38.11	36.84	29.92	31.73	36.29	39.55	39.56	41.74	39.95	44.26	39.66	36.18	38.56	40.2	39.72	39.33	34.7
AT1G17140	49.1	47.18	30.74	28.32	32.31	24.89	32.93	30.4	16.73	11.13	9.15	8.64	8.7	7.58	5.45	9.85	10.67	11.45	14.1	13.96	17.36	23.56	20.76	23.22	17.62	18.31	19.32	18.78	19.78	20.48	16.84	24.6	17.49	22.13	17.97	13.46	25.16	15.89	16.11	12.87	9.42	4.83	7.92	10.15	44.56	39.64	34.55	46.18	13.61
AT1G17145	8.89	9.08	7.37	7.13	7.01	7.04	9.04	10.06	11.82	9.72	8.62	8.66	11.76	10.24	5.94	8.18	10.03	9.48	7.69	10.58	13.48	13.99	11.52	15.38	14.09	16.32	16.67	14.78	17.8	17.58	15.46	17.11	14.31	14.62	11.7	9.88	15.32	14.48	15.71	16.08	18.97	17.47	16.87	18.07	19.53	19.65	18.43	18.96	13.85
AT1G17147	1.53	1.99	3.79	2.96	4.39	4.12	4.29	1.39	14.41	7.7	16.33	28.12	22.9	7.9	17.55	16.88	39.3	66.2	33.61	25.66	18.78	15.78	23.15	15.18	6.87	30.64	27.81	5.62	10.91	9.35	20.54	7.15	12.85	8.43	11.42	18.34	7.79	8.17	10.81	11.71	18.2	20.45	22.48	21.01	9.17	9.4	8.17	8.66	9.43
AT1G17160	11.91	13.44	14.43	13.7	8.81	9.38	9.4	8.04	11.24	10.16	11.68	12.51	15.26	15.93	14.57	19.14	18.95	17.4	14.14	14.76	18.05	18.38	21.29	15.75	19.48	21.69	20.45	19.88	25.89	23.32	26.64	26.1	28.27	25.33	32.73	34.11	33.58	31.74	34.53	31.99	31.88	33.18	32.67	33.43	41.01	45.94	42.62	43.1	33.37
AT1G17170	0.27	0.5	1.77	0.59	0.6	0.5	0.45	0.32	0.4	0.67	0.13	0.51	2.14	1.58	3.95	2.92	11.3	11.77	4.27	6.2	67.83	31.49	9.51	9.98	17.33	132.76	245.51	29.17	82.61	127.22	82.76	30.88	96.82	43.74	100.68	105.41	49.23	6.14	5.96	6.49	104.54	26.86	99.66	65.62	59.32	7.24	55.01	37.45	134.44
AT1G17180	0	0	0	0	0	0	0	0	0	0.09	0	0	0.25	0.21	0.82	0.09	0.27	1.53	1.55	1.39	9.97	3.8	1.8	3.66	1	43.64	96.54	2.82	22.74	43.77	19.36	4.18	7.84	4.17	24.2	19.22	2.65	0.27	0	0	5.89	3.29	6.32	11.18	3.25	0.13	0.89	1.31	11.03
AT1G17190	1.44	1.38	1.18	0.83	1.03	2.74	1.13	1.87	1.03	1.35	1.22	1.46	1.48	1.27	1.38	2.11	2	1.42	2.27	1.52	3.05	3.71	5.44	2.73	2.16	2.45	1.95	3.61	2.32	2.81	4.38	4.11	3.84	4.15	3.54	3.74	6	3.66	4.82	2.67	4.98	3.32	4.21	3.7	4.74	2.76	2.18	3.82	1.74
AT1G17200	36.58	35	47.84	47.62	25.3	30.4	25.78	24.35	13.36	19.91	29.08	23.99	24.21	26.04	40.68	43.39	33.27	48.52	49.23	25.4	23.77	31.95	51.34	34.46	31.96	29.85	36.08	39.57	44.82	43.61	51.49	50.94	39.41	43.07	62.44	58.94	50.46	44.37	46.48	42.77	37.66	36.38	31.92	47.81	72.39	62.72	62.33	68.26	29.68
AT1G17210	30.03	34.62	13.77	12.81	24.86	9.68	24.64	24.52	24.88	20.57	12.19	7.57	19.95	22.31	8.1	8.33	25.21	8.66	7.88	18.04	19.77	21.05	9.37	19.89	19.65	16.97	16.4	16.77	18.88	17.74	11.93	19.99	19.41	19.57	8.94	7.15	26.7	23.8	25.71	23.1	27.83	27.72	28.59	25.39	37.68	37.34	35.09	36.36	28.27
AT1G17220	217.06	229.15	84.12	88.25	212.57	97.04	207.04	225.62	248.2	220.15	134.7	86.62	179.9	216.73	92.84	92.89	166.54	86.89	88.82	200.9	154.91	180.04	73.92	213.78	174.1	143.75	156.91	182.88	181.59	184.91	104.43	193.23	171.39	221.18	91.82	84.13	276.3	203.32	222.74	203.48	197.7	168.54	215	150.98	206.86	243.44	218.43	259.64	141.54
AT1G17230	4.29	5.62	2.71	2.35	5.06	3.59	4.31	6.24	7.09	5.42	2.88	2.83	4.24	6.34	2.19	3.29	5.97	2.81	2.37	5.17	6.26	4.74	3.2	4.88	4.6	4.85	5.16	3.99	4.32	4.08	3.67	4.09	4.51	5.19	2.5	2.71	5.61	6.07	5.53	5.4	9.29	7.39	7.12	6.4	4.25	5.82	5.32	5.04	4.03
AT1G17240	0.18	0.44	0.23	0.18	0.67	0.36	0.62	0.46	0.94	0.7	0.52	0.47	0.7	0.63	0.44	0.64	1.51	0.87	0.57	0.87	1.37	0.79	1.04	0.89	1.06	1.6	0.88	0.83	1.2	0.69	0.97	0.92	1.41	0.94	0.68	0.66	0.85	1.31	1.42	1.49	1.56	1.64	1.18	1.8	1.19	1.23	1	0.98	1.04
AT1G17255	1.7	2.35	1.89	1.41	0.9	1.53	2.14	1.93	1.12	2.8	2.73	1.91	2.03	2.59	2.31	2.26	4.17	2.55	1.66	3.05	3.33	2.88	2.66	2.51	3.04	2.63	2.16	2.56	3.23	2.98	2.53	3.19	3.48	3.4	2.14	2.31	4.03	3.41	3.54	4.09	3.97	3.47	3.68	3.84	3.84	4.27	3.94	4.24	3.7
AT1G17270	3.95	3.47	2.69	2.12	2.22	1.57	2.69	2.42	3.43	3.21	2.86	2.54	3.8	3.79	2.24	2.66	4.65	3.05	2.26	3.17	3.86	4.55	3.15	3.29	3.79	4.07	3.56	4.24	4.28	3.36	3.79	3.72	4.01	3.44	3.13	2.86	3.3	3.67	3.52	3.7	4.47	4.99	4.22	4.42	4.67	5.88	5.16	4.38	3.83
AT1G17280	32.37	37.4	29.36	27.1	28.92	28.69	32.74	30.85	37.02	37.19	40.68	29.63	44.35	44.13	42.84	44.79	47.92	46.62	36.36	43.21	46.02	33.83	40.7	36.11	45.7	44.91	39.71	31.9	45.74	41.32	47.3	45.74	39.34	38.5	41.9	31.63	40.01	40.26	45.62	45.35	40.11	46.5	41	42.43	43.6	41.02	45.46	40.59	37.33
AT1G17290	67.34	65.25	65.29	57.02	64.41	56.05	83.59	76.01	114.86	97.2	71.91	84.81	205.49	186.52	99.45	115.36	229.43	147.07	114.4	191.26	261.53	207.25	139.94	162.83	237.11	335.95	262.45	194.23	252.86	235.3	212.24	186.42	264.15	181.78	157.8	190.5	158.4	207.95	163.35	203.08	183.72	255.33	198.44	194.01	160.75	146.67	164.98	120.87	122.02
AT1G17330	12.35	13.83	13.66	13.16	11.31	13.42	12.87	13.1	17.25	15.61	15.8	15.04	20.11	17.75	17	21.13	39.37	25.98	18.16	19.22	31.18	20.16	25.59	17.08	25.8	28.15	22.34	17.57	18.86	20.49	23	19.75	21.24	19.97	18.3	21.78	21.85	29.64	24.2	26.42	23.66	29.61	26.39	25.52	26.04	24.39	24.74	23.67	22.14
AT1G17340	8.17	8.57	5.94	4.65	26.68	18.98	25.64	30.18	33.25	23.93	26.65	13.36	17.57	15.01	6.26	7.89	20.88	6.47	5.52	10.31	11.95	10.18	8.31	10.58	13.34	15.54	11.03	10.58	10.48	10.21	7.77	11.95	12.59	10.29	5.78	5.51	11.28	17.56	15.19	14.59	17.89	23.02	17.59	17.15	14.73	16.68	13.29	12.89	12.81
AT1G17350	6.11	5.29	4.42	5.16	4.12	4.16	4.25	4.55	3.85	4.19	2.87	2.81	3.96	5.58	3.89	2.78	3.87	3.66	5.88	4.73	5.54	6.72	6.27	5.9	5.54	5.71	7.82	6.61	6.52	7.69	5.55	6.09	5.2	7.44	6.97	6.36	7.51	7.17	6.24	5.41	6.79	5.93	6.97	8.11	8.82	8.79	8.92	8.07	5.57
AT1G17360	44.66	57.05	20.63	20.55	56.58	27.36	58.91	64.13	56.39	35.87	21.11	14.87	26.05	29.25	10.27	11.21	23.81	9.71	9.5	22.38	23.08	24.1	9.96	26.86	24.85	16.91	14.59	18.3	11.24	9.79	6.82	9.36	9.43	9.26	3.81	4.04	13.8	12.81	12.64	11.75	13.36	12.15	12.48	9.49	16.6	14.91	13.94	15.45	22.6
AT1G17370	58.68	63.15	58.78	56.44	65.35	76.52	80	76.32	79.14	77.31	80.61	70.73	70.56	77.43	65.43	64.94	79.25	54.99	56.19	67.87	59.65	63.6	60.62	61.56	52.64	41.05	40.23	51.94	51.36	41.29	39.72	50.54	43.97	41.12	40.7	34.15	46.81	52.32	58.48	62.87	44.82	48.42	49.95	51.82	55.22	59.65	52.77	58.14	45.15
AT1G17380	4.85	6.84	7.77	5.16	53.09	106.16	60.55	81.01	52.53	27.29	40.86	26.47	21.94	10.88	8.77	16.29	22.13	11.58	16.26	17.39	18.05	7.1	6.41	5.76	4	20.23	6.29	3.33	2.9	2.79	6.67	3.3	4.94	2.13	2.92	2.92	2.52	11.21	8.65	11.48	5.7	11.25	6.47	6.7	2.74	2.8	1.95	1.68	5.77
AT1G17410	5.44	4.82	5.68	4.95	5.5	7.2	6.28	5.84	4.78	5.91	6.79	6.1	6.35	6.34	5.8	7.7	7.06	6.89	6.11	5.84	6.33	6.68	6.65	6.42	6.13	5.89	6.47	6.22	6.57	6.46	6.96	7.09	5.59	5.16	5.78	7.42	7.5	6.98	7.59	6.49	9.73	8.96	9.2	11.14	10.22	10.41	10.42	9.37	8.09
AT1G17420	13.73	11.49	8.61	10.19	81.95	81.6	92.97	67.04	93.6	80.19	85.97	36.52	27.82	19.47	23.75	35.69	40.41	11.61	16.55	31.64	37.08	20.09	20.81	22.42	21.86	33	14.18	20.44	13.96	14.24	13.65	16.9	25	17.46	10.96	10.58	20	28.66	29.71	36.47	14.56	19.71	17.91	16.62	12.19	10.39	8.96	11.71	13.63
AT1G17430	4.78	5.89	6.25	4.94	2.86	6.52	6.02	5.11	9.07	11.14	7.13	7.49	7.78	4.96	5.32	7.96	15.26	5.23	4.66	4.51	12.96	7.66	13.1	4.59	15.7	14.22	3.99	6.39	5.24	5.97	9.54	7.33	13.86	12.53	10.85	8.99	16.83	28.06	25.32	26.67	25.61	24.42	24.63	26.19	21.85	11.83	10.5	10.23	13.23
AT1G17440	20.78	23.32	14.62	11.65	23.17	17.14	26.17	28.69	51.65	30.92	30.28	18.62	26.66	24.13	15.28	22.04	45.1	14.92	11.73	24.32	43.63	27.1	26.53	29.09	39.2	37.69	19.25	25.86	28.05	28.12	27.47	34.18	43.07	34.53	19.45	20.9	43.97	46.05	52.83	55.87	40.91	44.29	45.63	42.95	39.1	34.47	29.31	36.02	36.68
AT1G17450	1.93	2.04	0.86	0.76	1.62	0.74	1.92	2.12	1.95	1.74	1.06	0.5	3.24	3.11	1.16	1.44	9.59	1.76	1.07	2.91	6.92	4.41	3.42	4.25	7.89	7.84	4.66	5.17	6.73	6.98	4.57	7.27	9.51	8.26	2.9	2.56	10.05	10.16	10.12	10.24	6.24	7.3	6.75	5.3	8.11	8.08	7.52	7.17	8.09
AT1G17455	2.23	2.53	2.21	3.13	1.71	1.8	1.33	1.47	1.17	2.22	2.13	2.41	3.67	2.44	2.28	4.25	6.78	5.67	4.09	4.03	8	8.34	9.77	7.12	7.88	10.2	10.17	7.68	9.61	9.68	11.87	10.83	9.83	8.89	12.03	12.04	9.94	10.69	10.57	10.68	11.59	10.1	11.03	11.6	12.45	12.9	10.98	11.4	8.95
AT1G17460	0	0	0.06	0	0.04	0	0	0.06	0.07	0.04	0.1	0	0.12	0	0	0	1.13	0.1	0.08	0.33	2.02	1.95	1.84	1.79	7.81	4.52	2.73	5.06	9.33	8.14	7.15	8.86	9.6	8.98	5.33	4.67	7.1	9.86	9.29	9.8	2.43	4.14	3.2	2.18	3.41	3.55	3.17	2.83	3
AT1G17470	75.53	76.64	55.86	60.29	53.81	42.6	59.59	59.73	59	43.57	34.62	32.87	38.59	44.7	30.62	28.01	47.93	28.44	31.56	40.53	47.75	50.14	39.07	48.17	57.14	51.27	51.96	50.8	64.85	59.07	49.62	62.12	60.99	62.16	50.25	52.02	70.07	71.12	67.84	69.96	64.89	66.1	64.28	69.11	91.05	93.24	93.99	93.54	68.25
AT1G17480	1.09	0.98	0.87	0.85	1.22	0.78	0.68	0.72	0.43	0.94	0.48	0.76	0.82	1.19	0.81	0.68	1.97	0.94	0.98	0.81	1.46	1.36	1.78	0.99	1.98	1.81	1.59	1.51	1.62	1.61	1.42	1.63	2.11	2.17	1.53	1.99	2.46	2.96	2.35	2.61	2.54	1.8	1.04	1.26	1.75	3.2	3.3	3.24	2.14
AT1G17490	10.95	15.82	18.83	17.48	13.59	19.34	11.14	13.06	12.63	12.44	12.69	14.32	14.63	13.4	18.56	26.75	34.27	23.85	22.27	16.63	26.18	17.27	34.15	15.9	28.57	23.9	16.46	20.74	21.31	24.09	33.4	24.33	27.42	26.12	37.15	40.38	37.19	42.05	39.72	41.49	23.09	23.46	26.22	24.94	28.58	27.16	28.77	25.61	25.23
AT1G17500	3.51	4.09	1.64	1.02	3.93	1.46	4.67	4.99	8.01	6.74	2.41	1.92	10.68	10.43	2.32	3.12	31.38	2.74	1.94	6.39	22.81	11.39	6.83	10.33	18.85	24.88	10.37	10.07	13.06	13.04	8.22	12.84	22.95	13.81	4.47	4.27	14.59	25.65	15.76	19.41	12.74	19.73	15.1	13.33	15.52	17.08	14.35	12.7	15.96
AT1G17510	3.66	4.15	5.82	6.68	3.47	5.14	3.77	2.36	1.17	2.1	3.57	4.17	3.97	3.63	5.32	7.7	6.36	8.33	5.98	4.74	6.95	7.37	11.42	6.13	10.21	9.93	12.47	11.43	16.26	15.69	18.36	15.45	19.91	20.4	26.96	32.32	18.52	16.69	15.55	18.48	18.82	16.05	20.2	21.86	22.52	14.22	24.2	20.01	17.29
AT1G17520	5.2	7.19	6.13	4.78	5.3	4.95	4.92	5.6	7.29	6.29	5.15	5.13	6.38	5.99	5.58	5.94	7.9	5.73	5.3	6.92	8.32	8.29	7.25	7.03	8.17	8.59	8.5	8.01	9.56	8.96	8.1	8.29	9.44	8.04	8.36	7.6	9.38	8.45	9.31	8.86	11.99	11.75	11.15	12.5	11.7	12.22	11.57	12.59	9.63
AT1G17530	12.47	14.05	16.76	17.36	11.78	15.09	12.51	12.85	11.39	11.79	13.08	14.96	13.09	12.27	15.18	17.5	23.16	16.45	15.93	14.83	22.86	16.89	25.47	16.14	23.68	22.37	20.29	18.33	24.33	22.03	24.69	22.27	24.88	22.23	27.92	29.8	24.57	28	27.81	29.66	28.07	28.47	31.1	33	33.34	32.28	34.36	30.78	27.49
AT1G17550	18.83	26.02	10.77	9.51	19.08	10.81	18.01	20.94	27.69	21.75	15.33	10.01	18.79	19.36	8.92	12.63	31.4	7.84	6.59	13.73	27.43	22.46	16.28	21.68	26.5	30.38	22.39	21.98	24.5	24.96	19.08	23.33	34.09	26.38	16.1	14.03	39.23	41.31	44.11	41.12	26.33	27.66	26.8	24.25	31.09	32.85	29.59	28.94	32.46
AT1G17560	1.34	1.28	1.22	1.46	1.22	2.19	1.41	1.22	1.13	1.29	1.47	1.19	0.86	1.4	0.99	1.27	0.53	1.03	1.63	1.38	1.39	1.87	2.07	2.03	3.17	2.42	3.02	2.39	2.1	2.33	2.4	2.98	2.05	3.9	3.08	4.48	3.49	3.63	2.8	2.36	4.01	2.42	3.44	2.81	4.64	4.56	4.64	5.31	1.51
AT1G17580	8.67	10.68	3.63	3.57	6.14	2.23	5.97	6.75	9.75	6.85	4.33	2.35	8.41	9.8	3.66	3.01	7.86	3.48	3.45	7.38	8.81	10.03	4.03	9.78	9.37	9.5	9.31	8.28	10.31	10.32	4.86	10.63	9.04	10.23	3.48	3.56	10.68	8.57	8.46	7.89	11	10.3	12.11	9.15	13.84	16.82	14.19	16.93	8.5
AT1G17590	2	1.91	2.66	2.34	5.37	5.67	5.66	6.49	5.07	4.33	3.8	3.36	3.65	3.13	2.41	3.93	6.42	2.57	1.9	1.94	3.85	3.01	3.8	2.4	3.04	3.65	1.94	2.36	2.26	1.89	2.68	2.04	3.71	2.82	2.7	3.03	3.76	5.25	5.62	5.42	5.95	7.81	4.2	5.76	3.23	3.65	2.89	2.87	3.8
AT1G17600	3.44	3.1	2.08	1.53	8.34	4.25	8.98	9.28	8.43	6.9	5.1	3.32	5.74	4.22	2.16	2.94	11.22	2.93	1.67	3.42	5.22	2.74	2.41	2.35	4.21	5.85	1.96	2.46	1.68	2.03	2.21	2.64	5.39	5.05	1.69	1.91	4.86	6.78	6.18	6.43	8.54	12.17	9.85	8.07	6.25	4.66	3.96	3.9	4.47
AT1G17610	12.03	13.1	11.64	10.38	9.39	10.57	12.99	9.09	9.4	8.26	7.95	6.92	6.25	3.86	4.18	5.45	15.09	5.93	3.82	4.17	5.78	5.39	6.51	4.28	10.16	8.65	4.18	5.16	5.54	6.07	6.7	5.95	9.79	7.14	7.59	7.62	14.34	16.98	15.54	17.84	13.05	14.94	12.52	15.05	10.57	11.51	8.51	8.69	12.21
AT1G17620	39.83	42.12	44.6	40.65	164.29	448.83	319.64	262.66	190.39	111.07	196.56	112.53	43.13	31.26	23.48	19.53	20.65	14.37	17.9	16.12	17.02	19.26	18.95	19.01	17.72	19.02	16.15	17.36	16.62	12.71	11.61	12.65	13.04	13.28	13.61	12.43	13.11	24.09	21.38	20.45	81.4	117.65	61.41	103.21	27.04	23.32	20.34	16.47	16.28
AT1G17630	0.57	0.57	0.35	0.21	0.34	0.37	0.29	0.49	0.72	0.4	0.19	0.19	0.32	0.3	0.1	0.13	0.37	0.16	0.08	0.26	0.43	0.83	0.5	0.81	1.92	1.42	1.36	1.89	2.56	2.07	1.61	2.55	2.9	3.4	1.27	1.5	2.69	2.85	2.64	2.84	2.54	2.54	3.06	2.7	2.42	2.25	2.56	3.11	2.1
AT1G17640	1.62	1.41	1.8	2.05	1.44	0.92	1.14	1.13	1.55	1.38	1.15	0.87	1.23	2.31	1.33	1.07	2.35	1.66	1.35	1.83	2.09	1.91	1.92	2.56	3.06	2.83	3.69	3.15	3.29	3.03	2.63	2.57	2.13	2.2	2.21	2.08	2.72	2.95	2.57	3.22	3.68	3.79	4.03	4.02	3.44	3.83	3.63	3.59	3.2
AT1G17650	49.43	43.57	39.79	38.35	38.02	38.25	44.75	46.28	33.9	52.79	34.1	33.95	28.37	37.7	30.58	24.23	16.21	29.59	35.63	39.11	24.58	33.89	21.83	43.72	29.93	33.01	51.91	41.23	28.95	36.4	25.69	30.33	28.21	42.56	40.29	41.08	43.87	31.36	32.17	27.42	42.94	20.88	42.35	33.51	51.21	49.54	62.87	66.61	21.71
AT1G17665	0	0	0	0	0	0	0	0	0	0	0	0	0	0	0	0	0	0	0	0.07	0.11	0.25	0	0	2.58	4.53	4.89	7.49	36.78	40.78	29.62	36.49	37.41	50.33	36.6	38.08	34.4	31.39	30.05	33.28	24.41	24.19	31.26	23.78	20.62	25	24.12	25.03	20.81
AT1G17680	5.79	6.83	3.44	3.23	4.59	2.65	4.55	4.86	6.03	4.43	3.71	2.1	5.83	6.01	3.43	3.51	8.48	3.34	3.5	6.46	8.5	7.6	5.02	7.26	9.52	9.54	8.31	8.5	11.47	10.71	7.56	10.67	11.03	10.69	5.78	5.91	12.01	11.95	12.26	12.42	12.62	12.8	13.14	12.41	13.4	14.68	14.5	13.96	11.51
AT1G17690	5.68	5.28	3.42	3.17	5.2	2.75	4.72	6.36	9.26	6.63	4.47	2.94	5.3	7.1	3.5	3.11	8.83	4.87	4.75	7.91	11.33	10.93	5.02	11.95	13.68	12.8	10.82	11.58	15.92	14.55	9.43	13.34	16.42	17.01	8.51	8.53	14.11	12.36	9.9	10.85	12.48	11.69	12.81	10.73	13.69	14.46	13.89	14.8	11.51
AT1G17700	3.39	3.27	3.79	3.61	3.53	2.4	1.92	1.87	1.45	1.6	1.3	2.49	0.84	1.43	1.71	2.39	1.14	1.94	2.43	2.02	1.64	2.39	2.68	2.43	1.82	1.3	1.7	1.53	1.88	1.13	1.96	2.29	0.14	0.97	0.88	1.75	1.01	0.43	0.27	0.29	0.46	0.15	0.23	0.84	1.25	1.68	1.36	0.98	0.25
AT1G17720	24.46	28.49	13.95	14.4	25.74	15.36	26.73	29.09	32.8	24.85	18.31	13.41	26.98	29.94	14.09	14.47	42.45	14.12	11.57	23.01	29.97	22.09	15.36	22.55	29.96	30.45	22.97	21.87	26.37	25.08	19.83	23.96	29.73	29.1	15.56	15.25	33.07	36.67	35.4	35.11	32.61	42.37	31.13	28.7	34.44	38.32	34.25	33.25	33.02
AT1G17730	22.85	28.45	27.02	25.49	24.93	28.41	30.07	29.1	38.62	36.47	34.17	36.38	39.17	40.43	33.26	38.98	49.82	36.67	31.04	35.55	38.1	33.58	33.42	29.24	31.8	33.97	33.5	30.11	30.9	31.37	31.73	30.98	31.83	30.06	32.76	33.16	37.81	37.81	40.99	40.05	45.16	43.76	41.14	40.72	38.42	38.34	40.91	37.19	31.08
AT1G17744	0	0	0	0.05	0	0.05	0	0	0	0	0.5	0	0.09	0	0.51	0.47	0.15	0.1	0.8	0	0.43	0.33	0.05	0	0.06	0.68	0.14	0	0.13	0.3	0.57	0.37	1	0.77	0.64	0.27	0.92	0.53	0.34	0.79	0.35	0.37	0.24	0.71	0.18	0.08	0.11	0.13	0.19
AT1G17745	4.06	3.87	3.71	1.41	4.99	3.11	3.58	5.16	9.46	9	3.76	3.68	12.17	7.6	5.32	9.87	104.44	8.61	7.01	11.86	171.52	35.67	37.03	19.74	118.93	196.48	56.85	36.39	141.45	123.62	88.9	148.96	246.7	142.34	68.98	88.94	230.31	200.57	289.31	211.79	148.07	174.97	203.53	129.77	289.61	104.79	192.94	149.87	499.88
AT1G17750	0.97	1.04	0.45	0.54	2.76	2.29	3.29	3.38	1.87	1.94	0.9	0.73	1.16	1.11	0.59	0.58	1.83	0.53	0.61	0.82	2.89	1.09	0.78	1.25	1.15	3.92	1.56	0.98	0.91	1.07	1.07	0.92	1.84	1.52	1.01	0.89	1.61	4.88	3.11	2.65	0.82	0.73	0.87	0.64	1.04	1.74	1.2	1.09	1.58
AT1G17760	6.09	7.15	4.59	4.24	5.48	5.48	5.55	6.32	9.76	7.79	6.46	4.95	7.93	7.74	5.08	6.38	11.01	6.04	4.78	7.29	9.94	8.6	7.28	7.5	10.61	8.95	6.45	8.76	9.87	9.47	8.33	10.44	11.2	10.51	6.32	7.04	12.52	11.74	13.3	13	12.44	12.04	11.61	11.22	11.81	13.87	11.69	14.18	10.83
AT1G17780	16.6	19.82	15.51	15.96	13.07	12.6	12.01	12.85	15.9	10.47	10.93	9.84	8.91	8.69	7.88	11.19	19.92	11.7	8.44	9.83	14.88	13.53	14.05	11.4	15.19	15.83	13.15	11.19	13.57	14.34	13.37	12.51	14.15	11.94	11.39	11.46	14.12	17.28	17.34	16.73	19.44	21.74	19.25	18.81	14.41	16.29	16.41	13.88	16.32
AT1G17790	4.37	4.93	3.8	3.18	3.72	3.83	4.42	5.09	4.62	3.93	3.63	3.39	4.14	4.55	3.64	3.69	5.56	3.44	3.64	4.03	6.08	5.35	5.13	5.25	6.21	6.16	5.89	5.39	6	5.84	5.79	6.32	5.74	6.07	5.23	4.67	6.75	6.54	7.23	7.5	6.72	6.57	5.69	5.18	6.59	7.66	6.47	6.16	5.76
AT1G17820	4.78	1.87	4.38	4.71	3.31	5.22	3.21	0.02	8.91	4.5	1.97	2.83	4.73	3.66	3.29	4.04	2.3	3.97	3.1	6.16	0.19	0.43	2.77	7.58	0	0.57	0.24	0.32	1.75	0.68	7.04	0.95	0.42	0.46	5.1	4.95	0.52	0.3	1.49	0.22	3.92	0.38	0.77	1.22	0.38	0.01	0.41	0.13	5.79
AT1G17830	3.62	3.76	1.77	2.32	3.22	3.65	4.02	7.98	0.83	0.95	0.54	0.4	0.66	0.66	0.63	0.57	0.75	0.78	1.15	0.76	1.32	1.04	0.57	1.22	1.17	1.07	1.44	1.22	1.55	1.31	1.21	0.87	1.93	1.19	0.92	0.73	2.03	3.05	2.42	2.49	0.91	0.92	0.7	0.84	1.22	1.81	0.67	2.22	0.85
AT1G17840	73.56	75.27	41.23	42.35	50.69	30.39	62.62	53.44	42.89	35.81	27.41	19.86	36.02	42.75	26.76	27.92	37.04	25.52	28.65	59.93	41.8	54.8	28.78	52.29	35.88	33.24	35.28	52	50.32	44.31	31.14	48.89	35.67	38.41	28.42	22.99	48.55	30.43	36.74	37.04	43.66	41.52	41.41	37.44	46.33	46.88	35.2	44.39	21.61
AT1G17850	5.78	4.26	2.31	2.35	3.63	2.34	3.89	4.1	3.78	3.92	1.8	1.16	4.63	4.51	2.28	1.07	3.45	3.23	4.01	6.1	7.62	11.36	4.62	14.05	11.7	11.38	12.75	15.1	15.83	12.57	9.51	16.19	10.71	15.33	8.15	7.71	10.67	10.07	10.26	8.89	8.23	6.73	9.42	8.19	9.07	10.79	9.57	13.08	4.71
AT1G17860	0	0	0	0	0.12	0	0	0	0	2.53	0	0.07	7.09	11.05	0	0	0	0	0	0	30.76	12.08	0.31	11.18	0	19.37	35.12	6.99	15.84	0.78	0.05	15.27	0	0	0	14.5	0	0	0.05	22.11	0.06	0.04	12.26	20.42	0.06	0.05	10.68	0	12.01
AT1G17870	6.64	7.21	2.3	3.16	5.21	4.09	4.64	4.86	4.95	5.63	4.1	2.69	2.35	2.92	1.92	1.11	2.42	1.37	0.77	1.03	1.35	2.12	1.47	1.96	1.42	1.57	1.94	1.48	2.08	1.46	1.07	1.69	0.92	1.49	0.73	0.43	1.34	0.86	1.19	0.89	1.13	1	0.81	1.03	1.28	1.67	1.19	1.41	0.87
AT1G17880	137.65	111.23	157.15	161.45	121.48	170.38	131.32	140.61	211.31	178.81	175.36	181.24	146.05	177.74	181.35	141.96	127.23	173.93	238.77	175.68	148.97	201.6	195.79	197.4	209.89	147.43	174.19	207.26	209.72	186.81	201.53	197.98	177.39	213.38	241.19	293.52	190.77	173.78	157.17	184.18	215.52	196.05	214.94	218.51	222.55	221.44	243.76	239.18	160.05
AT1G17890	15.24	14.77	14.43	12.31	12.9	12.34	17.84	15.31	25.03	31.16	23.56	24.44	40.4	42.13	28.55	31.12	68.79	35.97	29.63	40.43	62.89	44.7	42.21	41.34	65.81	63.21	41.44	43.88	44.1	43.41	42.43	42.34	57.53	47.18	38.71	42.93	46	67.24	50.7	59.03	47.08	53.29	52.5	48.49	43.36	35.21	41.8	31.75	36.54
AT1G17930	3.97	3.26	2.55	2.18	2.48	1.59	1.97	2.55	4.25	3.77	3.01	1.96	3.85	4.12	2.11	2.59	6.1	2.1	2.1	3.93	5.16	4.75	3.37	4.11	5.62	5.06	4.78	4.84	5.77	4.83	4.08	5.93	5.46	4.89	3.23	2.58	6.46	7.02	6.65	5.87	5.68	6.01	5.86	5.28	6.79	7.38	6.62	6.24	6.01
AT1G17940	5.1	5.32	4.72	3.9	3.5	3.37	3.15	4.2	3.9	4.17	3.45	2.46	2.66	2.83	1.75	2.35	3.86	3.64	2.67	2.6	5.54	7.15	6.55	5.9	7.65	7.66	8.06	8.57	9.74	8.01	10.04	8.7	8.33	7.48	7.59	5.69	8.25	8.1	12.53	9.2	10.27	12.32	9.09	11.27	7.8	7.35	6.09	5.79	4.94
AT1G17970	4.62	5.23	4.76	4.29	2.56	2.28	2.42	2.45	6.38	4.67	3.95	3.88	6.49	9.36	7.79	7.13	9.44	10.57	9.51	11.07	12.44	23.19	15.53	24.65	20.39	16.87	23	25.03	26.99	22.58	20.59	23.5	12.01	14.8	12.18	11.89	11.46	8.7	10.97	10.31	14.9	12.89	16.48	15.85	7.66	9.99	8.55	8.37	3.68
AT1G17980	10.1	11.95	7.91	6.52	26.91	30.51	34.68	44.57	53.51	45.47	54.61	31.5	33.63	33.74	13.52	18.66	25.35	13.28	9.19	16.97	15.43	12.82	10.14	11.47	13.47	13.28	12.72	11.97	14.39	14.4	11.95	15.07	14.2	14.67	8.99	8.54	20.09	17.15	19.46	18.74	25.16	27.6	17.3	20.73	18.18	19.5	18.22	18.25	16.41
AT1G17990	10.03	10.9	12.62	10.41	24.53	32.96	40.4	22.93	49.83	39	40.33	54.83	27.91	27.51	32.67	47.68	26.11	28.89	24.02	25.58	42.54	29.49	35.25	19.44	12.46	25.12	18.37	9.54	12.37	13.66	17.07	14.95	16.65	13.92	15.79	22.96	20.75	13.63	15.01	17.11	94.51	68.92	75.18	97.7	28.09	22.38	30.01	28.35	20.93
AT1G18000	12.25	11.72	10.46	8.82	19.56	17.14	19.51	15.55	21.73	23.04	23.71	22.11	18.68	21.9	26.01	22.18	16.56	15.01	12.78	16.68	16.56	18.92	14.27	14.24	13.35	13.96	15.05	13.02	18.35	16.01	15.09	19.02	17.99	18.24	15.74	14.81	23.9	18.25	20.87	21.66	23.11	20.23	18.56	22.78	24.81	26.49	25.91	28.71	17.31
AT1G18010	11.14	10.81	9.61	8.31	18.05	15.93	18.05	14.47	20	21.49	22.04	20.86	17.32	20.25	24.23	20.42	15.22	13.58	11.76	15.33	15.23	17.16	12.86	13.03	12.35	12.89	13.92	12.06	17.06	14.83	13.64	17.6	16.61	16.76	14.19	13.38	21.69	16.77	18.91	19.45	21.54	18.68	17.07	20.98	22.53	24.46	23.71	26.39	15.99
AT1G18020	9.62	11.09	12.67	9.93	25.14	33.21	39.76	22.29	49.17	37.15	37.91	55.08	27.79	27.93	32.33	45.94	24.14	28.83	24.18	25.51	40.61	29.9	33.83	18.34	12.58	24.89	17.57	9.48	12.38	13.48	16.92	14.69	16.83	13.5	15.68	22.64	20.66	13.84	14.7	16.98	93.08	67.9	72.63	96.67	26.49	21.59	28.6	27.33	19.91
AT1G18030	5.72	5.86	5.21	4.59	7.66	8.45	9.72	8.63	13.14	10.24	9.97	10.05	9.82	12.35	9.34	10.3	11.95	9.97	7.66	9.91	9.77	9.31	8.19	8.99	7.9	8.78	9.14	7.85	9.91	8.14	8.4	10.82	8.38	7.96	7.05	7.04	9.86	9.14	8.71	10.26	13.55	13.41	11.44	12.64	11.09	12.22	12.91	13.12	10.05
AT1G18040	2.75	2.49	1.75	1.87	1.8	2.74	2.26	3.21	4.21	4.54	4.19	3.34	3.4	4.53	3.36	3.65	3.86	4	4.13	4.24	5.28	4.2	3.83	4.57	5.2	4.96	4.18	4.63	4.78	4.8	5.06	5.52	5.32	5.72	3.91	4.44	6.45	5.22	5.7	4.35	6	5.9	5.78	5.59	5.83	6.19	6.4	7.21	3.42
AT1G18060	215.17	242.99	267.21	281.89	210.83	302.31	218.08	227.91	225.68	218.09	260.49	255.1	155.94	194.18	252.36	264.76	150.3	230.06	244.26	222.59	145.67	135.25	171.03	176.81	127.36	132.45	135.02	152.47	105.62	121.15	136.71	124.99	92.88	106.77	124.04	114.58	97.57	74.11	79.32	71.36	72.36	46.29	68.56	72.66	73.71	81.64	82.04	84.55	38.09
AT1G18070	70.8	67.82	39.43	41.23	86.28	65.38	96.49	105.69	127.8	115.36	82.77	60.91	83.66	110.13	49.52	50.55	113.18	49.84	46.79	92.52	90.03	80.55	44.8	83.4	105.45	80.13	65.99	83.54	90.04	82.88	57.96	79.48	92.71	92	53.54	54.33	97.17	98.15	91.88	95.09	98.71	110.27	94.68	83.68	92.66	93.08	93.22	90.36	79.76
AT1G18075	2.54	3.02	3.6	4	1.35	1.84	1.68	0.95	3.2	2.48	4.05	3.78	4.08	2.64	2.39	5.98	6.27	8.81	6.81	5.85	6	5.88	12.52	4.83	6.39	6.57	4.2	6.29	9.74	8.53	10.99	10.74	8.52	8.67	11.68	15.01	10.7	10.7	12.43	10.94	14.52	20.45	16.2	15.89	17.52	19.81	16.89	22.84	13.43
AT1G18080	169.53	112.55	119.8	117.42	130.34	112.97	145.56	126.2	125.85	190.54	147.97	130.63	164.79	200.67	126.25	91.05	151.36	113.01	170.38	200.53	197.33	236.78	158.28	230.24	305.53	186.58	229.55	266.58	246.64	212.56	174.74	234.66	237.78	259.67	197.25	240.84	245.01	241.9	225.14	262.94	275.82	259.91	313.46	273.01	319.89	272.6	349.87	321.54	235.74
AT1G18090	4.8	4.89	3.47	2.78	2.45	2.51	3.99	3.72	4.29	5.16	3.85	2.82	3.42	3.78	2.32	2.38	2.48	3.01	3.7	4.34	3.54	4.91	3.05	5.07	5.87	4.11	4.32	4.51	5.71	5.31	3.71	5.16	5.66	5.98	3.53	3.91	5.95	4.95	4.99	4.93	5.49	4.81	5.91	5.24	6.15	6.62	6.23	7.31	3.77
AT1G18150	17.52	22.1	13.65	12.96	23.56	20.33	28.03	30.29	40.73	32.77	28.16	21.69	30.45	32.17	21.45	26.81	55.3	28.06	22.76	37.53	54.2	50.15	35.26	55.79	57.78	49.81	40.76	49.93	53.09	52.95	45.64	50.55	48.92	50.16	29.26	30.7	44.84	49	44.34	41.67	28.2	30.84	26.3	25.76	28.49	29.55	28.24	27.97	18.3
AT1G18160	11.54	14.18	7.04	6.1	10.56	5.21	10.85	10.72	13.8	12.4	9.05	6.27	18.43	17.39	7.66	8.96	24.73	8.97	6.75	14.94	20.98	17.44	10.33	15.22	17.97	19.91	16.05	14.28	17.61	17.91	12.22	18.91	19.22	18.28	8.87	9.12	20.94	20.78	20.87	21.4	23.93	25.96	24.94	21.76	28.67	30.88	29.74	28.14	19.6
AT1G18170	56.69	55.01	47.74	48.1	47.54	47.51	47.76	50.79	42.68	41.45	39.68	34.75	32.79	38.42	38.27	34.01	34.06	35.12	35.76	44.21	33.51	41.73	36.57	46.82	43.34	40.07	46.51	56.78	54.95	56.65	50.95	64.02	62.91	68.94	69.17	67.01	90.75	74.51	82.16	80.61	76.4	59.52	69.16	77.75	84.33	100.13	93.01	101.82	43.05
AT1G18180	1.24	0.83	1.29	1.03	1.11	1.46	1.6	1.92	0.28	0.81	0.94	0.61	0.71	0.58	0.69	0.83	0.83	0.65	1.42	0.39	0.94	0.56	1.06	0.54	0.98	0.65	1.74	0.78	1.08	0.91	1.2	0.71	0.79	0.84	1.13	1.06	0.98	1.57	1.51	0.87	1.87	2.04	0.93	1.63	1.64	1	1.58	1.2	0.11
AT1G18190	7.86	6.98	4.43	4.55	5.08	4.47	5.48	6.82	7.66	4.87	3.67	3.2	4.97	6.33	3.75	4.1	6.64	4.26	4.43	5.11	7.07	6.76	5.14	7.49	7.1	7.08	6.9	6.25	7.69	7.3	6.31	8.32	6.02	7.18	4.58	4.67	8.04	7.48	8.13	7.25	7.01	6.68	6.81	5.85	9.19	9.83	9.19	8.84	7.03
AT1G18200	1.22	1.44	1.85	1.83	4.85	18.93	11.87	22.44	9.38	13.53	18.08	14.33	10.85	13.42	14.22	11.88	8.54	13.02	6.39	8.49	8.7	5.01	3.57	3.52	2.98	4.58	5.1	3.4	4.04	4	4.25	3.73	1.98	2.33	1.96	2.7	2.45	2.34	2.46	2.37	2.19	5.99	2.83	3.53	3.5	2.57	3.14	3.12	2.99
AT1G18210	50.46	67.93	84.31	67.3	89.97	221.26	145.9	155.74	118.54	162.53	256.22	219.23	169.57	151.24	162.47	201.85	190	191.23	129.35	150.69	160.69	91.13	99.63	56.23	72.64	119.88	103.85	58.12	107.65	103.8	123.51	100.26	115.01	92.14	122.64	144.35	110.58	119.66	117.16	129.91	180.21	241.93	154.79	193.74	216.29	145.58	210.25	162.03	152.38
AT1G18250	2.57	2.41	2.37	3.01	2.31	2.86	2.59	2.12	2.28	2.83	1.23	2.94	1.92	1.88	1.71	1.39	0.65	1.99	3.76	2.39	1.76	2.04	1.66	2.78	2.85	1.34	2.93	2.4	0.99	0.98	1.36	1.39	1.07	2.52	2.51	3.8	2.04	1.87	2.11	0.76	2.91	0.92	1.67	1.16	2.06	2.85	2.54	2.95	1.42
[truncated: 16,399 more rows]
[truncated: 55 more columns]
